# Supplementary material for: Global Transcriptomics Uncovers Distinct Contributions From Splicing Regulatory Proteins to the Macrophage Innate Immune Response
Source: Front Immunol. 2021 Jul 9;12:656885. doi: 10.3389/fimmu.2021.656885 (PMC8299563; doi:10.3389/fimmu.2021.656885)
Supplement: Supplementary file 2 [file Table_1.xlsx]

## Sheet: DEGs (p<0.05) UN
Differentially expressed genes (DEGs) (p<0.05) in each SR/hnRNP KD RAW 264.7 macrophage cell line - Uninfected
Feature ID	EDGE test: SCR_UN_SR vs SR1_UN, tagwise dispersions - Fold change	EDGE test: SCR_UN_SR vs SR2_UN, tagwise dispersions - Fold change	EDGE test: SCR_UN_SR vs SR6_UN, tagwise dispersions - Fold change	EDGE test: SCR_SR_UN vs SR7_UN, tagwise dispersions - Fold change	EDGE test: SCR_UN_SR vs SR9_UN, tagwise dispersions - Fold change	EDGE test: SCR_UN_hnrnp vs hnrnpC_UN, tagwise dispersions - Fold change	EDGE test: SCR_UN vs hnRNP F, tagwise dispersions - Fold change	EDGE test: SCR_UN_hnrnp vs hnrnpK_UN, tagwise dispersions - Fold change	EDGE test: CONUN_M vs KOUN_hnrnpM, tagwise dispersions - Fold change	EDGE test: SCR_UN_hnrnp vs hnrnpU_UN, tagwise dispersions - Fold change
Rgs16	0	0	-3.48288	0	0	5.90289	0	8.24869	-3.53479	5.88037
Hpgd	0	0	0	0	0	5.06571	0	0	13.9071	0
Map2k7_2	0	0	0	0	0	4.82542	-7.145	0	0	0
Dmpk	0	0	0	1.86733	0	4.58933	0	4.78279	-2.4654	6.62894
Gm18445	0	0	0	0	0	4.54168	7.05605	4.95932	-2.80579	5.43833
Ccl2	0	2.35258	0	0	0	4.47902	-3.40315	3.48912	0	3.40325
Neurl3	0	0	0	0	0	3.49707	2.90155	0	3.94957	0
Cd24a	0	0	0	0	0	3.28814	0	0	0	0
Fgd2	0	0	0	0	0	3.22837	0	3.64752	0	3.54223
Gm10222	0	-2.07296	-6.66186	-3.94596	-2.27711	2.95237	-2.3887	0	0	1.86444
E330020D12Rik	0	0	0	6.43043	0	2.67688	19.0317	0	0	0
Lsp1	0	0	0	0	0	2.64785	0	2.6627	1.89723	2.46754
Ppm1j	0	0	0	0	0	2.55764	1.86404	2.14168	0	2.29648
Trex1	0	0	2.49063	-1.90486	0	2.46854	-2.73439	3.73726	0	3.0476
Eno3	0	0	-2.30863	0	0	2.44451	0	2.44717	0	2.38959
Acp5	1.5037	0	-7.7821	-1.60382	-1.49096	2.43001	-1.66284	0	-1.34886	0
Ighm	-1.68965	0	-2.43792	-3.31715	-3.50499	2.40277	-8.00515	2.42307	3.19321	2.08365
Tmem176b	0	0	0	0	0	2.30103	3.23751	0	0	0
Ank	1.34377	0	-2.27873	-1.36195	0	2.29688	2.67341	2.29997	-1.5913	2.02817
Gm6472	0	0	0	1.88937	0	2.22918	1.78172	2.2909	0	2.24917
Fnbp1l	0	0	-2.36586	0	0	2.16773	1.54777	2.06629	0	1.92777
Gm10259	0	0	-1.66288	0	0	2.13546	0	1.91951	0	2.1927
Nfatc1	0	0	-2.20617	0	0	2.11516	-1.33707	1.84604	0	1.73228
Serpinb8	0	0	0	1.66584	0	2.04034	0	0	0	0
Fos	0	0	0	0	0	1.96038	-2.23334	2.90913	1.65263	2.35848
Serpinb6b	0	0	-1.82216	-1.45461	-1.29147	1.95821	0	2.28927	-1.43029	2.27228
Fcrl1	0	0	0	0	0	1.90139	0	1.96768	-1.61248	2.42787
AC153548.2	0	0	0	0	0	1.8914	3.63114	0	0	0
Pmaip1	0	0	0	0	0	1.86345	0	1.70431	0	1.82949
Cd36	0	0	0	0	0	1.84973	0	2.48299	3.10417	0
Gm15387	0	0	0	0	1.7427	1.82323	-1.50735	0	0	1.71567
Col4a5	0	0	0	1.68385	0	1.76172	0	1.62578	0	1.79896
Ripk3	0	0	0	0	0	1.749	0	1.74059	0	1.78527
Mrpl53	0	0	0	-1.66949	0	1.73247	0	1.98431	0	0
Lst1	0	0	0	0	0	1.68711	1.46153	1.64333	1.91939	2.28018
Zbtb32	0	0	0	0	0	1.67632	1.66436	2.12496	0	2.63117
Ptpn22	0	0	0	0	0	1.6675	0	1.72905	-1.31615	1.76729
Mndal	0	0	0	0	0	1.65992	1.84526	1.81835	0	2.22362
S100a11	-1.32963	-1.14257	0	-1.37487	-1.22835	1.62383	0	1.75128	-1.19135	1.75486
Cd74	-1.42142	-1.28065	1.16481	-1.58214	-1.59795	1.62067	1.29699	1.41508	0	1.80718
Rcan1	0	0	0	0	0	1.59898	0	1.69649	0	0
Pbxip1	0	0	0	0	0	1.59517	1.88874	0	1.68773	0
Id3	2.10809	2.70584	0	0	0	1.58171	0	0	1.63168	0
Lpl	1.13395	1.36858	-1.50704	0	0	1.58011	1.18925	2.1655	-1.33376	1.36071
Arap3	0	0	0	0	0	1.52738	2.45839	0	0	1.59551
Klhl6	0	0	0	0	0	1.52108	0	0	0	0
Cdkn1a	-1.38319	0	2.13597	0	0	1.51964	2.90156	1.64609	0	1.844
Cfp	-1.30342	0	1.26471	0	0	1.51719	1.34572	1.97784	-1.27457	1.95446
Tpcn1	0	0	0	0	0	1.50786	0	0	0	0
Ctsf	0	0	0	0	0	1.50404	0	0	1.70551	0
Mfge8	0	0	0	0	0	1.50146	-1.46967	0	-1.4393	1.62316
Ccl9	0	0	0	0	-1.41736	1.49763	0	1.84148	0	1.5065
Dab2	0	0	0	-1.44723	0	1.49045	1.54335	0	0	1.69148
Cst3	-1.25992	0	-1.45373	-1.23641	-1.29848	1.48743	1.11275	1.39097	1.13709	1.47843
Fyb	0	0	0	0	0	1.48283	0	0	1.45494	0
Mbnl1	0	0	0	0	0	1.47994	-1.7191	1.58917	0	1.52915
Neat1	0	-1.28083	-2.39392	0	0	1.4755	-3.98177	1.39583	0	1.6182
St3gal5	0	1.23809	0	0	0	1.46811	0	1.38213	0	1.5725
Gm4332	-1.49911	-1.43886	-1.51412	-1.35722	-1.53745	1.45706	0	1.671	0	0
Dok2	0	0	0	0	0	1.45457	2.67644	1.90832	-1.46275	1.99293
Ccng1	0	0	1.43176	1.36507	1.33526	1.43913	1.56426	0	0	0
Malat1	0	0	0	0	0	1.42036	-1.77256	0	0	0
Pak1	0	0	0	0	0	1.41875	1.37241	1.5225	0	1.63898
Plau	0	1.51277	-1.24126	-1.31339	0	1.4119	-1.32224	1.2604	0	1.55966
Rtn4	0	0	-1.59769	0	0	1.4094	0	1.45799	0	1.43627
Gsn	0	0	-1.39758	-1.4629	-1.42462	1.39662	1.36101	1.32276	0	1.48339
Fmnl1	0	0	0	0	0	1.39014	2.10313	1.36801	0	1.53958
Laptm5	0	1.14667	0	0	0	1.3399	0	1.17015	1.1357	1.25426
Irf5	0	1.27217	0	0	0	1.33912	0	1.34967	0	1.28799
Gng10	0	0	0	0	0	1.33432	0	1.32003	0	1.39361
Rgs10	0	0	-1.68409	0	0	1.33129	1.30676	0	0	0
Bcl2a1d	0	0	0	0	0	1.33062	1.39635	0	1.59726	1.30638
Cd72	0	0	-1.20605	-1.29276	-1.18893	1.32923	1.62777	1.36997	0	1.52121
Gpx1	-1.14336	0	0	-1.18931	0	1.31788	1.56781	1.4182	0	1.50618
Ly86	-1.30322	0	0	0	-1.4053	1.30405	0	1.30492	1.35166	1.27761
Myl12b	0	0	0	0	0	1.29085	-1.78616	0	0	1.31934
Rab31	0	0	0	1.21939	0	1.29063	0	0	0	1.26152
Cks2	0	0	-1.56635	0	0	1.2901	0	1.24832	0	1.29893
Ucp2	0	1.22062	0	0	0	1.28935	0	1.25474	0	1.23243
Emp1	0	0	-1.71748	0	0	1.26002	-2.85712	0	0	0
Rps12	-1.23186	0	-1.35962	0	0	1.26002	0	1.37061	0	1.39704
Hnrnph1	0	0	-1.46184	0	0	1.25848	1.49871	1.26237	0	1.34517
Rpl14	-1.14177	0	-1.2645	0	0	1.25205	1.1947	1.20818	0	1.28027
Dstn	0	0	0	0	0	1.24455	0	0	0	0
Atp6v1b2	1.27674	1.2753	0	0	0	1.24098	1.21487	1.26306	0	1.21425
Srsf5	0	0	0	0	0	1.23566	-2.27612	1.31211	0	1.31527
Odc1	-1.31837	-1.25366	1.56876	-1.58028	-1.147	1.2353	-1.70889	1.72059	-1.95677	2.04515
Ifi30	0	0	-1.32742	-1.39353	0	1.22907	1.39641	1.27643	1.17888	1.46071
Cap1	0	0	0	-1.20167	0	1.22719	1.24641	1.16845	-1.18827	1.28449
Coro1a	-1.20964	0	1.3114	0	0	1.22655	1.61574	1.27835	0	1.35501
Itga4	1.20863	0	-1.26293	1.75729	0	1.22493	-1.78848	0	-1.1943	0
S100a6	-1.21856	-1.30527	-1.20877	0	0	1.21767	1.19346	1.40494	1.21828	1.43706
Hnrnpa2b1	0	0	0	1.24791	0	1.21751	1.45159	1.2688	0	1.27525
Cyth4	-1.17642	0	-1.29142	0	0	1.21402	-1.17249	1.38934	0	1.34688
Ddx5	0	0	-1.16231	1.18691	0	1.21277	-1.33655	1.20738	0	1.17271
Ptpn6	0	0	-1.17475	0	0	1.21182	1.92867	1.30245	0	1.36286
Sh3bgrl	0	0	-1.75567	0	0	1.2075	0	0	0	0
Rps13	0	0	-1.22405	0	0	1.20741	1.25517	1.22018	1.22951	1.25884
Sod1	-1.15772	0	-1.30342	0	0	1.20701	0	1.24774	-1.26856	1.27142
S100a4	-1.22307	-1.18738	-1.64915	0	-1.3937	1.2026	0	1.16848	-1.16925	1.19619
Cited2	0	0	0	0	0	1.20157	-2.64609	1.31051	-1.36248	1.38299
mt-Cytb	-1.16566	-1.41099	-2.08214	0	-1.13203	1.192	-1.06834	1.15255	0	1.13783
Rpl13	0	0	0	0	0	1.17894	0	1.22124	1.32047	1.26584
Rpl35a-ps2	0	1.2921	0	0	0	1.17742	0	0	0	0
Atox1	0	0	-1.17108	0	0	1.17454	1.16561	0	1.38053	1.19333
Fads2	0	0	0	0	0	1.16467	-1.97068	1.20592	-1.2242	1.16479
H3f3a	0	0	-1.24309	0	0	1.16388	0	0	0	0
Lcp1	0	0	0	0	0	1.16222	1.2564	1.1372	0	0
Csf1r	0	0	0	0	0	1.16128	-1.70814	1.27502	0	1.13331
Actb	0	1.10671	1.20891	0	0	1.16043	1.38898	1.2833	-1.09641	1.20681
Rps27a	0	0	-1.30787	0	0	1.15718	1.20787	1.25954	1.09139	1.19343
Plp2	-1.15821	0	-1.16937	-1.18537	0	1.15613	0	1.18986	-1.31524	1.22054
Hprt	0	0	-1.17441	0	-1.17391	1.15518	-1.38825	0	0	0
Rpl12	0	0	0	0	0	1.14815	1.15573	1.19652	0	1.20243
Hnrnpa1	0	0	-1.57992	-1.25181	0	1.14729	-1.28908	1.1385	-1.11249	1.22895
Hmgb2	-1.14302	0	-1.40572	0	0	1.14484	0	1.19451	0	1.1293
Pabpc1	0	0	0	0	0	1.14249	0	1.1214	-1.1315	0
Atp1a1	1.15448	1.12433	0	1.13851	0	1.135	1.29291	0	-1.15532	0
Rpl9	-1.14531	0	-1.23276	0	0	1.13	1.22574	1.15977	1.11751	1.17484
Rpl4	-1.11325	0	-1.12644	0	-1.12859	1.1249	0	1.17152	1.10332	0
Rps21	0	0	-1.22088	0	0	1.1137	1.19135	1.18128	1.15964	1.18898
Actg1	0	1.12497	1.43455	1.14518	0	1.11273	-1.22396	1.09407	0	0
Rps4x	-1.17898	0	-1.28301	0	-1.24676	1.11089	1.17474	1.08454	1.13925	0
mt-Co2	-1.24977	0	0	1.51895	1.39617	1.10756	-1.29578	1.07699	-1.15296	0
Rplp0	-1.14219	0	0	0	0	1.10192	0	1.13515	0	1.10242
mt-Nd4	0	-1.25057	-1.53112	0	0	1.10158	0	0	0	1.10302
Rps23	-1.14171	0	-1.19063	0	-1.15006	1.10141	1.26886	1.13326	0	1.11821
Fau	-1.22237	0	0	0	0	1.09976	1.30746	1.14042	0	1.21812
Rps8	-1.19521	0	-1.28389	0	-1.14748	1.09233	1.12541	1.13631	1.12071	1.15227
Tmsb4x	-1.21152	0	-1.16677	0	-1.14741	1.08826	0	1.2593	1.35616	1.09558
Rps6	-1.17551	0	-1.22945	0	-1.13841	1.08493	1.13334	1.09899	0	1.09447
Rpsa	-1.1518	0	0	0	-1.13039	1.08014	1.13863	1.13584	-1.07656	1.1015
Rpl32	-1.21441	0	-1.23648	0	-1.21776	1.07671	1.17251	1.13675	0	1.1313
mt-Nd2	0	-1.28152	-1.47341	0	0	1.07541	-1.06854	1.11059	0	1.10549
Rpl3-ps1	-1.11934	0	-1.1202	0	-1.11741	1.07153	0	1.07091	0	0
Eef2	0	0	0	1.09052	0	1.06855	1.15112	1.0571	0	1.08525
Eef1a1	-1.05201	0	-1.07469	0	-1.053	1.06523	1.11408	1.05492	0	1.05879
B2m	-1.293	-1.24189	0	-1.49466	-1.21502	1.06289	1.12675	1.15983	0	1.36594
Gm12895	1.86032	1.85748	1.89513	0	2.1016	0	-2.85229	0	0	2.13969
Gm26917	2.51498	1.79943	3.13354	2.5874	2.01438	0	0	0	0	0
Lnpep	1.75939	0	0	1.86436	1.93011	0	0	0	0	0
Ankrd52	0	0	0	1.60759	1.89941	0	0	0	0	0
Hipk2	1.93106	0	0	2.07217	1.87228	0	0	0	0	0
mt-Co3	0	0	1.31978	2.04747	1.75175	0	1.21877	0	0	0
Lrp1	1.45549	0	0	1.56934	1.67481	0	0	0	0	0
Vps13c	1.48294	0	0	0	1.66546	0	0	0	1.47771	-1.86268
Macf1	1.59726	0	0	0	1.65503	0	0	0	0	0
Igf2r	1.34946	0	0	1.7293	1.65144	0	0	0	1.25236	0
Rnf213	0	0	3.0176	0	1.64966	0	0	1.57628	0	1.53274
Lars2	1.79177	0	2.45356	1.8498	1.61696	0	-1.37059	0	0	-1.4233
Rnf128	1.53292	0	0	1.73966	1.55364	0	0	0	1.76196	0
Dync1h1	0	0	1.48227	1.55494	1.53622	0	0	0	0	0
Tfrc	1.4637	0	0	1.43489	1.49321	0	-3.26821	0	-1.22054	0
Prrc2c	1.38639	0	0	0	1.47621	0	0	0	0	0
Fasn	0	0	0	1.47689	1.42848	0	-1.47134	0	0	0
CT010467.1	1.6701	1.60525	2.09653	2.04319	1.38135	0	0	1.428	1.37031	0
Tnpo1	1.3625	0	0	0	1.37228	0	0	0	0	0
Flna	0	0	0	0	1.37088	0	0	1.24227	0	1.26344
Fnip2	1.44159	0	-1.40447	0	1.36639	0	-3.58094	-2.14196	0	-1.99015
Hmgcs1	1.28054	0	0	1.49965	1.35093	0	-2.17775	-1.2807	0	-1.34979
Ahnak	1.49477	0	-1.81726	1.37633	1.32914	0	1.61003	0	0	0
Osbpl8	1.38874	0	0	0	1.3251	0	0	-1.58139	1.36755	-1.68063
Iqgap1	1.27752	0	0	1.47118	1.32463	0	-1.30361	0	0	0
Rnf149	0	0	0	1.45186	1.32401	0	-1.82732	0	0	0
Polr2a	0	0	0	1.41065	1.31681	0	-2.45582	0	0	0
Slc6a6	0	-1.45499	-1.28173	1.30703	1.30503	0	-2.00485	-1.26413	0	-1.20456
Atp1b3	1.15139	1.2869	0	1.28831	1.25479	0	0	0	-1.58414	0
Mtpn	1.28599	0	0	0	1.24434	0	0	0	0	0
Fam120a	1.23522	0	0	1.2469	1.24352	0	-1.44925	0	0	0
Msn	0	0	0	0	1.2419	0	1.17644	0	0	0
Efhd2	0	1.18063	0	0	1.2385	0	0	0	1.16638	0
mt-Nd4l	0	0	-1.29854	1.30389	1.23135	0	0	0	0	0
Cotl1	0	0	1.34017	0	1.22507	0	1.59752	0	1.6467	0
Cltc	0	0	0	1.27288	1.22067	0	0	0	0	0
Sirpa	0	0	0	1.23599	1.21815	0	1.17003	0	1.29778	0
Lipa	1.34419	1.18255	-1.24015	1.37245	1.19993	0	-1.16635	0	1.28104	0
Ddx3x	1.2168	0	0	0	1.1931	0	-2.06825	0	0	0
Hmga1	0	1.23882	0	1.13811	1.18978	0	-1.27306	0	-1.33598	0
mt-Rnr2	0	-1.25583	-1.24951	0	1.16057	0	-1.406	0	0	0
Ranbp3l	0	0	0	5.76605	0	0	0	0	0	0
Tspan10	0	0	0	4.77434	0	0	0	0	0	0
Chst1	0	0	0	4.27587	0	0	0	0	0	0
Gm15922	0	0	0	4.06174	0	0	0	0	0	0
Abca1	0	0	0	3.64381	0	0	0	0	0	0
Abcc5	0	0	0	3.54465	0	0	0	0	0	0
Rarb	0	0	0	3.12148	0	0	0	0	0	0
Igf1	0	0	0	3.04529	0	0	0	0	0	0
Epn2	0	0	0	2.97337	0	0	0	0	0	0
Gstp1	0	0	0	2.93918	0	0	2.13862	0	0	0
Ptgs1	0	0	3.49862	2.87296	0	0	0	0	0	0
Pirb	0	0	0	2.73251	0	0	0	0	0	0
Car2	0	0	1.63379	2.23779	0	0	-7.66798	1.34881	-3.73217	1.96506
Zfp871	0	0	0	2.22979	0	0	0	0	0	0
Gm5518	0	0	0	2.13142	0	0	0	0	0	0
Gstm1	0	0	0	2.02501	0	0	0	0	1.70255	0
Cd276	0	0	0	2.01821	0	0	0	0	2.1358	0
Havcr2	0	0	0	1.97945	0	0	3.03907	0	1.8005	0
H60b	0	0	0	1.90263	0	0	0	0	0	0
Tnfrsf1b	0	0	0	1.87105	0	0	-1.8226	0	2.81442	0
Cd33	0	0	0	1.86567	0	0	-4.88484	-2.47593	4.58522	-2.60154
Myadm	0	0	0	1.85769	0	0	3.17911	0	0	0
Kcnj2	0	0	0	1.83825	0	0	2.29628	0	0	-1.55981
Rnf144b	0	0	0	1.82476	0	0	0	-2.6884	0	-2.28897
Atp1a3	0	0	0	1.71262	0	0	0	0	0	0
Igsf6	0	0	0	1.70051	0	0	0	0	0	0
Tlr4	0	0	0	1.69495	0	0	0	0	0	-1.56699
Nfat5	0	0	0	1.6694	0	0	0	0	0	0
Cx3cr1	-1.5816	0	0	1.60201	0	0	0	1.38582	0	0
Myof	0	0	0	1.57763	0	0	0	0	0	0
Reep3	0	0	0	1.57143	0	0	0	0	0	0
Lpgat1	0	0	0	1.5703	0	0	0	0	0	0
Pik3r5	0	0	0	1.55757	0	0	-1.60655	-1.64528	0	-1.57347
Adam10	0	0	0	1.54362	0	0	0	0	0	0
Prcp	0	0	0	1.53677	0	0	0	0	0	0
Hipk1	0	0	0	1.52408	0	0	-1.39434	0	0	0
Pstpip2	0	0	0	1.49952	0	0	0	0	0	0
Tlr13	0	0	0	1.48438	0	0	0	0	1.8768	0
Acsl4	0	0	0	1.45987	0	0	0	0	0	0
Eif4a2	0	0	-1.50502	1.45806	0	0	0	0	0	0
Btg1	0	0	0	1.44125	0	0	0	0	0	0
Ano6	0	0	0	1.43241	0	0	0	0	0	0
2510009E07Rik	0	0	0	1.43155	0	0	0	0	0	0
Azin1	0	0	0	1.42969	0	0	-2.29415	0	0	0
Dram1	0	0	0	1.40517	0	0	0	0	0	0
Lims1	0	0	0	1.40294	0	0	1.86247	0	0	0
Abcg1	0	0	0	1.37536	0	0	-1.48368	0	0	0
Ndrg4	0	0	-1.37022	1.36813	0	0	-2.19448	-1.47389	0	0
Rab8b	0	0	0	1.36566	0	0	-2.27978	0	0	-1.40514
Aplp2	0	0	0	1.33499	0	0	-2.02357	0	0	-1.32759
Degs1	0	0	0	1.33161	0	0	-1.45041	0	0	0
Gm10420	0	0	0	1.32606	0	0	0	0	0	0
Insig1	0	0	0	1.32542	0	0	-3.96448	0	0	-1.40816
Vwa5a	0	0	0	1.31546	0	0	-1.42799	0	0	0
Clec5a	0	0	0	1.29203	0	0	1.7051	1.34604	-1.37958	0
App	0	0	0	1.28948	0	0	0	0	0	0
Srgn	0	0	1.51525	1.28348	0	0	0	0	0	0
Atp6v1a	1.36884	1.18674	-1.2667	1.28259	0	0	0	-1.49745	1.22681	-1.47036
Itgb2	0	0	0	1.27868	0	0	-1.26316	1.222	0	1.23913
Idi1	0	0	0	1.27107	0	0	0	0	0	0
Anxa5	-1.0906	0	-1.17375	1.2562	0	0	0	-1.14069	0	-1.09403
Rsrp1	0	0	-1.34422	1.24741	0	0	0	0	1.36186	0
Mrps6	0	0	0	1.2439	0	0	0	0	-1.68031	0
Acly	0	0	0	1.2374	0	0	-1.90682	0	0	0
Laptm4a	0	0	0	1.23497	0	0	0	0	0	0
mt-Nd5	0	0	-1.52105	1.21777	0	0	-1.44959	0	0	0
Cd9	0	1.16876	-1.32942	1.19965	0	0	-1.15494	0	0	0
Oxct1	0	0	-1.20258	1.18981	0	0	1.19201	0	0	0
Apobec1	0	0	-1.17299	1.18822	0	0	0	0	1.27664	-1.28938
Rab7	0	0	0	1.1809	0	0	1.16244	-1.16582	0	-1.15858
Paics	0	0	0	1.17224	0	0	0	0	0	0
Slc6a12	0	0	-1.62807	1.16875	0	0	-2.36391	0	-1.61529	0
Hsp90ab1	0	1.11702	1.09752	1.07506	0	0	1.95095	0	-1.07519	1.0796
Ifit3b	0	0	7.81204	0	0	0	0	0	0	0
Trem3	0	0	7.71864	0	0	0	0	0	0	0
Rsad2	0	0	7.28762	0	0	0	0	0	0	0
Zbp1	0	0	6.60645	0	0	0	0	0	0	0
Isg20	0	0	5.97216	0	0	0	0	0	0	0
Ifit1	0	0	5.81498	0	0	0	0	0	0	0
Ifit2	0	0	5.48419	0	0	0	0	0	0	0
Oasl2	0	0	5.24027	0	0	0	0	0	0	3.32781
Mx2	0	0	5.17372	0	0	0	0	0	0	0
Pdpn	0	0	4.65762	0	0	0	0	0	0	0
Rab15	0	0	4.40614	0	0	0	0	0	0	0
Nos2	0	0	4.38829	0	0	0	0	0	0	0
Gm15433	0	0	4.38606	0	0	0	0	0	0	0
Cxcl10	0	0	4.22272	0	0	0	0	0	0	0
Cmpk2	0	0	4.16918	0	0	0	0	0	0	0
Gm7582	0	0	4.13106	0	0	0	0	0	0	0
Scimp	0	0	3.95338	0	0	0	0	0	0	0
Acod1	0	0	3.64126	0	0	0	0	0	0	0
Glipr2	0	0	3.61466	0	0	0	0	0	0	0
Itgam_2	0	0	3.53629	0	0	0	6.90491	0	0	0
Cxcl2	0	0	3.52165	0	0	0	0	0	0	0
Ifi211	0	0	3.461	0	0	0	0	0	0	0
Gbp3	0	0	3.4357	0	0	0	0	0	0	0
Clu	0	0	3.41191	0	0	0	0	0	0	0
Gm4070	0	0	3.38407	0	0	0	0	0	0	0
Rps6ka2	0	0	3.19381	0	0	0	0	0	0	0
Cd5	0	0	3.16754	0	0	0	0	0	0	0
Gm7592	0	0	3.13685	0	0	0	0	0	0	0
Igtp	0	0	3.12737	0	0	0	0	0	0	0
Gbp7	0	0	3.08971	0	0	0	0	0	0	0
Syt11	0	0	3.01615	0	0	0	2.64493	0	0	0
Slc15a3	0	0	2.9812	0	0	0	0	0	0	0
Gm2619	0	0	2.91687	0	0	0	0	0	0	0
Lgals9	0	0	2.89644	0	0	0	-1.97404	0	0	1.58036
Ccl5	0	0	2.84318	0	0	0	0	0	0	0
Phf11b	0	0	2.80949	0	0	0	0	0	0	0
Ms4a6c	0	0	2.76772	0	0	0	0	0	7.74501	0
Cd300e	0	0	2.75857	0	0	0	0	0	0	0
Stat2	0	0	2.75815	0	0	0	0	0	0	0
Trim30a	0	0	2.74904	0	0	0	0	1.45874	0	0
Smim3	0	0	2.72431	0	0	0	0	0	0	0
Hist1h4i	0	0	2.69702	0	0	0	0	0	0	0
Fcgr2b	0	0	2.69328	0	0	0	0	0	0	0
Irgm2	0	0	2.66413	0	0	0	0	0	0	0
Oas1b	0	0	2.65488	0	0	0	0	0	0	0
Parp10	0	0	2.62439	0	0	0	0	0	0	0
Parp11	0	0	2.61956	0	0	0	3.96123	0	0	0
Gm14586	0	0	2.60866	0	0	0	0	0	0	0
Uba7	0	0	2.60587	0	0	0	0	0	0	0
Slpi	0	0	2.60343	0	0	0	0	0	0	0
Gm8995	0	0	2.56928	0	0	0	3.55683	0	0	0
Helz2	0	0	2.53684	0	0	0	0	0	0	0
Ddx58	0	0	2.44214	0	0	0	0	0	0	1.89212
Rgs18	0	0	2.4171	0	0	0	0	0	0	0
Mov10	0	0	2.36567	0	0	0	0	0	0	0
Gpr84	0	0	2.36342	0	0	0	0	0	0	0
Parp14	0	0	2.36303	0	0	0	0	0	0	0
Xaf1	0	0	2.3302	0	0	0	0	0	0	0
Ifih1	0	0	2.3283	0	0	0	0	0	0	0
Gm5559	0	2.20441	2.2693	0	0	0	0	0	0	0
Stat1	0	0	2.24543	0	0	0	0	0	0	0
Gm10240	0	0	2.23512	0	0	0	0	0	0	0
Hist1h2bk	0	0	2.20251	0	0	0	0	0	0	0
Irgm1	0	0	2.1811	0	0	0	0	0	0	0
Sp100	0	0	2.14554	0	0	0	0	0	0	0
Trim21	0	0	2.13411	0	0	0	0	0	0	0
Ms4a6d	0	0	2.133	0	0	0	0	0	4.42062	0
Gm20559	0	0	2.09368	0	0	0	0	0	0	0
1500011B03Rik	0	0	2.0446	0	0	0	0	0	0	0
Slfn5	0	0	2.03047	0	0	0	0	0	0	0
Trafd1	0	0	2.00389	0	0	0	0	0	0	0
Daxx	0	0	1.99671	0	0	0	0	0	0	0
Znfx1	0	0	1.99579	0	0	0	0	0	0	0
Parp12	0	0	1.98703	0	0	0	0	0	0	0
Dtx3l	0	0	1.97498	0	0	0	0	0	0	0
Tap1	0	0	1.9405	0	0	0	0	0	0	0
Slc2a6	0	0	1.93131	0	0	0	-2.99201	-1.56545	0	-1.4594
Fam84b	0	0	1.91064	0	0	0	0	0	0	0
Epsti1	0	0	1.90669	0	0	0	0	1.61666	0	1.88161
Gch1	0	0	1.88238	0	0	0	0	0	0	0
Car13	0	0	1.88215	0	0	0	-1.749	0	0	0
Pml	0	0	1.8821	0	0	0	0	0	0	0
Fkbp11	0	0	1.86765	0	0	0	-3.79195	0	0	0
Slfn2	0	0	1.86117	0	0	0	-3.54879	0	0	0
Ifi35	0	0	1.84133	0	0	0	-2.30755	0	0	1.44694
Selenow	-1.28923	0	1.83706	0	0	0	0	0	0	0
Bcl2l1	0	0	1.82512	0	0	0	2.11912	0	0	0
Ddit3	0	0	1.78503	0	0	0	3.90033	0	0	-1.95197
Tapbp	0	0	1.78362	0	0	0	-1.52125	0	0	1.32077
Ogfr	0	0	1.77926	0	0	0	0	0	0	0
Ppp1r15a	0	0	1.76402	0	0	0	0	0	0	0
Glrx	0	0	1.76097	0	0	0	0	1.39632	0	0
Rhoc	0	1.33549	1.75784	0	0	0	2.39339	0	0	0
Hist1h1c	0	0	1.7473	0	0	0	-2.66332	0	1.68698	0
1110038B12Rik	0	0	1.73848	0	0	0	0	0	0	0
Itgam_1	0	0	1.72851	0	0	0	0	1.88926	2.06078	1.98338
Tor3a	0	0	1.72719	0	0	0	0	0	0	0
Lpcat2	0	0	1.70408	0	0	0	0	0	0	0
Raet1d	0	0	1.69531	0	0	0	2.15809	0	0	0
Adar	0	0	1.66816	0	0	0	-1.75262	0	0	0
H2-T22	0	0	1.65757	0	0	0	0	0	0	0
Hist1h2bc	0	0	1.64463	0	0	0	0	0	0	0
Samd9l	0	0	1.63784	0	0	0	2.77382	0	0	1.52667
Oas3	0	0	1.63244	0	0	0	-2.19132	1.46008	0	1.60823
C3ar1	0	0	1.62891	0	0	0	0	0	2.21075	0
Raet1e	0	0	1.62271	0	0	0	2.45094	0	0	0
Nt5c2	0	0	1.62204	0	0	0	-2.24781	0	0	0
Milr1	0	0	1.61536	0	0	0	0	0	0	0
Abhd5	0	0	1.61069	0	0	0	0	0	0	0
Prdx5	0	0	1.60737	0	0	0	0	0	0	0
Dhrs9	0	0	1.60634	0	0	0	2.20551	0	0	0
Rn7s1	0	0	1.60416	0	0	0	-1.85801	0	0	0
Parp9	0	0	1.59679	0	0	0	0	0	0	0
Cd300ld	0	0	1.595	0	0	0	1.6552	0	0	0
Oas2	0	1.56924	1.58902	0	0	0	0	1.52351	-1.71742	1.82178
P2ry6	0	0	1.55954	0	0	0	2.03541	0	0	0
Inppl1	0	0	1.55174	0	0	0	0	0	0	0
Slc20a1	0	0	1.5388	0	0	0	0	0	0	0
Tspan31	0	0	1.52696	0	0	0	1.64309	0	0	0
Fmc1	0	0	1.52676	0	0	0	0	0	0	0
Atg13	0	0	1.52336	0	0	0	0	0	0	0
Impdh1	0	0	1.52106	0	0	0	-2.84235	0	0	0
Cd52	-1.25194	0	1.51921	0	0	0	0	0	1.28886	0
Grina	0	0	1.51024	0	0	0	0	-1.45153	0	0
Tes	0	0	1.4922	0	0	0	0	0	0	0
Adam15	0	0	1.47242	0	0	0	0	0	0	0
Eif2ak2	0	0	1.47105	0	0	0	-3.04506	0	0	0
Zc3hav1	0	0	1.46681	0	0	0	0	0	0	0
Rnf114	0	0	1.4612	0	0	0	0	0	0	0
Ifi207	0	0	1.45667	0	0	0	-2.54902	0	0	0
B4galt5	0	0	1.45436	0	0	0	1.86729	0	0	0
Tmem183a	0	0	1.44645	0	0	0	0	0	0	0
Tnf	0	0	1.4369	0	0	0	0	0	-1.34547	0
Tor1aip1	0	0	1.42067	0	0	0	0	0	0	0
Dynlt1a	0	0	1.4167	0	0	0	0	0	0	0
Hyou1	0	0	1.41149	0	0	0	0	0	0	-1.47275
Dgkd	0	0	1.41067	0	0	0	0	0	0	0
Slc7a5	0	0	1.40169	0	0	0	-5.47682	0	0	0
Stap1	0	0	1.39954	0	0	0	2.06296	0	0	0
Chmp4b	0	0	1.38176	0	0	0	0	0	0	0
Cd53	0	0	1.38136	0	0	0	1.58477	1.17411	0	1.13949
Timm8b	0	0	1.36455	0	0	0	1.22896	0	0	0
Tbrg1	0	0	1.35994	0	0	0	0	0	0	0
Plek	0	0	1.35552	0	0	0	-2.02828	0	0	0
Ubb	-1.13862	0	1.35371	0	0	0	1.39252	0	-1.09632	1.10178
Sec61a1	0	0	1.35075	0	0	0	0	0	0	0
Ctsl	0	0	1.35072	0	0	0	0	0	0	0
Il2rg	0	-1.62936	1.34714	0	0	0	1.53386	0	0	0
Shisa5	0	0	1.34374	0	0	0	0	0	0	0
Arf4	0	0	1.34319	0	0	0	0	-1.37199	0	-1.43844
March5	0	0	1.34292	0	0	0	0	0	0	0
Ccnd1	-1.25182	0	1.34273	0	0	0	1.42986	1.4688	-1.78697	1.65363
Cdc34	0	0	1.33875	0	0	0	0	0	0	0
H3f3b	0	0	1.33233	0	0	0	-1.86525	0	1.12443	0
Ppa1	0	0	1.32211	0	0	0	-1.73639	0	0	0
Trim25	0	0	1.31846	0	0	0	0	0	0	0
Cd44	0	0	1.31239	0	0	0	1.38793	1.28249	0	1.38948
Itm2c	0	0	1.31223	0	0	0	0	0	0	0
Hcls1	0	0	1.31005	0	0	0	1.30359	0	0	0
Txndc5	0	0	1.30755	0	0	0	-1.42903	0	0	0
Bak1	0	0	1.30711	0	0	0	0	0	0	0
Asna1	0	0	1.30306	0	0	0	0	0	0	0
Lrrc59	0	0	1.3005	0	0	0	0	0	0	0
Tln1	0	0	1.29274	0	0	0	0	0	0	0
Ddost	0	0	1.28185	0	0	0	0	0	0	0
Srpr	0	0	1.28169	0	0	0	0	0	0	0
Higd2a	0	1.26037	1.28111	0	0	0	1.45312	0	0	0
Gipc1	0	0	1.28079	0	0	0	-2.78778	-1.30195	0	0
Surf4	0	0	1.27179	0	0	0	0	0	0	-1.21097
Atp2a2	0	0	1.25512	0	0	0	-1.52901	0	-1.21072	0
Dnajb11	0	0	1.25327	0	0	0	0	-1.25069	0	-1.26514
Psme2	0	0	1.23612	0	0	0	-1.30764	0	0	0
Tspo	0	0	1.22947	0	0	0	0	0	0	0
Got2	0	0	1.22603	0	0	0	-1.66768	0	0	0
Tomm5	0	0	1.22397	0	0	0	0	0	0	0
H2afx	0	0	1.2163	0	0	0	0	0	0	1.33468
Rap1b	0	0	1.20551	0	0	0	0	0	0	0
Actr3	0	0	1.1942	0	0	0	0	0	0	0
Hspa9	0	0	1.14905	0	0	0	1.24816	0	-1.25614	0
Ppp1ca	0	0	1.14432	0	0	0	1.18419	0	0	0
Gm26825	0	1.13763	1.09655	0	0	0	4.3631	0	0	0
Gm7336	0	1.90364	0	0	0	0	-1.72101	0	0	2.08416
Id2	1.63751	1.72713	0	0	0	0	-2.3896	0	0	0
Msrb1	0	1.3687	0	0	0	0	-1.50902	-1.45753	1.61174	-1.49751
Sumo2	0	1.35941	0	0	0	0	0	0	-1.53189	0
Parvg	0	1.26762	0	0	0	0	0	0	0	1.30214
Tcirg1	0	1.22027	0	0	0	0	-1.73293	-1.23149	1.1894	-1.28937
Ckb	0	1.1871	0	0	0	0	-1.26445	0	1.21036	1.33625
Gm4366	0	1.14519	0	0	0	0	0	0	0	1.13939
Itgav	1.79914	0	0	0	0	0	0	0	0	0
Flnc	1.69155	0	0	0	0	0	0	0	0	0
Ago2	1.55681	0	0	0	0	0	-2.09808	0	0	0
Pank3	1.49744	0	0	0	0	0	0	0	0	0
Tm4sf19	1.42587	0	0	0	0	0	-1.79498	0	0	0
Larp4	1.41979	0	0	0	0	0	0	0	0	0
Creg1	1.40661	0	0	0	0	0	1.26376	-1.24114	1.36784	0
Cat	1.4	0	0	0	0	0	1.34882	0	0	0
Tns3	1.3345	0	0	0	0	0	-1.35879	0	0	0
Actn1	1.3245	0	0	0	0	0	0	0	0	0
Srrm2	1.31153	0	0	0	0	0	0	0	0	0
Pik3ap1	1.29972	0	0	0	0	0	-1.87794	0	0	1.36433
Txnrd1	1.29659	0	0	0	0	0	-1.33741	0	0	0
Naa50	1.23453	0	0	0	0	0	-1.24907	0	0	0
Arl8b	1.23048	0	0	0	0	0	-1.30593	-1.38964	1.31169	-1.49918
Capza1	1.17254	0	0	0	0	0	1.34382	0	0	0
Dmwd	0	0	0	0	0	0	0	0	-4.16092	6.36633
1810049J17Rik	0	0	0	0	0	0	-3.43126	0	0	3.78066
Klf4	0	0	0	0	0	0	0	3.63168	0	3.34047
Htr1b	0	0	0	0	0	0	0	0	0	2.9486
Itgb7	0	0	0	0	0	0	-2.24205	0	0	2.87012
Chpf	0	0	0	0	0	0	0	0	0	2.77634
Gm9396	0	0	0	0	0	0	0	0	0	2.5431
Mir142hg	0	0	0	0	0	0	0	0	0	2.27493
Gpr183	0	0	0	0	0	0	0	0	0	2.15259
Scand1	0	0	0	0	0	0	0	0	0	2.08088
Ccdc85b	0	0	0	0	0	0	0	0	0	2.07524
Syne3	0	0	0	0	0	0	0	1.82225	0	1.93623
Calcrl	0	0	0	0	0	0	2.45496	1.88198	0	1.84644
Lpcat4	0	0	0	0	0	0	0	0	0	1.82645
H2-K2	0	0	0	0	0	0	0	0	0	1.80803
Fam129a	0	0	0	0	0	0	2.07171	0	0	1.71018
Themis2	0	0	0	0	0	0	0	0	0	1.70478
Emilin2	0	0	0	0	0	0	0	0	0	1.6196
Pid1	0	0	0	0	0	0	1.82702	1.74127	0	1.51358
Gm2a	0	0	0	0	0	0	1.52878	1.47097	0	1.50642
Nfam1	0	0	0	0	0	0	2.25216	1.43209	0	1.47643
Smpdl3b	0	0	0	0	0	0	-1.83218	1.37168	0	1.4751
Kcnn4	0	0	0	0	0	0	0	1.29686	0	1.44933
Jund	0	0	0	0	0	0	1.62554	0	0	1.44278
Nrm	0	0	0	0	0	0	-2.11675	0	0	1.44091
Fhl3	0	0	0	0	0	0	1.85359	1.34125	0	1.42421
Them6	0	0	0	0	0	0	-1.52193	0	0	1.42266
Hsd17b10	0	0	0	0	0	0	0	0	0	1.40735
B4galnt1	0	0	0	0	0	0	0	0	0	1.38993
Pdgfb	0	0	0	0	0	0	1.45256	0	0	1.37274
Alox5ap	0	0	0	0	0	0	1.7358	0	1.50091	1.32536
Adam8	0	0	0	0	0	0	0	1.24259	-1.37018	1.32022
Mycn	0	0	0	0	0	0	-3.17651	0	-1.15419	1.30692
Acot7	0	0	0	0	0	0	1.76056	0	-1.71671	1.30198
Nfkbia	0	0	0	0	0	0	0	0	0	1.29392
Rcc2	0	0	0	0	0	0	-1.25001	1.22458	0	1.28039
Sf3b3	0	0	0	0	0	0	0	0	0	1.26436
Nop56	0	0	0	0	0	0	-1.62211	1.29393	-1.21538	1.23461
Rac2	0	0	0	0	0	0	0	1.16154	-1.21801	1.21808
Pa2g4	0	0	0	0	0	0	-1.24015	1.15664	-1.20893	1.19112
Cct2	0	0	0	0	0	0	0	0	-1.15826	1.18107
Hdgf	0	0	0	0	0	0	-1.23183	0	-1.13152	1.17503
Rps10	0	0	0	0	0	0	0	1.13303	0	1.15968
Mrfap1	0	0	0	0	0	0	1.49752	0	0	1.14696
Anp32b	0	0	0	0	0	0	0	0	0	1.14501
Jun	0	0	0	0	0	0	4.2945	-1.88788	1.81845	0
Rpl13a	0	0	0	0	0	0	1.14674	1.08982	1.12919	0
Hspd1	0	0	0	0	0	0	1.61011	1.09475	-1.12738	0
Lpxn	0	0	0	0	0	0	0	-1.20401	1.41639	0
Prss50	0	0	0	0	0	0	-3.58129	0	3.46898	0
Gm9803	0	0	0	0	0	0	-2.33929	0	-2.13322	0
Ptafr	0	0	0	0	0	0	-1.80915	0	2.48591	0
Snx9	0	0	0	0	0	0	-1.59549	0	-1.62045	0
Zfp385a	0	0	0	0	0	0	-3.18536	0	1.68838	0
Fkbp4	0	0	0	0	0	0	1.52194	0	-1.25974	0
Otulin	0	0	0	0	0	0	-1.34065	0	1.37525	0
Stip1	0	0	0	0	0	0	2.85513	0	-1.24752	0
Hnrnpab	0	0	0	0	0	0	-1.45006	0	-1.17992	0
Vcp	0	0	0	0	0	0	-1.35519	0	-1.20433	0
Txndc12	0	0	0	0	0	0	1.99182	0	-1.46636	0
Ptges3	0	0	0	0	0	0	1.58018	0	-1.43967	0
Egr1	0	0	0	0	0	0	2.93835	0	1.99577	0
Hmga2	0	0	0	0	0	0	-2.28632	0	-1.58317	0
Nckap1l	0	0	0	0	0	0	1.44523	0	1.22204	0
Eif4g2	0	0	0	0	0	0	-1.15732	0	-1.25244	0
Tuba4a	0	0	0	0	0	0	-2.01617	0	-1.31117	0
Gngt2	0	0	0	0	0	0	2.1739	0	1.70137	0
Hnrnpm	0	0	0	0	0	0	1.28289	0	-2.69036	0
Ncf2	0	0	0	0	0	0	1.84943	0	1.30361	0
Uqcc2	0	0	0	0	0	0	1.36735	0	-1.22135	0
Eif3b	0	0	0	0	0	0	-1.39352	0	-1.15083	0
Cox4i1	0	0	0	0	0	0	1.13497	0	1.13065	0
Wdr1	0	0	0	0	0	0	1.40054	0	-1.27978	0
Akr1b3	0	0	0	0	0	0	-1.66033	0	-1.41304	0
Acy1	0	0	0	0	0	0	-3.49769	0	-1.86399	0
Cfdp1	0	0	0	0	0	0	1.34892	0	-1.20622	0
Sptssa	0	0	0	0	0	0	-1.48405	0	1.57132	0
Nolc1	0	0	0	0	0	0	-1.84237	0	-1.34354	0
Tmem26	0	0	0	0	0	0	-2.83262	0	-3.02585	0
Mlec	0	0	0	0	0	0	2.13827	0	-1.26993	0
B4galt1	0	0	0	0	0	0	1.43412	0	1.55025	0
AB124611	0	0	0	0	0	0	-1.45803	0	1.78339	0
Slc15a4	0	0	0	0	0	0	1.77336	0	1.63865	0
Cxcr4	0	0	0	0	0	0	3.49947	0	9.35482	0
Myo1f	0	0	0	0	0	0	1.55838	0	1.86871	0
1810058I24Rik	0	0	0	0	0	0	-1.62322	0	1.47538	0
Bcl2a1b	0	0	0	0	0	0	1.39825	0	1.37351	0
Btg2	0	0	0	0	0	0	3.30566	0	2.36322	0
Tbc1d16	0	0	0	0	0	0	-1.7786	0	1.52157	0
Tlr2	0	0	0	0	0	0	-1.33141	0	1.35314	0
Dusp1	0	0	0	0	0	0	2.32434	0	1.99547	0
S1pr1	0	0	0	0	0	0	2.79666	0	5.38724	0
Tgfbr1	0	0	0	0	0	0	1.49835	0	2.74064	0
Emp2	0	0	0	0	0	0	-6.47535	0	-2.65804	0
Xdh	0	0	0	0	0	0	0	0	1.9394	0
Tgm2	0	0	0	0	0	0	0	0	2.03959	0
Tmem86a	0	0	0	0	0	0	0	0	2.67226	0
Flt1	0	0	0	0	0	0	0	0	-3.09266	0
Clec4a3	0	0	0	0	0	0	0	0	2.69492	0
Gm6377	0	0	0	0	0	0	0	0	2.61548	0
Hdlbp	0	0	0	0	0	0	0	0	-1.25479	0
Il10rb	0	0	0	0	0	0	0	0	1.603	0
Rbpj	0	0	0	0	0	0	0	0	-1.61302	0
Npc2	0	0	0	0	0	0	0	0	1.29736	0
Pros1	0	0	0	0	0	0	0	0	3.93257	0
Gm28037	0	0	0	0	0	0	0	0	-1.96705	0
Rap2b	0	0	0	0	0	0	0	0	1.82433	0
Hmgcl	0	0	0	0	0	0	0	0	1.46756	0
Aph1c	0	0	0	0	0	0	0	0	2.91699	0
Rad23b	0	0	0	0	0	0	0	0	-1.24405	0
Ybx1	0	0	0	0	0	0	0	0	-1.25591	0
Rnf130	0	0	0	0	0	0	0	0	1.30851	0
Mmp9	0	0	0	0	0	0	0	0	-6.9746	0
Ctsc	0	0	0	0	0	0	0	0	2.0517	0
Sdhc	0	0	0	0	0	0	0	0	1.31256	0
Ccz1	0	0	0	0	0	0	0	0	-2.12175	0
Ier2	0	0	0	0	0	0	0	0	1.61395	0
Gspt1	0	0	0	0	0	0	0	0	-1.24432	0
Ap1s1	0	0	0	0	0	0	0	0	-1.18614	0
Ehd1	0	0	0	0	0	0	0	0	-1.75186	0
Rps18	0	0	0	0	0	0	0	0	1.41137	0
Kpnb1	0	0	0	0	0	0	0	0	-1.21244	0
Naa25	0	0	0	0	0	0	0	0	-2.00186	0
Rab32	0	0	0	0	0	0	0	0	1.75113	0
Ppm1g	0	0	0	0	0	0	0	0	-1.31681	0
Cox5a	0	0	0	0	0	0	0	0	1.22339	0
Tcp1	0	0	0	0	0	0	0	0	-1.19649	0
Cct6a	0	0	0	0	0	0	0	0	-1.17133	0
Tfdp1	0	0	0	0	0	0	0	0	-1.61335	0
Tpm3-rs7	0	0	0	0	0	0	0	0	-1.11297	0
Tnfaip8l2	0	0	0	0	0	0	0	0	1.35141	0
Uqcrfs1	0	0	0	0	0	0	0	0	1.29437	0
Epn1	0	0	0	0	0	0	0	0	1.38314	0
Rps15a	0	0	0	0	0	0	0	0	1.20755	0
Ddx39b	0	0	0	0	0	0	0	0	-1.23098	0
Ywhaz	0	0	0	0	0	0	0	0	-1.17869	0
Pip5k1b	0	0	0	0	0	0	0	0	-1.56974	0
Tmem51	0	0	0	0	0	0	0	0	1.63673	0
Tmem106a	0	0	0	0	0	0	0	0	1.49871	0
Plekha3	0	0	0	0	0	0	0	0	-2.06644	0
Pgrmc1	0	0	0	0	0	0	0	0	-1.43544	0
St6gal1	0	0	0	0	0	0	0	0	3.41971	0
Rgs2	0	0	0	0	0	0	0	0	1.56531	0
Napsa	0	0	0	0	0	0	0	0	1.65845	0
Fosb	0	0	0	0	0	0	0	0	2.85088	0
Arhgap45	0	0	0	0	0	0	0	0	1.28895	0
Spred1	0	0	0	0	0	0	0	0	-1.34901	0
Cpne8	0	0	0	0	0	0	0	0	-1.59717	0
Rnf26_1	0	0	0	0	0	0	0	0	1.8007	0
Slc44a1	0	0	0	0	0	0	0	0	1.62882	0
Smpdl3a	0	0	0	0	0	0	0	0	2.51753	0
Fblim1	0	0	0	0	0	0	0	0	1.77934	0
Cd300c2	0	0	0	0	0	0	0	0	2.58364	0
Cxcl16	0	0	0	0	0	0	0	0	1.7038	0
Flnb	0	0	0	0	0	0	0	0	-1.45745	0
Fosl1	0	0	0	0	0	0	0	0	-2.78138	0
Zfp36	0	0	0	0	0	0	0	0	1.51513	0
Il10ra	0	0	0	0	0	0	0	0	3.08539	0
Man2b1	0	0	0	0	0	0	0	0	1.48453	0
Csf3r	0	0	0	0	0	0	0	0	7.71405	0
Gm12166	0	0	0	0	0	0	0	0	2.95682	0
Gm21987	0	0	0	0	0	0	0	0	-4.1013	0
Serinc2	0	0	0	0	0	0	0	0	-3.27645	0
Cav2	0	0	0	0	0	0	0	0	2.65106	0
Egr2	0	0	0	0	0	0	0	0	2.04685	0
Fabp7	0	0	0	0	0	0	0	0	5.97649	0
Slc6a4	0	0	0	0	0	0	0	0	-4.72442	0
Tbc1d2	0	0	0	0	0	0	-4.69395	-2.64692	0	0
Gm10288	0	0	0	0	0	0	-2.19487	-3.56772	0	0
Vegfb	0	0	0	0	0	0	-1.5986	-1.48114	0	0
Rnasek	0	0	0	0	0	0	1.32382	-1.38521	0	0
Snx24	0	0	0	0	0	0	-1.69194	-1.6004	0	0
Lasp1	0	0	0	0	0	0	-1.49194	-1.36709	0	0
Atp6v1f	0	0	0	0	0	0	1.24685	-1.26897	0	0
Cmtm3	0	0	0	0	0	0	1.53892	-1.40751	0	0
Ctsa	0	0	0	0	0	0	-1.16202	-1.14789	0	0
Clta	0	0	0	0	0	0	1.29511	-1.16314	0	0
Slco4a1	0	0	0	0	0	0	-1.38987	-1.261	0	0
BC005537	0	0	0	0	0	0	-1.2124	1.14803	0	0
Mat2a	0	0	0	0	0	0	-1.93597	1.20693	0	0
Fads1	0	0	0	0	0	0	-1.36813	1.25779	0	0
Rbm3	0	0	0	0	0	0	-3.57395	1.31858	0	0
Rn7sk	0	0	0	0	0	0	-2.11072	1.84684	0	0
Adss	0	0	0	0	0	0	-1.99085	1.37218	0	0
Nat6	0	0	0	0	0	0	0	-2.49776	0	0
Serpinb1c	0	0	0	0	0	0	0	-1.73754	0	0
Bhlhe40	0	0	0	0	0	0	0	-1.97235	0	0
Plin3	0	0	0	0	0	0	0	-1.64214	0	0
Rraga	0	0	0	0	0	0	0	-1.3258	0	0
Dusp4	0	0	0	0	0	0	0	-1.36247	0	0
Bri3	0	0	0	0	0	0	0	-1.50103	0	0
Gltp	0	0	0	0	0	0	0	-1.30826	0	0
Klf6	0	0	0	0	0	0	0	-1.43329	0	0
Cdk4	0	0	0	0	0	0	0	-1.17014	0	0
Plekhm1	0	0	0	0	0	0	0	-1.49917	0	0
Gm6139	0	0	0	0	0	0	0	2.31054	0	0
Clec12a	0	0	0	0	0	0	0	1.39586	0	0
Clec7a	0	0	0	0	0	0	0	1.55225	0	0
Tnfrsf11a	0	0	0	0	0	0	0	1.80575	0	0
Egln3	0	0	0	0	0	0	12.6246	0	0	0
Gm14303	0	0	0	0	0	0	-1.9488	0	0	0
Gm7866	0	0	0	0	0	0	-2.69558	0	0	0
Gm24830	0	0	0	0	0	0	-6.56632	0	0	0
Arl5c	0	0	0	0	0	0	2.57317	0	0	0
Chac1	0	0	0	0	0	0	2.20696	0	0	0
Gprc5a	0	0	0	0	0	0	-3.65504	0	0	0
Nkain1	0	0	0	0	0	0	-2.74426	0	0	0
Adamtsl5	0	0	0	0	0	0	-2.89355	0	0	0
Ddit4	0	0	0	0	0	0	9.06355	0	0	0
Ptrh1	0	0	0	0	0	0	-2.45658	0	0	0
Nupr1	0	0	0	0	0	0	2.08209	0	0	0
Plxdc1	0	0	0	0	0	0	-2.12316	0	0	0
AC155637.1	0	0	0	0	0	0	5.75216	0	0	0
Tmem158	0	0	0	0	0	0	-3.09292	0	0	0
Csf2rb2	0	0	0	0	0	0	-2.482	0	0	0
Rpph1	0	0	0	0	0	0	-3.5624	0	0	0
Gadd45b	0	0	0	0	0	0	-3.27293	0	0	0
Abcd4	0	0	0	0	0	0	-2.30741	0	0	0
Gm12696	0	0	0	0	0	0	2.80135	0	0	0
Tnfrsf26	0	0	0	0	0	0	2.41932	0	0	0
Tsc22d3	0	0	0	0	0	0	4.14185	0	0	0
Vegfc	0	0	0	0	0	0	1.93953	0	0	0
Pfkp	0	0	0	0	0	0	1.76197	0	0	0
I830077J02Rik	0	0	0	0	0	0	-7.50872	0	0	0
Gab2	0	0	0	0	0	0	-2.04692	0	0	0
2010008C14Rik	0	0	0	0	0	0	-3.13995	0	0	0
Mfsd7b	0	0	0	0	0	0	-2.87914	0	0	0
Dubr	0	0	0	0	0	0	2.44289	0	0	0
Rab3il1	0	0	0	0	0	0	1.75418	0	0	0
Ugp2	0	0	0	0	0	0	1.43127	0	0	0
Als2cl	0	0	0	0	0	0	-3.5826	0	0	0
Slc25a44	0	0	0	0	0	0	-1.77602	0	0	0
Mthfd2	0	0	0	0	0	0	1.82479	0	0	0
0610012G03Rik	0	0	0	0	0	0	1.51379	0	0	0
Ppme1	0	0	0	0	0	0	1.57033	0	0	0
Plekhm2	0	0	0	0	0	0	-1.92972	0	0	0
AC134528.2	0	0	0	0	0	0	11.296	0	0	0
Ern1	0	0	0	0	0	0	-3.06371	0	0	0
Lss	0	0	0	0	0	0	-3.0812	0	0	0
Rmrp	0	0	0	0	0	0	-3.66514	0	0	0
Gas2l3	0	0	0	0	0	0	-1.8812	0	0	0
Iqcg	0	0	0	0	0	0	5.13612	0	0	0
Afg1l	0	0	0	0	0	0	3.50613	0	0	0
Rnf126	0	0	0	0	0	0	-1.80757	0	0	0
Echs1	0	0	0	0	0	0	-2.15584	0	0	0
Acox3	0	0	0	0	0	0	-4.87329	0	0	0
Cipc	0	0	0	0	0	0	-1.64938	0	0	0
Pi4ka	0	0	0	0	0	0	-1.99413	0	0	0
Ppp3r1	0	0	0	0	0	0	-2.04571	0	0	0
Rnf157	0	0	0	0	0	0	-3.50257	0	0	0
Bola1	0	0	0	0	0	0	-1.85641	0	0	0
Cenpb	0	0	0	0	0	0	-9.37321	0	0	0
Herpud1	0	0	0	0	0	0	1.50967	0	0	0
Cars	0	0	0	0	0	0	1.47047	0	0	0
Zfp523	0	0	0	0	0	0	-2.81955	0	0	0
Washc5	0	0	0	0	0	0	-1.44044	0	0	0
Necap2	0	0	0	0	0	0	-2.2279	0	0	0
Pex16	0	0	0	0	0	0	-2.23943	0	0	0
Parvb	0	0	0	0	0	0	-1.79531	0	0	0
Prmt2	0	0	0	0	0	0	4.19425	0	0	0
Lgals8	0	0	0	0	0	0	-1.78377	0	0	0
Pcyt1a	0	0	0	0	0	0	-3.56214	0	0	0
Slc11a2	0	0	0	0	0	0	-2.01899	0	0	0
Pim1	0	0	0	0	0	0	-2.98563	0	0	0
Dag1	0	0	0	0	0	0	-2.48703	0	0	0
Mvk	0	0	0	0	0	0	-3.25579	0	0	0
Arl3	0	0	0	0	0	0	1.75102	0	0	0
Tubb2a	0	0	0	0	0	0	-2.45171	0	0	0
Coro7	0	0	0	0	0	0	-3.26964	0	0	0
Tvp23b	0	0	0	0	0	0	2.07771	0	0	0
Csf2rb	0	0	0	0	0	0	-3.99517	0	0	0
Hspa4l	0	0	0	0	0	0	3.21518	0	0	0
Zfp462	0	0	0	0	0	0	-2.67792	0	0	0
Spsb2	0	0	0	0	0	0	2.28266	0	0	0
Slc25a10	0	0	0	0	0	0	-2.4135	0	0	0
Cdca3	0	0	0	0	0	0	-2.12248	0	0	0
Mvb12b	0	0	0	0	0	0	-4.92798	0	0	0
Tpcn2	0	0	0	0	0	0	-5.78971	0	0	0
Mettl23	0	0	0	0	0	0	2.51829	0	0	0
Fgr	0	0	0	0	0	0	2.53814	0	0	0
Kcnab2	0	0	0	0	0	0	-2.61517	0	0	0
Tnfrsf12a	0	0	0	0	0	0	-2.95454	0	0	0
Dennd2d	0	0	0	0	0	0	-2.4133	0	0	0
Clcn7	0	0	0	0	0	0	-1.58061	0	0	0
C130050O18Rik	0	0	0	0	0	0	2.77446	0	0	0
Jmjd6	0	0	0	0	0	0	2.39904	0	0	0
Mvb12a	0	0	0	0	0	0	-2.59743	0	0	0
Plxnc1	0	0	0	0	0	0	1.88882	0	0	0
Ccdc58	0	0	0	0	0	0	1.54194	0	0	0
Esd	0	0	0	0	0	0	1.34547	0	0	0
Rab6a	0	0	0	0	0	0	1.6871	0	0	0
Scamp5	0	0	0	0	0	0	-3.42928	0	0	0
Furin	0	0	0	0	0	0	-2.90026	0	0	0
Iars2	0	0	0	0	0	0	-2.46977	0	0	0
Cebpb	0	0	0	0	0	0	1.55733	0	0	0
Slc8b1	0	0	0	0	0	0	-2.11048	0	0	0
Nek6	0	0	0	0	0	0	-2.3869	0	0	0
Tollip	0	0	0	0	0	0	-1.86488	0	0	0
3110082I17Rik	0	0	0	0	0	0	-5.18975	0	0	0
Slc48a1	0	0	0	0	0	0	-1.38287	0	0	0
Spidr	0	0	0	0	0	0	1.82957	0	0	0
Pex10	0	0	0	0	0	0	-2.57748	0	0	0
Eif6	0	0	0	0	0	0	-1.33933	0	0	0
Qdpr	0	0	0	0	0	0	-1.50329	0	0	0
Dnmt3a	0	0	0	0	0	0	1.37761	0	0	0
Mrpl41	0	0	0	0	0	0	-1.58974	0	0	0
2610318N02Rik	0	0	0	0	0	0	-1.82006	0	0	0
Car12	0	0	0	0	0	0	-4.51503	0	0	0
Ap2a1	0	0	0	0	0	0	-1.80062	0	0	0
Golt1b	0	0	0	0	0	0	-1.44224	0	0	0
Tbc1d24	0	0	0	0	0	0	-5.78324	0	0	0
Gm7816	0	0	0	0	0	0	12.6447	0	0	0
Cdk18	0	0	0	0	0	0	-1.71326	0	0	0
Blcap	0	0	0	0	0	0	1.67667	0	0	0
Cers2	0	0	0	0	0	0	-1.32428	0	0	0
Cdk9	0	0	0	0	0	0	-1.7855	0	0	0
Derl1	0	0	0	0	0	0	1.60145	0	0	0
Ssbp4	0	0	0	0	0	0	-2.16262	0	0	0
Slc25a1	0	0	0	0	0	0	-1.96001	0	0	0
Foxk2	0	0	0	0	0	0	1.86028	0	0	0
Gm7536	0	0	0	0	0	0	-1.55984	0	0	0
Lars	0	0	0	0	0	0	-1.61429	0	0	0
Trim35	0	0	0	0	0	0	-1.47717	0	0	0
Eea1	0	0	0	0	0	0	-2.00351	0	0	0
Cebpd	0	0	0	0	0	0	3.91048	0	0	0
Lpcat3	0	0	0	0	0	0	-2.08211	0	0	0
Nthl1	0	0	0	0	0	0	2.24001	0	0	0
Bcat2	0	0	0	0	0	0	-1.72003	0	0	0
Aldh3b1	0	0	0	0	0	0	-1.44129	0	0	0
Snd1	0	0	0	0	0	0	-1.40633	0	0	0
Apip	0	0	0	0	0	0	1.68103	0	0	0
Sqle	0	0	0	0	0	0	-1.81129	0	0	0
Hspe1	0	0	0	0	0	0	2.2786	0	0	0
Impact	0	0	0	0	0	0	-1.88551	0	0	0
Erp44	0	0	0	0	0	0	1.53251	0	0	0
Ankrd13b	0	0	0	0	0	0	-2.36556	0	0	0
Gpr137	0	0	0	0	0	0	1.99745	0	0	0
Fkbp1a	0	0	0	0	0	0	-1.43239	0	0	0
Ly9	0	0	0	0	0	0	1.69706	0	0	0
Scarb1	0	0	0	0	0	0	-1.54986	0	0	0
Klf9	0	0	0	0	0	0	-2.91173	0	0	0
Tbc1d15	0	0	0	0	0	0	-1.7963	0	0	0
Mpdu1	0	0	0	0	0	0	-2.35399	0	0	0
St6galnac4	0	0	0	0	0	0	-4.14344	0	0	0
Mri1	0	0	0	0	0	0	-4.04997	0	0	0
Rhox5	0	0	0	0	0	0	15.3437	0	0	0
Bmt2	0	0	0	0	0	0	1.79689	0	0	0
Rad18	0	0	0	0	0	0	-1.91698	0	0	0
Glce	0	0	0	0	0	0	-3.86981	0	0	0
Eaf1	0	0	0	0	0	0	-1.97715	0	0	0
Fam89b	0	0	0	0	0	0	-2.54115	0	0	0
Dnajb2	0	0	0	0	0	0	3.3913	0	0	0
Denr	0	0	0	0	0	0	-1.89175	0	0	0
Stk24	0	0	0	0	0	0	-1.68067	0	0	0
Mthfd1l	0	0	0	0	0	0	-2.82027	0	0	0
Dnase2a	0	0	0	0	0	0	-3.05169	0	0	0
Chmp2b	0	0	0	0	0	0	-1.48998	0	0	0
Dnaja3	0	0	0	0	0	0	1.49044	0	0	0
Chmp2a	0	0	0	0	0	0	1.37101	0	0	0
P4ha1	0	0	0	0	0	0	5.41386	0	0	0
Mfap1a	0	0	0	0	0	0	2.92236	0	0	0
Wwp1	0	0	0	0	0	0	-1.90577	0	0	0
Rps6-ps4	0	0	0	0	0	0	1.87608	0	0	0
C330018D20Rik	0	0	0	0	0	0	3.03104	0	0	0
Slc25a33	0	0	0	0	0	0	2.00637	0	0	0
Tnfsf9	0	0	0	0	0	0	3.67135	0	0	0
Ppp1r11	0	0	0	0	0	0	2.00474	0	0	0
Smg9	0	0	0	0	0	0	-1.88125	0	0	0
Arap1	0	0	0	0	0	0	1.60301	0	0	0
Atraid	0	0	0	0	0	0	-2.02533	0	0	0
Coa4	0	0	0	0	0	0	2.10644	0	0	0
Ighmbp2	0	0	0	0	0	0	-2.89658	0	0	0
Tsta3	0	0	0	0	0	0	-1.93704	0	0	0
Gcat	0	0	0	0	0	0	-1.68366	0	0	0
Lman2	0	0	0	0	0	0	1.44828	0	0	0
Mdfic	0	0	0	0	0	0	-1.54267	0	0	0
Cdk5rap3	0	0	0	0	0	0	-4.94414	0	0	0
Tpm4	0	0	0	0	0	0	-1.14494	0	0	0
Tspan4	0	0	0	0	0	0	-1.36589	0	0	0
Zfand5	0	0	0	0	0	0	-1.65766	0	0	0
Aars	0	0	0	0	0	0	1.57217	0	0	0
Timm13	0	0	0	0	0	0	-1.56155	0	0	0
Icmt	0	0	0	0	0	0	1.71886	0	0	0
Ubxn4	0	0	0	0	0	0	1.48743	0	0	0
Sdhaf1	0	0	0	0	0	0	-1.8901	0	0	0
Me2	0	0	0	0	0	0	-1.70961	0	0	0
Scamp3	0	0	0	0	0	0	1.54403	0	0	0
Dusp6	0	0	0	0	0	0	3.56259	0	0	0
Tubg1	0	0	0	0	0	0	-1.51757	0	0	0
Ezr	0	0	0	0	0	0	2.52956	0	0	0
Tcf25	0	0	0	0	0	0	-1.4925	0	0	0
1600012H06Rik	0	0	0	0	0	0	2.05235	0	0	0
Pik3r2	0	0	0	0	0	0	-1.78934	0	0	0
Gm5526	0	0	0	0	0	0	3.90162	0	0	0
Slc35a2	0	0	0	0	0	0	2.14933	0	0	0
Lrp8	0	0	0	0	0	0	-3.32283	0	0	0
Gtf2h1	0	0	0	0	0	0	1.46722	0	0	0
Acsl3	0	0	0	0	0	0	-2.19857	0	0	0
Tnfrsf1a	0	0	0	0	0	0	1.60699	0	0	0
Poldip2	0	0	0	0	0	0	-1.75445	0	0	0
Chaf1a	0	0	0	0	0	0	-1.59608	0	0	0
Dpm3	0	0	0	0	0	0	1.54129	0	0	0
Atp6ap1	0	0	0	0	0	0	1.27027	0	0	0
Psma7	0	0	0	0	0	0	-1.47838	0	0	0
Mtdh	0	0	0	0	0	0	-1.55341	0	0	0
Rab12	0	0	0	0	0	0	-1.69525	0	0	0
Zfr	0	0	0	0	0	0	1.83932	0	0	0
Rnf5	0	0	0	0	0	0	1.42881	0	0	0
Ldlrap1	0	0	0	0	0	0	-1.69121	0	0	0
Gtf2e2	0	0	0	0	0	0	1.83217	0	0	0
Saysd1	0	0	0	0	0	0	2.8923	0	0	0
Snx20	0	0	0	0	0	0	1.66837	0	0	0
Bag2	0	0	0	0	0	0	-1.75787	0	0	0
Chchd3	0	0	0	0	0	0	1.35064	0	0	0
Chmp7	0	0	0	0	0	0	1.75044	0	0	0
Dbnl	0	0	0	0	0	0	-1.57606	0	0	0
Mea1	0	0	0	0	0	0	1.55324	0	0	0
Maea	0	0	0	0	0	0	1.37143	0	0	0
Yrdc	0	0	0	0	0	0	-1.57047	0	0	0
Coro1c	0	0	0	0	0	0	-1.42119	0	0	0
Cyb5r3	0	0	0	0	0	0	-1.54629	0	0	0
Gng5	0	0	0	0	0	0	1.41921	0	0	0
Fam114a2	0	0	0	0	0	0	1.91339	0	0	0
Tmem57	0	0	0	0	0	0	-2.52018	0	0	0
Tmed1	0	0	0	0	0	0	-1.97118	0	0	0
Med28	0	0	0	0	0	0	1.6769	0	0	0
Deptor	0	0	0	0	0	0	-6.15329	0	0	0
Rapgef1	0	0	0	0	0	0	-1.5157	0	0	0
Spop	0	0	0	0	0	0	1.58502	0	0	0
Tmem126a	0	0	0	0	0	0	1.48904	0	0	0
Mfsd11	0	0	0	0	0	0	2.1851	0	0	0
Cox14	0	0	0	0	0	0	1.33983	0	0	0
Mphosph8	0	0	0	0	0	0	1.71814	0	0	0
Chmp5	0	0	0	0	0	0	1.95707	0	0	0
Snap29	0	0	0	0	0	0	1.64113	0	0	0
Gm12708	0	0	0	0	0	0	15.9728	0	0	0
Vkorc1l1	0	0	0	0	0	0	-1.98946	0	0	0
Vti1b	0	0	0	0	0	0	1.28147	0	0	0
0610009B22Rik	0	0	0	0	0	0	1.79506	0	0	0
Ipo5	0	0	0	0	0	0	-1.32496	0	0	0
Ensa	0	0	0	0	0	0	1.58335	0	0	0
Vrk3	0	0	0	0	0	0	1.91607	0	0	0
Timm8a1	0	0	0	0	0	0	-1.49384	0	0	0
B3gat3	0	0	0	0	0	0	1.80837	0	0	0
Cct7	0	0	0	0	0	0	1.35909	0	0	0
Snx4	0	0	0	0	0	0	-1.52473	0	0	0
Klc4	0	0	0	0	0	0	-2.20557	0	0	0
Micall1	0	0	0	0	0	0	-2.03822	0	0	0
Iars	0	0	0	0	0	0	1.45138	0	0	0
Tomm20	0	0	0	0	0	0	-1.5308	0	0	0
Rab34	0	0	0	0	0	0	-2.43842	0	0	0
Mtrr	0	0	0	0	0	0	2.39098	0	0	0
Slc6a13	0	0	0	0	0	0	1.82163	0	0	0
Txndc15	0	0	0	0	0	0	2.0867	0	0	0
Gns	0	0	0	0	0	0	-2.16805	0	0	0
AC114645.5	0	0	0	0	0	0	4.97228	0	0	0
Map2k2	0	0	0	0	0	0	-1.72199	0	0	0
Thap11	0	0	0	0	0	0	1.59369	0	0	0
Csrp1	0	0	0	0	0	0	-1.81586	0	0	0
Chchd2	0	0	0	0	0	0	1.31274	0	0	0
Twf1	0	0	0	0	0	0	-1.46127	0	0	0
Tmem199	0	0	0	0	0	0	1.45136	0	0	0
Ddx49	0	0	0	0	0	0	-2.46899	0	0	0
Ybx3	0	0	0	0	0	0	-1.27704	0	0	0
Cd48	0	0	0	0	0	0	8.86141	0	0	0
Pigc	0	0	0	0	0	0	3.39284	0	0	0
Ndst2	0	0	0	0	0	0	-2.76657	0	0	0
Sugt1	0	0	0	0	0	0	1.45172	0	0	0
Gm43148	0	0	0	0	0	0	4.2082	0	0	0
Nrp2	0	0	0	0	0	0	-1.28435	0	0	0
E2f1	0	0	0	0	0	0	-2.40024	0	0	0
Pop4	0	0	0	0	0	0	-2.56842	0	0	0
Pi4k2a	0	0	0	0	0	0	-1.59134	0	0	0
Shkbp1	0	0	0	0	0	0	-2.12594	0	0	0
Ppp2r1a	0	0	0	0	0	0	-1.41183	0	0	0
Tmem144	0	0	0	0	0	0	-1.94249	0	0	0
Hikeshi	0	0	0	0	0	0	2.24332	0	0	0
1810037I17Rik	0	0	0	0	0	0	1.44498	0	0	0
St14	0	0	0	0	0	0	-2.59235	0	0	0
Lsm10	0	0	0	0	0	0	1.81575	0	0	0
Gsr	0	0	0	0	0	0	-1.4914	0	0	0
Xpo6	0	0	0	0	0	0	-1.90886	0	0	0
Psmd5	0	0	0	0	0	0	1.75268	0	0	0
Aph1a	0	0	0	0	0	0	-1.36661	0	0	0
Tbrg4	0	0	0	0	0	0	-1.98154	0	0	0
Chd3	0	0	0	0	0	0	1.64715	0	0	0
Rbmx	0	0	0	0	0	0	-2.24664	0	0	0
Ndufb9	0	0	0	0	0	0	1.37801	0	0	0
Malt1	0	0	0	0	0	0	-2.2481	0	0	0
Cycs	0	0	0	0	0	0	1.24335	0	0	0
Pttg1	0	0	0	0	0	0	-1.80916	0	0	0
Slc7a1	0	0	0	0	0	0	-2.03022	0	0	0
Dnaja1	0	0	0	0	0	0	7.06053	0	0	0
Ubr5	0	0	0	0	0	0	-1.65348	0	0	0
Ncln	0	0	0	0	0	0	-1.67585	0	0	0
Taf1b	0	0	0	0	0	0	-2.04595	0	0	0
Ncf1	0	0	0	0	0	0	1.3671	0	0	0
Rfwd2	0	0	0	0	0	0	2.18504	0	0	0
Ccnd3	0	0	0	0	0	0	2.31373	0	0	0
Immt	0	0	0	0	0	0	-1.40592	0	0	0
Get4	0	0	0	0	0	0	-1.45565	0	0	0
Ntan1	0	0	0	0	0	0	-2.05394	0	0	0
Kcmf1	0	0	0	0	0	0	1.48058	0	0	0
Asnsd1	0	0	0	0	0	0	1.54781	0	0	0
Uhrf2	0	0	0	0	0	0	2.257	0	0	0
Mrpl2	0	0	0	0	0	0	-1.55574	0	0	0
Cbr3	0	0	0	0	0	0	-3.44811	0	0	0
Rnf4	0	0	0	0	0	0	-1.36043	0	0	0
Zmiz2	0	0	0	0	0	0	-1.71707	0	0	0
Cd180	0	0	0	0	0	0	-2.13317	0	0	0
C1galt1c1	0	0	0	0	0	0	1.78983	0	0	0
Dalrd3	0	0	0	0	0	0	2.29855	0	0	0
Bud31	0	0	0	0	0	0	1.53631	0	0	0
Cmc1	0	0	0	0	0	0	-2.50883	0	0	0
Tnip3	0	0	0	0	0	0	1.67802	0	0	0
Cdv3	0	0	0	0	0	0	-1.2659	0	0	0
Pold2	0	0	0	0	0	0	-2.25099	0	0	0
Nab2	0	0	0	0	0	0	2.13247	0	0	0
Ncor1	0	0	0	0	0	0	1.6029	0	0	0
Trappc1	0	0	0	0	0	0	-1.52731	0	0	0
Cnr2	0	0	0	0	0	0	2.77608	0	0	0
Gas7	0	0	0	0	0	0	-2.99749	0	0	0
Oxld1	0	0	0	0	0	0	2.06533	0	0	0
Pstpip1	0	0	0	0	0	0	-2.62273	0	0	0
Gnai3	0	0	0	0	0	0	1.30216	0	0	0
Cpeb4	0	0	0	0	0	0	-2.14634	0	0	0
Rfc5	0	0	0	0	0	0	-1.62952	0	0	0
Ube2b	0	0	0	0	0	0	1.46281	0	0	0
Nploc4	0	0	0	0	0	0	-1.38061	0	0	0
Mien1	0	0	0	0	0	0	1.48283	0	0	0
Afg3l2	0	0	0	0	0	0	-1.36735	0	0	0
Dynll1	0	0	0	0	0	0	3.58216	0	0	0
Etv3	0	0	0	0	0	0	-1.63593	0	0	0
Tbca	0	0	0	0	0	0	1.25918	0	0	0
Cep95	0	0	0	0	0	0	4.73492	0	0	0
Sod2	0	0	0	0	0	0	-1.43888	0	0	0
Stat6	0	0	0	0	0	0	1.40693	0	0	0
Ddb1	0	0	0	0	0	0	-1.23009	0	0	0
Nit2	0	0	0	0	0	0	-1.54208	0	0	0
Mcm8	0	0	0	0	0	0	2.21063	0	0	0
Lrrfip1	0	0	0	0	0	0	-1.47752	0	0	0
AA414768	0	0	0	0	0	0	1.88792	0	0	0
Ormdl2	0	0	0	0	0	0	1.52689	0	0	0
Ccpg1os	0	0	0	0	0	0	3.32421	0	0	0
Retreg2	0	0	0	0	0	0	-1.47784	0	0	0
Pde6d	0	0	0	0	0	0	1.87753	0	0	0
Cebpg	0	0	0	0	0	0	4.33179	0	0	0
Mcrip2	0	0	0	0	0	0	-2.17763	0	0	0
Ncf4	0	0	0	0	0	0	-1.64913	0	0	0
Gsto1	0	0	0	0	0	0	-2.66698	0	0	0
Eepd1	0	0	0	0	0	0	-3.60459	0	0	0
Akr1e1	0	0	0	0	0	0	2.4432	0	0	0
Mcub	0	0	0	0	0	0	1.58548	0	0	0
Pef1	0	0	0	0	0	0	1.67424	0	0	0
Ak2	0	0	0	0	0	0	-1.32443	0	0	0
Lamtor5	0	0	0	0	0	0	1.25398	0	0	0
Setdb2	0	0	0	0	0	0	-3.32604	0	0	0
Taf15	0	0	0	0	0	0	1.38146	0	0	0
4930533O14Rik	0	0	0	0	0	0	-1.81377	0	0	0
Rbms1	0	0	0	0	0	0	-2.01408	0	0	0
Ntmt1	0	0	0	0	0	0	-2.07403	0	0	0
Thap2	0	0	0	0	0	0	3.85885	0	0	0
Rad23a	0	0	0	0	0	0	-2.34773	0	0	0
Tmem141	0	0	0	0	0	0	-1.48105	0	0	0
Chd1l	0	0	0	0	0	0	-2.00884	0	0	0
Tor4a	0	0	0	0	0	0	2.77839	0	0	0
Fech	0	0	0	0	0	0	-1.96354	0	0	0
Rps19bp1	0	0	0	0	0	0	1.37472	0	0	0
Idh2	0	0	0	0	0	0	-2.38271	0	0	0
Cenpl	0	0	0	0	0	0	-2.41461	0	0	0
Myo5a	0	0	0	0	0	0	-1.54684	0	0	0
Tmem184b	0	0	0	0	0	0	-1.46367	0	0	0
Rhog	0	0	0	0	0	0	2.05324	0	0	0
Nmt1	0	0	0	0	0	0	-1.59639	0	0	0
Taf12	0	0	0	0	0	0	2.30538	0	0	0
Men1	0	0	0	0	0	0	2.05416	0	0	0
Timmdc1	0	0	0	0	0	0	2.76126	0	0	0
Ccdc91	0	0	0	0	0	0	2.40451	0	0	0
Atxn10	0	0	0	0	0	0	-1.36819	0	0	0
Cog7	0	0	0	0	0	0	-1.98595	0	0	0
Fam120b	0	0	0	0	0	0	2.72226	0	0	0
Comt	0	0	0	0	0	0	1.6142	0	0	0
Pfkm	0	0	0	0	0	0	-2.3109	0	0	0
Ldah	0	0	0	0	0	0	2.8346	0	0	0
Stard3	0	0	0	0	0	0	1.70685	0	0	0
Eif2b5	0	0	0	0	0	0	-1.69806	0	0	0
Edem1	0	0	0	0	0	0	-1.8636	0	0	0
Wapl	0	0	0	0	0	0	1.41425	0	0	0
Afg3l1	0	0	0	0	0	0	-1.65866	0	0	0
Rnaseh2c	0	0	0	0	0	0	-1.96662	0	0	0
Ide	0	0	0	0	0	0	-1.72848	0	0	0
Pigyl	0	0	0	0	0	0	-2.01575	0	0	0
Nrd1	0	0	0	0	0	0	-1.40761	0	0	0
Edf1	0	0	0	0	0	0	1.39058	0	0	0
Pycrl	0	0	0	0	0	0	1.55262	0	0	0
Tomm40	0	0	0	0	0	0	-1.98523	0	0	0
Mapkapk2	0	0	0	0	0	0	-1.34766	0	0	0
Cactin	0	0	0	0	0	0	1.5019	0	0	0
Chaf1b	0	0	0	0	0	0	-4.47515	0	0	0
Qsox1	0	0	0	0	0	0	-2.54837	0	0	0
Dnajb1	0	0	0	0	0	0	3.55624	0	0	0
Hist2h2be	0	0	0	0	0	0	2.74282	0	0	0
Pgls	0	0	0	0	0	0	-1.57182	0	0	0
Ndufs5	0	0	0	0	0	0	1.43675	0	0	0
Nab1	0	0	0	0	0	0	1.53036	0	0	0
Dock7	0	0	0	0	0	0	-2.19841	0	0	0
Eif4g1	0	0	0	0	0	0	-1.42884	0	0	0
Plekhb2	0	0	0	0	0	0	1.58487	0	0	0
Banp	0	0	0	0	0	0	8.01596	0	0	0
Eif1ad	0	0	0	0	0	0	-1.60957	0	0	0
Chtf8	0	0	0	0	0	0	2.72517	0	0	0
Pstk	0	0	0	0	0	0	-3.19076	0	0	0
Tufm	0	0	0	0	0	0	1.46146	0	0	0
Canx	0	0	0	0	0	0	1.22033	0	0	0
Psma6	0	0	0	0	0	0	1.37981	0	0	0
Washc4	0	0	0	0	0	0	1.55866	0	0	0
Acsl1	0	0	0	0	0	0	-2.16068	0	0	0
Slc20a2	0	0	0	0	0	0	-3.92227	0	0	0
Rnf19b	0	0	0	0	0	0	-1.44688	0	0	0
BC031181	0	0	0	0	0	0	1.82761	0	0	0
Fxr1	0	0	0	0	0	0	1.36947	0	0	0
Atp5g3	0	0	0	0	0	0	-1.37762	0	0	0
Ercc6	0	0	0	0	0	0	-2.51301	0	0	0
Pacs1	0	0	0	0	0	0	-3.10884	0	0	0
Adipor2	0	0	0	0	0	0	1.78869	0	0	0
Akr1a1	0	0	0	0	0	0	1.17877	0	0	0
Sdad1	0	0	0	0	0	0	-1.54615	0	0	0
Taco1	0	0	0	0	0	0	1.87605	0	0	0
Ahctf1	0	0	0	0	0	0	-1.96487	0	0	0
Ifrd2	0	0	0	0	0	0	-1.73865	0	0	0
Ndufa8	0	0	0	0	0	0	1.2179	0	0	0
Ints3	0	0	0	0	0	0	1.84837	0	0	0
Zfp110	0	0	0	0	0	0	1.96278	0	0	0
Dtx4	0	0	0	0	0	0	-2.75777	0	0	0
Gm11427	0	0	0	0	0	0	1.57094	0	0	0
Pdcd6ip	0	0	0	0	0	0	1.39512	0	0	0
Lrrc8b	0	0	0	0	0	0	-3.12019	0	0	0
Prelid3b	0	0	0	0	0	0	-1.27944	0	0	0
Use1	0	0	0	0	0	0	-1.44333	0	0	0
Heatr3	0	0	0	0	0	0	-1.73611	0	0	0
Tmem101	0	0	0	0	0	0	1.78244	0	0	0
Glul	0	0	0	0	0	0	-2.51513	0	0	0
Commd6	0	0	0	0	0	0	1.5819	0	0	0
Snap23	0	0	0	0	0	0	1.82468	0	0	0
Pwwp2b	0	0	0	0	0	0	1.94161	0	0	0
Slc23a2	0	0	0	0	0	0	-1.34928	0	0	0
Mettl1	0	0	0	0	0	0	-2.40583	0	0	0
Trmt1l	0	0	0	0	0	0	4.27675	0	0	0
Lamtor1	0	0	0	0	0	0	-1.27938	0	0	0
Lcp2	0	0	0	0	0	0	2.13414	0	0	0
Aida	0	0	0	0	0	0	-2.75114	0	0	0
Tec	0	0	0	0	0	0	2.04428	0	0	0
Cln6	0	0	0	0	0	0	-2.65028	0	0	0
Utp18	0	0	0	0	0	0	-1.59421	0	0	0
Ebi3	0	0	0	0	0	0	2.71917	0	0	0
BC005624	0	0	0	0	0	0	1.56827	0	0	0
Kctd9	0	0	0	0	0	0	-2.07261	0	0	0
L3mbtl2	0	0	0	0	0	0	-1.9441	0	0	0
Cdt1	0	0	0	0	0	0	-1.6907	0	0	0
Hsd17b7	0	0	0	0	0	0	-5.0613	0	0	0
Arfgef3	0	0	0	0	0	0	-2.17095	0	0	0
Nipsnap2	0	0	0	0	0	0	-1.92489	0	0	0
Mettl26	0	0	0	0	0	0	-2.10803	0	0	0
Pabpn1	0	0	0	0	0	0	-1.54459	0	0	0
Chst12	0	0	0	0	0	0	-2.63304	0	0	0
Orc6	0	0	0	0	0	0	-1.51259	0	0	0
2610005L07Rik	0	0	0	0	0	0	-1.96248	0	0	0
Ctdnep1	0	0	0	0	0	0	1.50739	0	0	0
Mrpl24	0	0	0	0	0	0	1.43145	0	0	0
Smim26	0	0	0	0	0	0	1.68004	0	0	0
Vars	0	0	0	0	0	0	-2.50026	0	0	0
Memo1	0	0	0	0	0	0	-1.70864	0	0	0
Timm29	0	0	0	0	0	0	-1.49749	0	0	0
Chchd1	0	0	0	0	0	0	1.56515	0	0	0
Cse1l	0	0	0	0	0	0	-1.36676	0	0	0
Cenpa	0	0	0	0	0	0	-1.55589	0	0	0
Tmem129	0	0	0	0	0	0	1.74152	0	0	0
Immp1l	0	0	0	0	0	0	1.87758	0	0	0
Nup188	0	0	0	0	0	0	-1.55194	0	0	0
Slc25a23	0	0	0	0	0	0	-3.89856	0	0	0
Fh1	0	0	0	0	0	0	-1.3442	0	0	0
Rdh14	0	0	0	0	0	0	1.83529	0	0	0
Dus4l	0	0	0	0	0	0	-2.03779	0	0	0
Nsun2	0	0	0	0	0	0	-1.67576	0	0	0
Thap1	0	0	0	0	0	0	2.56515	0	0	0
Nmnat1	0	0	0	0	0	0	2.91086	0	0	0
Abcf2	0	0	0	0	0	0	-1.23769	0	0	0
Rassf8	0	0	0	0	0	0	-1.71737	0	0	0
Ghitm	0	0	0	0	0	0	1.29138	0	0	0
Pla2g15	0	0	0	0	0	0	1.87863	0	0	0
Rab14	0	0	0	0	0	0	1.31667	0	0	0
Prmt1	0	0	0	0	0	0	-1.53343	0	0	0
Ppp4c	0	0	0	0	0	0	1.44554	0	0	0
Ddx56	0	0	0	0	0	0	-1.69804	0	0	0
Alkbh2	0	0	0	0	0	0	2.04843	0	0	0
Timm23	0	0	0	0	0	0	-1.23765	0	0	0
Fis1	0	0	0	0	0	0	1.36632	0	0	0
Fam204a	0	0	0	0	0	0	-2.15821	0	0	0
Snapin	0	0	0	0	0	0	-1.53378	0	0	0
Fam96b	0	0	0	0	0	0	1.98293	0	0	0
Rtel1	0	0	0	0	0	0	-2.19911	0	0	0
Tmem97	0	0	0	0	0	0	-1.90573	0	0	0
Exosc3	0	0	0	0	0	0	1.47536	0	0	0
Chd4	0	0	0	0	0	0	1.33348	0	0	0
Nrros	0	0	0	0	0	0	1.7322	0	0	0
Tmem208	0	0	0	0	0	0	1.75522	0	0	0
Tcf3	0	0	0	0	0	0	-2.00531	0	0	0
Hirip3	0	0	0	0	0	0	-1.58134	0	0	0
Mfsd10	0	0	0	0	0	0	-1.50931	0	0	0
Arfgap2	0	0	0	0	0	0	-1.80811	0	0	0
Sun1	0	0	0	0	0	0	-1.995	0	0	0
Ap1m1	0	0	0	0	0	0	-1.75824	0	0	0
Ywhae	0	0	0	0	0	0	1.16344	0	0	0
Rrp36	0	0	0	0	0	0	1.56578	0	0	0
Gpsm3	0	0	0	0	0	0	2.18992	0	0	0
Slc16a1	0	0	0	0	0	0	-2.36786	0	0	0
Fcf1	0	0	0	0	0	0	1.34071	0	0	0
R3hcc1	0	0	0	0	0	0	-2.99163	0	0	0
Mob4	0	0	0	0	0	0	1.64837	0	0	0
Prpf3	0	0	0	0	0	0	1.61651	0	0	0
Mrpl55	0	0	0	0	0	0	-2.0515	0	0	0
Carm1	0	0	0	0	0	0	-2.21036	0	0	0
Myo9b	0	0	0	0	0	0	-1.67504	0	0	0
Strn3	0	0	0	0	0	0	1.46641	0	0	0
U2af2	0	0	0	0	0	0	-1.40428	0	0	0
Phb2	0	0	0	0	0	0	-1.31582	0	0	0
Elavl1	0	0	0	0	0	0	1.93562	0	0	0
Slc25a28	0	0	0	0	0	0	-1.73889	0	0	0
Trip13	0	0	0	0	0	0	-2.07605	0	0	0
Pank1	0	0	0	0	0	0	3.98779	0	0	0
Ywhah	0	0	0	0	0	0	1.42996	0	0	0
Rhoa	0	0	0	0	0	0	1.42058	0	0	0
Lrrc75a	0	0	0	0	0	0	1.8526	0	0	0
Slc12a4	0	0	0	0	0	0	-2.58341	0	0	0
Nmd3	0	0	0	0	0	0	-2.30633	0	0	0
Tbl3	0	0	0	0	0	0	-1.75431	0	0	0
Gpd1l	0	0	0	0	0	0	-1.63328	0	0	0
Slc30a4	0	0	0	0	0	0	-1.97824	0	0	0
Junb	0	0	0	0	0	0	-1.69073	0	0	0
Spice1	0	0	0	0	0	0	3.15388	0	0	0
Ube2c	0	0	0	0	0	0	-1.99627	0	0	0
St13	0	0	0	0	0	0	1.73259	0	0	0
Metrn	0	0	0	0	0	0	-2.6167	0	0	0
Tmem147	0	0	0	0	0	0	-1.83835	0	0	0
Mtrf1l	0	0	0	0	0	0	2.71004	0	0	0
AC158535.1	0	0	0	0	0	0	7.44281	0	0	0
Gmpr2	0	0	0	0	0	0	1.66065	0	0	0
Utp3	0	0	0	0	0	0	1.28297	0	0	0
Ptpa	0	0	0	0	0	0	-1.35666	0	0	0
Top1mt	0	0	0	0	0	0	-2.18035	0	0	0
Eya3	0	0	0	0	0	0	1.43808	0	0	0
Tm9sf2	0	0	0	0	0	0	1.37974	0	0	0
Acap2	0	0	0	0	0	0	-1.39551	0	0	0
Piezo1	0	0	0	0	0	0	-2.45826	0	0	0
Bnip2	0	0	0	0	0	0	1.3868	0	0	0
Mphosph6	0	0	0	0	0	0	-1.59261	0	0	0
Akirin2	0	0	0	0	0	0	1.58858	0	0	0
Rangap1	0	0	0	0	0	0	1.23955	0	0	0
1810009A15Rik	0	0	0	0	0	0	2.44354	0	0	0
Hyi	0	0	0	0	0	0	-2.46672	0	0	0
Med15	0	0	0	0	0	0	-2.01836	0	0	0
AI467606	0	0	0	0	0	0	1.91886	0	0	0
Ptpra	0	0	0	0	0	0	-1.23883	0	0	0
Alkbh3	0	0	0	0	0	0	-1.88872	0	0	0
Fam129b	0	0	0	0	0	0	1.26725	0	0	0
Casp8	0	0	0	0	0	0	1.61921	0	0	0
Larp1	0	0	0	0	0	0	-1.50743	0	0	0
Cryl1	0	0	0	0	0	0	-1.68403	0	0	0
Ldlr	0	0	0	0	0	0	-2.52842	0	0	0
Pex6	0	0	0	0	0	0	3.97127	0	0	0
Ddx39	0	0	0	0	0	0	-1.47223	0	0	0
Incenp	0	0	0	0	0	0	-1.38508	0	0	0
Atxn7l3b	0	0	0	0	0	0	1.75468	0	0	0
Arhgap25	0	0	0	0	0	0	1.77787	0	0	0
Uba2	0	0	0	0	0	0	-1.44219	0	0	0
Hspa8	0	0	0	0	0	0	4.44703	0	0	0
Luc7l	0	0	0	0	0	0	1.88814	0	0	0
Cdk11b	0	0	0	0	0	0	1.60437	0	0	0
Chrac1	0	0	0	0	0	0	-2.40326	0	0	0
Pex19	0	0	0	0	0	0	-1.74849	0	0	0
Dlst	0	0	0	0	0	0	-1.55369	0	0	0
Ubl3	0	0	0	0	0	0	1.49536	0	0	0
Apex1	0	0	0	0	0	0	-1.91024	0	0	0
Rbm17	0	0	0	0	0	0	1.32349	0	0	0
Med19	0	0	0	0	0	0	1.63877	0	0	0
Tk1	0	0	0	0	0	0	-4.80186	0	0	0
Uggt1	0	0	0	0	0	0	1.66799	0	0	0
Gm4353	0	0	0	0	0	0	1.9495	0	0	0
Gm28809	0	0	0	0	0	0	7.69088	0	0	0
Spata24	0	0	0	0	0	0	-8.0139	0	0	0
Fus	0	0	0	0	0	0	-2.34278	0	0	0
Parp1	0	0	0	0	0	0	-1.5529	0	0	0
2210016F16Rik	0	0	0	0	0	0	1.86709	0	0	0
Gm6206	0	0	0	0	0	0	1.95981	0	0	0
Picalm	0	0	0	0	0	0	1.60152	0	0	0
Nop14	0	0	0	0	0	0	-1.66042	0	0	0
Eif5b	0	0	0	0	0	0	1.64476	0	0	0
Med8	0	0	0	0	0	0	1.51279	0	0	0
Srebf1	0	0	0	0	0	0	-2.18681	0	0	0
Gm16286	0	0	0	0	0	0	-2.13071	0	0	0
Sfxn1	0	0	0	0	0	0	-1.50313	0	0	0
Slc16a6	0	0	0	0	0	0	-2.69945	0	0	0
Polr2g	0	0	0	0	0	0	1.24689	0	0	0
Keap1	0	0	0	0	0	0	-1.56965	0	0	0
Lpar5	0	0	0	0	0	0	-2.56176	0	0	0
Tubgcp4	0	0	0	0	0	0	2.35566	0	0	0
Retreg1	0	0	0	0	0	0	1.50608	0	0	0
Atp5a1	0	0	0	0	0	0	-1.1581	0	0	0
Mtch1	0	0	0	0	0	0	1.3968	0	0	0
Ngdn	0	0	0	0	0	0	1.5272	0	0	0
Mrps24	0	0	0	0	0	0	-1.82058	0	0	0
Snx27	0	0	0	0	0	0	2.21163	0	0	0
Sumo1	0	0	0	0	0	0	1.2786	0	0	0
Bcap29	0	0	0	0	0	0	-2.22709	0	0	0
Reep6	0	0	0	0	0	0	-2.93317	0	0	0
Purb	0	0	0	0	0	0	1.49237	0	0	0
Akr1b8	0	0	0	0	0	0	1.44227	0	0	0
Thrap3	0	0	0	0	0	0	-3.26213	0	0	0
Mgst3	0	0	0	0	0	0	-1.33695	0	0	0
Thumpd3	0	0	0	0	0	0	1.94173	0	0	0
Xbp1	0	0	0	0	0	0	1.57348	0	0	0
Zfp638	0	0	0	0	0	0	1.81247	0	0	0
Ap1g2	0	0	0	0	0	0	-2.02431	0	0	0
Ubxn2a	0	0	0	0	0	0	1.7692	0	0	0
Stk11ip	0	0	0	0	0	0	-1.73861	0	0	0
Vav1	0	0	0	0	0	0	1.48739	0	0	0
Kdm5c	0	0	0	0	0	0	1.63313	0	0	0
Lsm14a	0	0	0	0	0	0	1.4997	0	0	0
Rufy1	0	0	0	0	0	0	1.44896	0	0	0
Cct4	0	0	0	0	0	0	1.49673	0	0	0
Pdhb	0	0	0	0	0	0	-1.42416	0	0	0
Fgfr1op	0	0	0	0	0	0	-2.04317	0	0	0
Synj2bp	0	0	0	0	0	0	2.00783	0	0	0
Stk17b	0	0	0	0	0	0	1.88207	0	0	0
Cops3	0	0	0	0	0	0	-2.4837	0	0	0
Zfhx4	0	0	0	0	0	0	-2.03323	0	0	0
Ubqln1	0	0	0	0	0	0	1.42232	0	0	0
Xylb	0	0	0	0	0	0	-3.12155	0	0	0
Ndufa13	0	0	0	0	0	0	1.55758	0	0	0
Nbn	0	0	0	0	0	0	1.72553	0	0	0
Mtx1	0	0	0	0	0	0	-2.414	0	0	0
Cep57	0	0	0	0	0	0	-1.70043	0	0	0
Cacybp	0	0	0	0	0	0	2.33837	0	0	0
Rer1	0	0	0	0	0	0	1.4104	0	0	0
Kansl2	0	0	0	0	0	0	-1.79753	0	0	0
Rps6ka4	0	0	0	0	0	0	-1.98439	0	0	0
Ripor3	0	0	0	0	0	0	-10.1142	0	0	0
Tada3	0	0	0	0	0	0	2.1004	0	0	0
2610507B11Rik	0	0	0	0	0	0	-1.36553	0	0	0
Usp1	0	0	0	0	0	0	-1.64979	0	0	0
Commd10	0	0	0	0	0	0	-1.8563	0	0	0
Ung	0	0	0	0	0	0	-4.06947	0	0	0
Cenph	0	0	0	0	0	0	-1.95634	0	0	0
Cog4	0	0	0	0	0	0	2.00933	0	0	0
Brip1os	0	0	0	0	0	0	1.87417	0	0	0
Mrpl51	0	0	0	0	0	0	1.48884	0	0	0
Dnajb4	0	0	0	0	0	0	3.59524	0	0	0
B230312C02Rik	0	0	0	0	0	0	-4.4059	0	0	0
Smim10l1	0	0	0	0	0	0	2.03446	0	0	0
Cript	0	0	0	0	0	0	1.51131	0	0	0
Golm1	0	0	0	0	0	0	1.63795	0	0	0
Tmx2	0	0	0	0	0	0	1.47031	0	0	0
Erh	0	0	0	0	0	0	-1.31636	0	0	0
Polr1d	0	0	0	0	0	0	1.33482	0	0	0
Nup35	0	0	0	0	0	0	2.13952	0	0	0
Mastl	0	0	0	0	0	0	-4.21052	0	0	0
Relt	0	0	0	0	0	0	-2.65818	0	0	0
Gmnn	0	0	0	0	0	0	-1.63283	0	0	0
Sdf2	0	0	0	0	0	0	1.72472	0	0	0
Mrpl16	0	0	0	0	0	0	-1.57428	0	0	0
Bckdk	0	0	0	0	0	0	-1.68972	0	0	0
Ptbp1	0	0	0	0	0	0	-1.23701	0	0	0
Cetn3	0	0	0	0	0	0	-1.53004	0	0	0
Znrd1	0	0	0	0	0	0	1.773	0	0	0
Ganab	0	0	0	0	0	0	1.39791	0	0	0
Gm21811	0	0	0	0	0	0	-1.64961	0	0	0
Atp5d	0	0	0	0	0	0	-1.23223	0	0	0
Mapk6	0	0	0	0	0	0	-2.9724	0	0	0
Haus4	0	0	0	0	0	0	-2.99213	0	0	0
Rasa4	0	0	0	0	0	0	-3.09382	0	0	0
Stard7	0	0	0	0	0	0	-1.44505	0	0	0
Sun2	0	0	0	0	0	0	-1.63734	0	0	0
Eif2b4	0	0	0	0	0	0	1.7151	0	0	0
Mrps12	0	0	0	0	0	0	1.71275	0	0	0
Hnrnpf	0	0	0	0	0	0	-8.50479	0	0	0
Tm2d3	0	0	0	0	0	0	1.62969	0	0	0
Slc25a45	0	0	0	0	0	0	2.63641	0	0	0
Zmym6	0	0	0	0	0	0	3.35816	0	0	0
Dis3	0	0	0	0	0	0	-1.74472	0	0	0
Caprin1	0	0	0	0	0	0	1.27201	0	0	0
Cyb5r4	0	0	0	0	0	0	1.77209	0	0	0
Apobr	0	0	0	0	0	0	1.94855	0	0	0
Mcrip1	0	0	0	0	0	0	1.42075	0	0	0
Arsb	0	0	0	0	0	0	-1.62437	0	0	0
Zfp664	0	0	0	0	0	0	1.96918	0	0	0
H2afj	0	0	0	0	0	0	1.88437	0	0	0
Gpbp1	0	0	0	0	0	0	1.45627	0	0	0
Chchd5	0	0	0	0	0	0	1.799	0	0	0
Coq5	0	0	0	0	0	0	1.49499	0	0	0
Cluh	0	0	0	0	0	0	-1.99914	0	0	0
Polr3h	0	0	0	0	0	0	-2.99172	0	0	0
Cbx1	0	0	0	0	0	0	1.61409	0	0	0
Pkmyt1	0	0	0	0	0	0	-2.07284	0	0	0
Tbcd	0	0	0	0	0	0	-2.21387	0	0	0
Tmem167b	0	0	0	0	0	0	1.72277	0	0	0
Hnrnpul1	0	0	0	0	0	0	-1.48938	0	0	0
Tsg101	0	0	0	0	0	0	1.55817	0	0	0
Fpgs	0	0	0	0	0	0	-3.11874	0	0	0
Zfp512b	0	0	0	0	0	0	-6.63178	0	0	0
AI662270	0	0	0	0	0	0	-2.1027	0	0	0
Pimreg	0	0	0	0	0	0	-1.759	0	0	0
Abcb8	0	0	0	0	0	0	-2.06154	0	0	0
Serf2	0	0	0	0	0	0	1.36473	0	0	0
Snrnp70	0	0	0	0	0	0	-1.28578	0	0	0
4933434E20Rik	0	0	0	0	0	0	1.79811	0	0	0
Nt5c	0	0	0	0	0	0	-1.47799	0	0	0
Llgl1	0	0	0	0	0	0	-2.00492	0	0	0
Snhg17	0	0	0	0	0	0	-2.06926	0	0	0
Bzw1	0	0	0	0	0	0	-1.23718	0	0	0
Surf1	0	0	0	0	0	0	1.90267	0	0	0
Isyna1	0	0	0	0	0	0	-1.86867	0	0	0
Cct5	0	0	0	0	0	0	1.29624	0	0	0
Idh3a	0	0	0	0	0	0	-1.42535	0	0	0
Rtfdc1	0	0	0	0	0	0	1.4264	0	0	0
Nhp2	0	0	0	0	0	0	-1.65789	0	0	0
Rbm12b1	0	0	0	0	0	0	3.29902	0	0	0
Pgd	0	0	0	0	0	0	-1.39003	0	0	0
Fen1	0	0	0	0	0	0	-1.27771	0	0	0
Mcm2	0	0	0	0	0	0	-1.54969	0	0	0
Hsph1	0	0	0	0	0	0	12.9987	0	0	0
Eny2	0	0	0	0	0	0	-1.64996	0	0	0
Dazap2	0	0	0	0	0	0	-1.29244	0	0	0
Zfp397	0	0	0	0	0	0	1.81159	0	0	0
Lyn	0	0	0	0	0	0	1.80906	0	0	0
Dnmt1	0	0	0	0	0	0	-1.91129	0	0	0
Cdca7l	0	0	0	0	0	0	-1.691	0	0	0
Arhgap11a	0	0	0	0	0	0	-1.80741	0	0	0
Atp2c1	0	0	0	0	0	0	1.72184	0	0	0
Clspn	0	0	0	0	0	0	-4.21818	0	0	0
Rarg	0	0	0	0	0	0	3.53108	0	0	0
Foxred1	0	0	0	0	0	0	-3.07685	0	0	0
Tnpo2	0	0	0	0	0	0	-2.23669	0	0	0
Stard4	0	0	0	0	0	0	-2.10242	0	0	0
Huwe1	0	0	0	0	0	0	-1.7362	0	0	0
Mcm3	0	0	0	0	0	0	-1.45445	0	0	0
Acin1	0	0	0	0	0	0	1.69265	0	0	0
Med6	0	0	0	0	0	0	1.71191	0	0	0
Atf6b	0	0	0	0	0	0	1.57993	0	0	0
Tmed10	0	0	0	0	0	0	-1.34322	0	0	0
Rrm2	0	0	0	0	0	0	-1.41092	0	0	0
Ptpmt1	0	0	0	0	0	0	-1.88769	0	0	0
Ppp1r9b	0	0	0	0	0	0	1.51525	0	0	0
Hira	0	0	0	0	0	0	-1.96564	0	0	0
Angpt2	0	0	0	0	0	0	2.28291	0	0	0
Nfyc	0	0	0	0	0	0	-1.98441	0	0	0
G730013B05Rik	0	0	0	0	0	0	2.60186	0	0	0
Cep19	0	0	0	0	0	0	2.92358	0	0	0
Srebf2	0	0	0	0	0	0	-1.53499	0	0	0
Inafm1	0	0	0	0	0	0	-2.93472	0	0	0
Frg1	0	0	0	0	0	0	1.51614	0	0	0
Usp36	0	0	0	0	0	0	-2.05667	0	0	0
Wnk1	0	0	0	0	0	0	1.66979	0	0	0
Arhgap9	0	0	0	0	0	0	-2.07624	0	0	0
Acaa2	0	0	0	0	0	0	-1.44964	0	0	0
Trim56	0	0	0	0	0	0	2.09972	0	0	0
Aip	0	0	0	0	0	0	1.83546	0	0	0
Dhx9	0	0	0	0	0	0	-1.38286	0	0	0
Ahsa1	0	0	0	0	0	0	2.56216	0	0	0
Pcif1	0	0	0	0	0	0	-2.94933	0	0	0
Rock1	0	0	0	0	0	0	1.60008	0	0	0
Kars	0	0	0	0	0	0	-1.26524	0	0	0
Ppp1r8	0	0	0	0	0	0	-1.39178	0	0	0
Tmem33	0	0	0	0	0	0	2.61986	0	0	0
A230050P20Rik	0	0	0	0	0	0	-1.91919	0	0	0
Herc3	0	0	0	0	0	0	-4.8735	0	0	0
Pdss1	0	0	0	0	0	0	-2.39465	0	0	0
Dgcr8	0	0	0	0	0	0	-2.11811	0	0	0
Yy1	0	0	0	0	0	0	1.59907	0	0	0
Setd1a	0	0	0	0	0	0	-1.67373	0	0	0
Gm26532	0	0	0	0	0	0	-1.71474	0	0	0
Tacc3	0	0	0	0	0	0	-1.35476	0	0	0
Bcap31	0	0	0	0	0	0	1.29025	0	0	0
Mgme1	0	0	0	0	0	0	2.03463	0	0	0
Lman2l	0	0	0	0	0	0	3.565	0	0	0
Taf6	0	0	0	0	0	0	1.8263	0	0	0
Gm5898	0	0	0	0	0	0	-3.34547	0	0	0
Fbxl4	0	0	0	0	0	0	-2.69126	0	0	0
Zdhhc3	0	0	0	0	0	0	-1.90154	0	0	0
Atp5e	0	0	0	0	0	0	1.41087	0	0	0
Elac2	0	0	0	0	0	0	-3.44544	0	0	0
Rab11a	0	0	0	0	0	0	1.56021	0	0	0
Smg5	0	0	0	0	0	0	-1.75872	0	0	0
BC017643	0	0	0	0	0	0	4.39756	0	0	0
Tkt	0	0	0	0	0	0	-1.45798	0	0	0
Exoc3	0	0	0	0	0	0	1.71538	0	0	0
Cyfip1	0	0	0	0	0	0	-1.47709	0	0	0
Brd7	0	0	0	0	0	0	1.45905	0	0	0
Cacfd1	0	0	0	0	0	0	1.86503	0	0	0
Xpo5	0	0	0	0	0	0	-1.41775	0	0	0
Rnf145	0	0	0	0	0	0	1.98419	0	0	0
Emc6	0	0	0	0	0	0	1.45491	0	0	0
Ndufb11	0	0	0	0	0	0	1.2132	0	0	0
Evi2b	0	0	0	0	0	0	2.51714	0	0	0
Plod3	0	0	0	0	0	0	1.85733	0	0	0
Psmg2	0	0	0	0	0	0	1.54265	0	0	0
Chfr	0	0	0	0	0	0	1.7355	0	0	0
Rsph3a	0	0	0	0	0	0	2.15022	0	0	0
Ddx46	0	0	0	0	0	0	-1.62844	0	0	0
Smim15	0	0	0	0	0	0	2.57109	0	0	0
Sema4d	0	0	0	0	0	0	-1.77103	0	0	0
Rpe	0	0	0	0	0	0	1.99308	0	0	0
Ubr3	0	0	0	0	0	0	-2.17576	0	0	0
Lrrc41	0	0	0	0	0	0	1.69769	0	0	0
Samd1	0	0	0	0	0	0	2.30687	0	0	0
Ttyh3	0	0	0	0	0	0	-1.69878	0	0	0
Slc29a1	0	0	0	0	0	0	-1.58724	0	0	0
Magoh	0	0	0	0	0	0	1.2287	0	0	0
Ndufa4	0	0	0	0	0	0	1.19234	0	0	0
Rai14	0	0	0	0	0	0	1.5282	0	0	0
Pola2	0	0	0	0	0	0	-1.45993	0	0	0
Kif23	0	0	0	0	0	0	-1.92323	0	0	0
Dnajc7	0	0	0	0	0	0	1.54816	0	0	0
Mir22hg	0	0	0	0	0	0	-6.28343	0	0	0
Ipp	0	0	0	0	0	0	2.31709	0	0	0
Tardbp	0	0	0	0	0	0	1.63656	0	0	0
Thoc3	0	0	0	0	0	0	-1.71038	0	0	0
Dlgap5	0	0	0	0	0	0	1.65522	0	0	0
2810403A07Rik	0	0	0	0	0	0	1.52143	0	0	0
Tspyl1	0	0	0	0	0	0	1.57306	0	0	0
Trub2	0	0	0	0	0	0	-2.45383	0	0	0
Gtf2h3	0	0	0	0	0	0	2.42986	0	0	0
Paip2	0	0	0	0	0	0	1.53179	0	0	0
Exosc5	0	0	0	0	0	0	-2.21327	0	0	0
Crnkl1	0	0	0	0	0	0	1.60027	0	0	0
Amd1	0	0	0	0	0	0	-1.33143	0	0	0
Cnot3	0	0	0	0	0	0	-1.89312	0	0	0
Gnai2	0	0	0	0	0	0	-1.18488	0	0	0
Prpf31	0	0	0	0	0	0	-1.52085	0	0	0
Fnta	0	0	0	0	0	0	1.58936	0	0	0
Rrp1b	0	0	0	0	0	0	-1.92217	0	0	0
Atad3a	0	0	0	0	0	0	-2.32945	0	0	0
Mrrf	0	0	0	0	0	0	2.03039	0	0	0
Pigf	0	0	0	0	0	0	2.15618	0	0	0
Med7	0	0	0	0	0	0	2.15589	0	0	0
Chordc1	0	0	0	0	0	0	6.4952	0	0	0
Prkar1a	0	0	0	0	0	0	1.34719	0	0	0
Sipa1	0	0	0	0	0	0	1.63733	0	0	0
Lrif1	0	0	0	0	0	0	1.83888	0	0	0
Rcc1	0	0	0	0	0	0	-1.48684	0	0	0
Kansl3	0	0	0	0	0	0	-1.96548	0	0	0
Nup85	0	0	0	0	0	0	-1.92875	0	0	0
Ncapg2	0	0	0	0	0	0	-1.73205	0	0	0
Acaa1a	0	0	0	0	0	0	-1.66867	0	0	0
Grap	0	0	0	0	0	0	2.42023	0	0	0
2310009A05Rik	0	0	0	0	0	0	2.07482	0	0	0
Socs5	0	0	0	0	0	0	3.5699	0	0	0
Gon7	0	0	0	0	0	0	4.82219	0	0	0
Retsat	0	0	0	0	0	0	-1.81363	0	0	0
Gm16845	0	0	0	0	0	0	-6.88754	0	0	0
Zfp51	0	0	0	0	0	0	2.25491	0	0	0
Ube4a	0	0	0	0	0	0	1.76911	0	0	0
Uspl1	0	0	0	0	0	0	2.02671	0	0	0
Hdac6	0	0	0	0	0	0	-2.87115	0	0	0
Camk2g	0	0	0	0	0	0	-2.49644	0	0	0
Imp3	0	0	0	0	0	0	-1.39357	0	0	0
Ifngr2	0	0	0	0	0	0	1.40141	0	0	0
Lrrc40	0	0	0	0	0	0	-2.02252	0	0	0
Retreg3	0	0	0	0	0	0	1.73941	0	0	0
Fam168b	0	0	0	0	0	0	-1.39341	0	0	0
Slc1a5	0	0	0	0	0	0	-1.56643	0	0	0
Dctpp1	0	0	0	0	0	0	-1.46129	0	0	0
Hdhd2	0	0	0	0	0	0	1.82542	0	0	0
Rrm1	0	0	0	0	0	0	-1.28967	0	0	0
Maoa	0	0	0	0	0	0	-3.0251	0	0	0
Fermt3	0	0	0	0	0	0	-1.62971	0	0	0
Grk2	0	0	0	0	0	0	1.72854	0	0	0
Miip	0	0	0	0	0	0	-4.02797	0	0	0
Raver1_1	0	0	0	0	0	0	-1.95003	0	0	0
Epop	0	0	0	0	0	0	-5.53439	0	0	0
Arhgef1	0	0	0	0	0	0	-1.71487	0	0	0
Nasp	0	0	0	0	0	0	-1.74698	0	0	0
Mtmr2	0	0	0	0	0	0	-1.56745	0	0	0
Ubap2	0	0	0	0	0	0	-1.78631	0	0	0
Rmnd5b	0	0	0	0	0	0	-2.08651	0	0	0
Hibadh	0	0	0	0	0	0	1.40805	0	0	0
Tmem261	0	0	0	0	0	0	1.60617	0	0	0
Akap8	0	0	0	0	0	0	-2.39178	0	0	0
Tug1	0	0	0	0	0	0	1.58817	0	0	0
Syncrip	0	0	0	0	0	0	-1.43176	0	0	0
Mcm5	0	0	0	0	0	0	-1.29001	0	0	0
Tmem55a	0	0	0	0	0	0	1.52546	0	0	0
Polr1b	0	0	0	0	0	0	-2.00887	0	0	0
Timeless	0	0	0	0	0	0	-1.79035	0	0	0
Npepl1	0	0	0	0	0	0	-1.78718	0	0	0
Polr3gl	0	0	0	0	0	0	1.75201	0	0	0
Psmg3	0	0	0	0	0	0	1.37225	0	0	0
Gatm	0	0	0	0	0	0	-1.45525	0	0	0
Txnrd3	0	0	0	0	0	0	-8.59274	0	0	0
Tagln2	0	0	0	0	0	0	-1.26903	0	0	0
Ddx21	0	0	0	0	0	0	-1.39643	0	0	0
Cnbp	0	0	0	0	0	0	-1.60178	0	0	0
Bdh1	0	0	0	0	0	0	-3.00613	0	0	0
Ddx52	0	0	0	0	0	0	-1.64408	0	0	0
Git1	0	0	0	0	0	0	-1.68054	0	0	0
Nubp1	0	0	0	0	0	0	-3.32723	0	0	0
Bpnt1	0	0	0	0	0	0	2.2882	0	0	0
Gm11110	0	0	0	0	0	0	2.61542	0	0	0
Gm26880	0	0	0	0	0	0	-1.73461	0	0	0
Tmem230	0	0	0	0	0	0	2.34634	0	0	0
Tmem98	0	0	0	0	0	0	2.15129	0	0	0
Gm14584	0	0	0	0	0	0	1.70562	0	0	0
Snrpa	0	0	0	0	0	0	1.66355	0	0	0
Hnrnpl	0	0	0	0	0	0	-1.67421	0	0	0
Bzw2	0	0	0	0	0	0	-2.42218	0	0	0
Dhps	0	0	0	0	0	0	-2.29136	0	0	0
Bid	0	0	0	0	0	0	-1.51833	0	0	0
Mcrs1	0	0	0	0	0	0	-1.39934	0	0	0
Vezf1	0	0	0	0	0	0	1.55794	0	0	0
Zfp687	0	0	0	0	0	0	-2.76737	0	0	0
Bst1	0	0	0	0	0	0	2.03405	0	0	0
Zkscan3	0	0	0	0	0	0	2.40516	0	0	0
Slc25a4	0	0	0	0	0	0	-1.4682	0	0	0
Pcyt2	0	0	0	0	0	0	-2.12243	0	0	0
Ugt1a7c	0	0	0	0	0	0	-2.90991	0	0	0
Srsf1	0	0	0	0	0	0	1.38619	0	0	0
Tmem123	0	0	0	0	0	0	-1.56744	0	0	0
Marf1	0	0	0	0	0	0	1.87697	0	0	0
Pigw	0	0	0	0	0	0	2.00483	0	0	0
Tecr	0	0	0	0	0	0	-1.29018	0	0	0
Phf5a	0	0	0	0	0	0	1.2935	0	0	0
Slc9a6	0	0	0	0	0	0	1.90439	0	0	0
Plcb2	0	0	0	0	0	0	-2.02368	0	0	0
Ncbp2	0	0	0	0	0	0	2.00835	0	0	0
Dkc1	0	0	0	0	0	0	-1.61288	0	0	0
Trim44	0	0	0	0	0	0	1.63942	0	0	0
Ppp1r21	0	0	0	0	0	0	2.01589	0	0	0
Rplp2	0	0	0	0	0	0	1.24432	0	0	0
Slc35a4	0	0	0	0	0	0	-1.41124	0	0	0
Wdr43	0	0	0	0	0	0	-1.63811	0	0	0
Pigq	0	0	0	0	0	0	-1.76079	0	0	0
Rbbp7	0	0	0	0	0	0	-1.38747	0	0	0
Tmem59	0	0	0	0	0	0	1.23671	0	0	0
Eif4ebp2	0	0	0	0	0	0	1.70232	0	0	0
Tmem185a	0	0	0	0	0	0	1.64857	0	0	0
Rad21	0	0	0	0	0	0	-1.20924	0	0	0
Trmt61a	0	0	0	0	0	0	-2.27235	0	0	0
Impdh2	0	0	0	0	0	0	-1.21773	0	0	0
Shmt1	0	0	0	0	0	0	-1.98781	0	0	0
Pagr1a	0	0	0	0	0	0	2.98476	0	0	0
Dctn5	0	0	0	0	0	0	1.97375	0	0	0
Dhx33	0	0	0	0	0	0	-2.39499	0	0	0
Mtif2	0	0	0	0	0	0	1.92937	0	0	0
Hpcal1	0	0	0	0	0	0	1.98211	0	0	0
Apmap	0	0	0	0	0	0	-2.13804	0	0	0
Usp22	0	0	0	0	0	0	-3.56016	0	0	0
Ppat	0	0	0	0	0	0	-1.67192	0	0	0
Snapc5	0	0	0	0	0	0	1.66141	0	0	0
Ahsa2	0	0	0	0	0	0	4.55197	0	0	0
Pole3	0	0	0	0	0	0	-1.34697	0	0	0
Eef1g	0	0	0	0	0	0	1.15699	0	0	0
Haghl	0	0	0	0	0	0	-3.17193	0	0	0
Dnajc15	0	0	0	0	0	0	1.36841	0	0	0
Uhrf1	0	0	0	0	0	0	-2.59915	0	0	0
Gmds	0	0	0	0	0	0	1.50134	0	0	0
Ints8	0	0	0	0	0	0	3.14208	0	0	0
Arpc1a	0	0	0	0	0	0	1.4364	0	0	0
Pcnp	0	0	0	0	0	0	1.89348	0	0	0
Tcerg1	0	0	0	0	0	0	-1.78985	0	0	0
Kat2b	0	0	0	0	0	0	-2.73825	0	0	0
Pygo2	0	0	0	0	0	0	1.5462	0	0	0
Dhcr24	0	0	0	0	0	0	-2.2203	0	0	0
Otud4	0	0	0	0	0	0	-1.98687	0	0	0
Dguok	0	0	0	0	0	0	3.23529	0	0	0
Rrp12	0	0	0	0	0	0	-1.58295	0	0	0
Tubgcp2	0	0	0	0	0	0	-2.21875	0	0	0
Fcna	0	0	0	0	0	0	-3.39514	0	0	0
Scrn3	0	0	0	0	0	0	3.5164	0	0	0
Ncapd2	0	0	0	0	0	0	-1.54934	0	0	0
Zfp414	0	0	0	0	0	0	-1.8263	0	0	0
Map2k3	0	0	0	0	0	0	-1.53652	0	0	0
Eif3h	0	0	0	0	0	0	1.23761	0	0	0
Mcm4	0	0	0	0	0	0	-1.67348	0	0	0
2410004B18Rik	0	0	0	0	0	0	2.21785	0	0	0
Susd6	0	0	0	0	0	0	2.35653	0	0	0
Sumo3_2	0	0	0	0	0	0	-1.52611	0	0	0
Xiap	0	0	0	0	0	0	1.60943	0	0	0
Atl3	0	0	0	0	0	0	-1.58659	0	0	0
Ccdc117	0	0	0	0	0	0	2.29565	0	0	0
Aurka	0	0	0	0	0	0	1.28519	0	0	0
Khdrbs1	0	0	0	0	0	0	-1.52107	0	0	0
Rps19	0	0	0	0	0	0	1.24912	0	0	0
Wdr3	0	0	0	0	0	0	1.33212	0	0	0
Creb1	0	0	0	0	0	0	2.17236	0	0	0
Cad	0	0	0	0	0	0	-1.80215	0	0	0
Ulbp1	0	0	0	0	0	0	1.87581	0	0	0
AC121965.1	0	0	0	0	0	0	1.47988	0	0	0
Vamp4	0	0	0	0	0	0	1.62657	0	0	0
Ica1	0	0	0	0	0	0	-2.78936	0	0	0
Nle1	0	0	0	0	0	0	-2.14041	0	0	0
Nabp1	0	0	0	0	0	0	3.85703	0	0	0
Bloc1s2	0	0	0	0	0	0	1.72487	0	0	0
Rala	0	0	0	0	0	0	1.70719	0	0	0
Thyn1	0	0	0	0	0	0	-1.4259	0	0	0
Mavs	0	0	0	0	0	0	1.81848	0	0	0
Smarcc1	0	0	0	0	0	0	-1.5165	0	0	0
Wdr82	0	0	0	0	0	0	1.34817	0	0	0
Kbtbd4	0	0	0	0	0	0	2.17131	0	0	0
Ctdp1	0	0	0	0	0	0	-2.02517	0	0	0
Nek2	0	0	0	0	0	0	-1.74515	0	0	0
Zfpl1	0	0	0	0	0	0	-1.83105	0	0	0
Bub3	0	0	0	0	0	0	1.33651	0	0	0
AI987944	0	0	0	0	0	0	1.94458	0	0	0
Stag2	0	0	0	0	0	0	1.55294	0	0	0
Mcm7	0	0	0	0	0	0	-2.11908	0	0	0
Trmt6	0	0	0	0	0	0	-2.33549	0	0	0
Ccnl2	0	0	0	0	0	0	1.43063	0	0	0
Fam49b	0	0	0	0	0	0	-1.30927	0	0	0
Glb1	0	0	0	0	0	0	-1.82672	0	0	0
Ppan	0	0	0	0	0	0	-1.69677	0	0	0
Adcy7	0	0	0	0	0	0	-1.42232	0	0	0
Ube2f	0	0	0	0	0	0	2.33434	0	0	0
Fnbp4	0	0	0	0	0	0	-2.02787	0	0	0
Anapc13	0	0	0	0	0	0	1.62948	0	0	0
Ddx18	0	0	0	0	0	0	1.24505	0	0	0
Armc7	0	0	0	0	0	0	2.38226	0	0	0
Bmyc	0	0	0	0	0	0	1.9931	0	0	0
Zranb2	0	0	0	0	0	0	1.7699	0	0	0
Ddx17	0	0	0	0	0	0	1.78847	0	0	0
Khk	0	0	0	0	0	0	-2.61646	0	0	0
Slc35e4	0	0	0	0	0	0	-1.89635	0	0	0
Adam17	0	0	0	0	0	0	1.43827	0	0	0
Cdk2ap2	0	0	0	0	0	0	2.1955	0	0	0
Usp6nl	0	0	0	0	0	0	-1.9456	0	0	0
Smyd2	0	0	0	0	0	0	-1.92917	0	0	0
Ncdn	0	0	0	0	0	0	-1.63328	0	0	0
Raver1_2	0	0	0	0	0	0	-3.23611	0	0	0
Cc2d1b	0	0	0	0	0	0	-2.07582	0	0	0
Csk	0	0	0	0	0	0	1.48109	0	0	0
Zswim7	0	0	0	0	0	0	-1.89338	0	0	0
Snhg6	0	0	0	0	0	0	-2.04097	0	0	0
Gnl2	0	0	0	0	0	0	-1.7945	0	0	0
Trim59	0	0	0	0	0	0	1.8109	0	0	0
Cdipt	0	0	0	0	0	0	1.49553	0	0	0
Macrod1	0	0	0	0	0	0	-3.27635	0	0	0
Prmt6	0	0	0	0	0	0	-1.87135	0	0	0
Prkca	0	0	0	0	0	0	-3.68372	0	0	0
Ncstn	0	0	0	0	0	0	-2.22725	0	0	0
1110002L01Rik	0	0	0	0	0	0	3.6052	0	0	0
Loxl3	0	0	0	0	0	0	2.2326	0	0	0
Dck	0	0	0	0	0	0	-1.54175	0	0	0
Pcgf6	0	0	0	0	0	0	-1.73119	0	0	0
Itm2b	0	0	0	0	0	0	1.24227	0	0	0
Rps18-ps3	0	0	0	0	0	0	1.60497	0	0	0
Cggbp1	0	0	0	0	0	0	2.05776	0	0	0
Tra2a	0	0	0	0	0	0	1.84205	0	0	0
Asxl1	0	0	0	0	0	0	-1.79783	0	0	0
Alg8	0	0	0	0	0	0	2.18997	0	0	0
Wdhd1	0	0	0	0	0	0	-1.74045	0	0	0
Bag3	0	0	0	0	0	0	1.67481	0	0	0
1700017B05Rik	0	0	0	0	0	0	-1.57749	0	0	0
Lbr	0	0	0	0	0	0	-1.59694	0	0	0
Uck2	0	0	0	0	0	0	-1.82481	0	0	0
Gm20005	0	0	0	0	0	0	2.62063	0	0	0
Trmo	0	0	0	0	0	0	3.41948	0	0	0
Paip2b	0	0	0	0	0	0	-2.43158	0	0	0
Kdm7a	0	0	0	0	0	0	3.41832	0	0	0
Dcaf15	0	0	0	0	0	0	-3.6533	0	0	0
Rinl	0	0	0	0	0	0	2.45625	0	0	0
Tbpl1	0	0	0	0	0	0	1.78872	0	0	0
Iqgap3	0	0	0	0	0	0	-2.61297	0	0	0
Arc	0	0	0	0	0	0	10.5665	0	0	0
Btk	0	0	0	0	0	0	1.36799	0	0	0
Siva1	0	0	0	0	0	0	-1.40579	0	0	0
Ncoa3	0	0	0	0	0	0	1.50375	0	0	0
Nup153	0	0	0	0	0	0	-1.4185	0	0	0
Rasal3	0	0	0	0	0	0	2.68843	0	0	0
Tab1	0	0	0	0	0	0	-1.77615	0	0	0
Abhd11	0	0	0	0	0	0	-2.01432	0	0	0
Smarcd1	0	0	0	0	0	0	-2.54139	0	0	0
Ddx43	0	0	0	0	0	0	-3.85408	0	0	0
Spata5l1	0	0	0	0	0	0	2.39015	0	0	0
Rnpep	0	0	0	0	0	0	1.47213	0	0	0
Cbx6	0	0	0	0	0	0	2.80939	0	0	0
Zfp346	0	0	0	0	0	0	-3.33457	0	0	0
Katna1	0	0	0	0	0	0	2.39735	0	0	0
Slc19a1	0	0	0	0	0	0	-4.51728	0	0	0
Pelp1	0	0	0	0	0	0	-1.67347	0	0	0
Map4k1	0	0	0	0	0	0	-1.90473	0	0	0
Mcm6	0	0	0	0	0	0	-2.13699	0	0	0
Ubash3b	0	0	0	0	0	0	2.61511	0	0	0
Ctnna1	0	0	0	0	0	0	1.39103	0	0	0
Tmem268	0	0	0	0	0	0	-2.43687	0	0	0
Ppp1r18	0	0	0	0	0	0	1.79617	0	0	0
Atn1	0	0	0	0	0	0	2.25867	0	0	0
Xrn2	0	0	0	0	0	0	-2.14509	0	0	0
Endog	0	0	0	0	0	0	-3.00811	0	0	0
Mfng	0	0	0	0	0	0	-1.65611	0	0	0
Fam120c	0	0	0	0	0	0	3.85711	0	0	0
Chd3os	0	0	0	0	0	0	2.80013	0	0	0
Srcap	0	0	0	0	0	0	-2.061	0	0	0
Ehbp1l1	0	0	0	0	0	0	1.50339	0	0	0
Espl1	0	0	0	0	0	0	-1.81092	0	0	0
1600002K03Rik	0	0	0	0	0	0	1.97896	0	0	0
Bin2	0	0	0	0	0	0	2.72874	0	0	0
Ptprj	0	0	0	0	0	0	-1.62836	0	0	0
Mef2d	0	0	0	0	0	0	-1.613	0	0	0
Rbm5	0	0	0	0	0	0	2.05612	0	0	0
Tmem65	0	0	0	0	0	0	-2.68962	0	0	0
Supt4a	0	0	0	0	0	0	1.41142	0	0	0
Nadk	0	0	0	0	0	0	1.27291	0	0	0
Grcc10	0	0	0	0	0	0	1.50497	0	0	0
Dhx8	0	0	0	0	0	0	1.59242	0	0	0
Gatsl2	0	0	0	0	0	0	2.5034	0	0	0
Fam76b	0	0	0	0	0	0	-1.93158	0	0	0
Gmfb	0	0	0	0	0	0	1.3685	0	0	0
Pxn	0	0	0	0	0	0	1.51141	0	0	0
Pole	0	0	0	0	0	0	-2.81948	0	0	0
Tm6sf1	0	0	0	0	0	0	1.72311	0	0	0
Mmd	0	0	0	0	0	0	2.64473	0	0	0
Sdc1	0	0	0	0	0	0	-3.17406	0	0	0
Oaz2	0	0	0	0	0	0	-1.78225	0	0	0
Skp1a	0	0	0	0	0	0	1.25773	0	0	0
Serpine1	0	0	0	0	0	0	2.78055	0	0	0
Hgh1	0	0	0	0	0	0	-1.87214	0	0	0
Bmi1	0	0	0	0	0	0	1.54125	0	0	0
Hspa1b	0	0	0	0	0	0	27.447	0	0	0
Mmgt2	0	0	0	0	0	0	3.36477	0	0	0
Pip5k1c	0	0	0	0	0	0	-2.19571	0	0	0
AI839979	0	0	0	0	0	0	2.58718	0	0	0
Atp13a2	0	0	0	0	0	0	-1.70194	0	0	0
Sh2b2	0	0	0	0	0	0	-1.90099	0	0	0
Srrm1	0	0	0	0	0	0	-1.80935	0	0	0
Tuft1	0	0	0	0	0	0	-2.05784	0	0	0
Prps2	0	0	0	0	0	0	-1.54428	0	0	0
Mfap1b	0	0	0	0	0	0	2.31542	0	0	0
Pole4	0	0	0	0	0	0	1.4489	0	0	0
Hip1	0	0	0	0	0	0	2.19284	0	0	0
Parn	0	0	0	0	0	0	-2.00513	0	0	0
Top1	0	0	0	0	0	0	2.0614	0	0	0
Hist2h3c2	0	0	0	0	0	0	9.25671	0	0	0
Dnajc27	0	0	0	0	0	0	-2.84566	0	0	0
Plekha2	0	0	0	0	0	0	1.81416	0	0	0
Prpsap2	0	0	0	0	0	0	2.27916	0	0	0
Dcaf8	0	0	0	0	0	0	-1.97149	0	0	0
Gm14221	0	0	0	0	0	0	-2.89503	0	0	0
Med16	0	0	0	0	0	0	-2.29284	0	0	0
Gnptab	0	0	0	0	0	0	-1.54783	0	0	0
Taf1d	0	0	0	0	0	0	-2.77863	0	0	0
Rxrb	0	0	0	0	0	0	1.48259	0	0	0
Cyb5a	0	0	0	0	0	0	1.399	0	0	0
Gpr179	0	0	0	0	0	0	4.71297	0	0	0
Lfng	0	0	0	0	0	0	-1.91893	0	0	0
Arhgef39	0	0	0	0	0	0	1.82992	0	0	0
Nop2	0	0	0	0	0	0	-1.33514	0	0	0
Hmgb3	0	0	0	0	0	0	-3.63215	0	0	0
1810032O08Rik	0	0	0	0	0	0	-2.92301	0	0	0
Pdrg1	0	0	0	0	0	0	2.10975	0	0	0
Fdxr	0	0	0	0	0	0	-2.6346	0	0	0
Bora	0	0	0	0	0	0	-1.99744	0	0	0
Cenpm	0	0	0	0	0	0	-1.86033	0	0	0
Pfas	0	0	0	0	0	0	-1.76709	0	0	0
Zdhhc4	0	0	0	0	0	0	-2.05941	0	0	0
Pla2g4a	0	0	0	0	0	0	1.95335	0	0	0
Ccnf	0	0	0	0	0	0	-1.58294	0	0	0
Phpt1	0	0	0	0	0	0	-1.68647	0	0	0
Gabarapl2	0	0	0	0	0	0	1.60992	0	0	0
Twsg1	0	0	0	0	0	0	1.57	0	0	0
Ccs	0	0	0	0	0	0	-1.7521	0	0	0
Sidt2	0	0	0	0	0	0	-2.64141	0	0	0
Klf2	0	0	0	0	0	0	2.86128	0	0	0
Slc29a2	0	0	0	0	0	0	-5.89569	0	0	0
Fgd3	0	0	0	0	0	0	1.56425	0	0	0
Fam102a	0	0	0	0	0	0	-2.08622	0	0	0
Rab7b	0	0	0	0	0	0	-1.73669	0	0	0
Platr27	0	0	0	0	0	0	5.97847	0	0	0
Numb	0	0	0	0	0	0	1.49635	0	0	0
Hnrnpd	0	0	0	0	0	0	-4.24865	0	0	0
Gm8013	0	0	0	0	0	0	4.47149	0	0	0
E2f8	0	0	0	0	0	0	-1.91877	0	0	0
Fubp1	0	0	0	0	0	0	1.6729	0	0	0
Ctdsp2	0	0	0	0	0	0	-4.79702	0	0	0
3110056K07Rik	0	0	0	0	0	0	4.24743	0	0	0
Ada	0	0	0	0	0	0	-3.53812	0	0	0
Nptn	0	0	0	0	0	0	-1.71145	0	0	0
Dhfr	0	0	0	0	0	0	-1.85246	0	0	0
Mybl2	0	0	0	0	0	0	-2.55777	0	0	0
2310022A10Rik	0	0	0	0	0	0	-1.69564	0	0	0
Ccnl1	0	0	0	0	0	0	1.55789	0	0	0
Cebpz	0	0	0	0	0	0	1.40449	0	0	0
Rps6ka1	0	0	0	0	0	0	1.50658	0	0	0
Dut	0	0	0	0	0	0	-1.46464	0	0	0
Hnrnph3	0	0	0	0	0	0	4.38623	0	0	0
2610001J05Rik	0	0	0	0	0	0	1.57381	0	0	0
Ubtd2	0	0	0	0	0	0	-4.84321	0	0	0
Ccdc85c	0	0	0	0	0	0	-2.69279	0	0	0
Myh9	0	0	0	0	0	0	1.27926	0	0	0
Grk6	0	0	0	0	0	0	-2.47096	0	0	0
Cers6	0	0	0	0	0	0	2.39195	0	0	0
Gm6311	0	0	0	0	0	0	1.63569	0	0	0
Rasa1	0	0	0	0	0	0	1.78455	0	0	0
Rnf135	0	0	0	0	0	0	2.88037	0	0	0
Gt(ROSA)26Sor	0	0	0	0	0	0	1.9446	0	0	0
Rbm12b2	0	0	0	0	0	0	2.94579	0	0	0
Ryk	0	0	0	0	0	0	1.58571	0	0	0
Asph	0	0	0	0	0	0	-2.00484	0	0	0
Inf2	0	0	0	0	0	0	-2.19533	0	0	0
Ptpro	0	0	0	0	0	0	2.5484	0	0	0
Gm26982	0	0	0	0	0	0	-2.27804	0	0	0
Nol6	0	0	0	0	0	0	-1.70881	0	0	0
6330418K02Rik	0	0	0	0	0	0	3.1482	0	0	0
Dock5	0	0	0	0	0	0	1.72566	0	0	0
Ing4	0	0	0	0	0	0	3.27154	0	0	0
Extl3	0	0	0	0	0	0	2.18841	0	0	0
Pcdh7	0	0	0	0	0	0	-2.06775	0	0	0
Wdr6	0	0	0	0	0	0	-10.1233	0	0	0
Pold4	0	0	0	0	0	0	2.16356	0	0	0
Hcfc1r1	0	0	0	0	0	0	1.61907	0	0	0
Myd88	0	0	0	0	0	0	1.36862	0	0	0
Irf2	0	0	0	0	0	0	2.07803	0	0	0
Dennd4a	0	0	0	0	0	0	-2.88557	0	0	0
Gm10282	0	0	0	0	0	0	-1.30199	0	0	0
Nlrp3	0	0	0	0	0	0	1.71936	0	0	0
Bckdha	0	0	0	0	0	0	-1.77699	0	0	0
Tmem173	0	0	0	0	0	0	2.85776	0	0	0
Taf4b	0	0	0	0	0	0	-3.33689	0	0	0
2410002F23Rik	0	0	0	0	0	0	-1.96923	0	0	0
Phlda1	0	0	0	0	0	0	6.52676	0	0	0
Slc44a2	0	0	0	0	0	0	-2.07007	0	0	0
Ankrd28	0	0	0	0	0	0	-2.45865	0	0	0
Gm28285	0	0	0	0	0	0	-3.603	0	0	0
Gm20703	0	0	0	0	0	0	-4.02993	0	0	0
Cd37	0	0	0	0	0	0	1.5187	0	0	0
Nup210	0	0	0	0	0	0	-2.10084	0	0	0
Axl	0	0	0	0	0	0	3.52741	0	0	0
Pcyox1l	0	0	0	0	0	0	3.60317	0	0	0
Kdelc2	0	0	0	0	0	0	2.28602	0	0	0
D330050G23Rik	0	0	0	0	0	0	3.29193	0	0	0
Tspoap1	0	0	0	0	0	0	15.4952	0	0	0
Cd80	0	0	0	0	0	0	2.12057	0	0	0
Zfp512	0	0	0	0	0	0	2.27176	0	0	0
Rprd1a	0	0	0	0	0	0	3.19089	0	0	0
Mir17hg	0	0	0	0	0	0	-2.77397	0	0	0
2210408F21Rik	0	0	0	0	0	0	2.82832	0	0	0
Alyref2	0	0	0	0	0	0	2.42542	0	0	0
Rhof	0	0	0	0	0	0	2.71346	0	0	0
Nipsnap1	0	0	0	0	0	0	-2.40471	0	0	0
Afp	0	0	0	0	0	0	3.91116	0	0	0
Gm38345	0	0	0	0	0	0	3.42698	0	0	0
Gm7353	0	0	0	0	0	0	3.54723	0	0	0
Mitf	0	0	0	0	0	0	2.6639	0	0	0
Gm11613	0	0	0	0	0	0	-3.02287	0	0	0
Klra3	0	0	0	0	0	0	17.505	0	0	0
2810474O19Rik	0	0	0	0	0	0	3.82947	0	0	0
Susd3	0	0	0	0	0	0	1.95978	0	0	0
Tnfrsf23	0	0	0	0	0	0	2.62091	0	0	0
Gm12751	0	0	0	0	0	0	-1.74191	0	0	0
Gm10045	0	0	0	0	0	0	1.94263	0	0	0
Gm2539	0	0	0	0	0	0	12.3552	0	0	0
Usp2	0	0	0	0	0	0	-2.00073	0	0	0
Ovca2	0	0	0	0	0	0	3.04076	0	0	0
Siglece	0	0	0	0	0	0	-2.71335	0	0	0
Rrad	0	0	0	0	0	0	3.02681	0	0	0
Pou2f2	0	0	0	0	0	0	4.4574	0	0	0
Ap1s2	0	0	0	0	0	0	2.57265	0	0	0
Cirbp	0	0	0	0	0	0	-6.05957	0	0	0
AC154864.1	0	0	0	0	0	0	22.0443	0	0	0
Zcwpw1	0	0	0	0	0	0	9.62122	0	0	0
Gm44451	0	0	0	0	0	0	7.23249	0	0	0
Gm20634	0	0	0	0	0	0	8.7338	0	0	0
Gm42047	0	0	0	0	0	0	4.52805	0	0	0
Slc40a1	0	0	0	0	0	0	7.25558	0	0	0
Angptl2	0	0	0	0	0	0	-1.73011	0	0	0
Ocstamp	0	0	0	0	0	0	4.53209	0	0	0
Sdhd	0	0	0	0	0	0	-1.29222	0	0	-1.12647
Prdx1	0	0	0	0	0	0	1.10255	0	1.12087	-1.14688
Psma4	0	0	0	0	0	0	0	0	0	-1.20822
Tram1	0	0	0	0	0	0	0	0	0	-1.2587
Ssr3	0	0	0	0	0	0	0	0	-1.23537	-1.25885
Plekho2	0	0	0	0	0	0	-1.30922	0	0	-1.28062
Etfa	0	0	0	0	0	0	-1.37541	0	0	-1.28142
Eif1a	0	0	0	0	0	0	-1.6469	0	0	-1.28353
Got1	0	0	0	0	0	0	-1.27818	-1.41296	0	-1.30349
Por	0	0	0	0	0	0	0	-1.38238	0	-1.30478
Spcs3	0	0	0	0	0	0	0	0	0	-1.31032
Uchl3	0	0	0	0	0	0	0	-1.2369	0	-1.32244
Acat2	0	0	0	0	0	0	-5.1242	-1.32323	0	-1.34748
Gm12057_2	0	0	0	0	0	0	-1.22738	0	0	-1.35699
Vapa	0	0	0	0	0	0	0	0	0	-1.36958
Aldh9a1	0	0	0	0	0	0	-1.53815	0	0	-1.37074
Selenok	0	0	0	0	0	0	0	-1.31933	0	-1.37472
Wdr91	0	0	0	0	0	0	-2.29314	-1.48376	1.37057	-1.38388
Casp1	0	0	0	0	0	0	0	0	1.49722	-1.38683
Copb1	0	0	0	0	0	0	0	0	0	-1.39226
Slc24a5	0	0	0	0	0	0	0	-1.57467	1.35442	-1.39785
Ilk	0	0	0	0	0	0	0	0	0	-1.41399
Dusp3	0	0	0	0	0	0	0	-1.49666	0	-1.41922
Alcam	0	0	0	0	0	0	0	-1.34976	0	-1.43032
Pea15a	0	0	0	0	0	0	1.49826	0	0	-1.43459
Uap1l1	0	0	0	0	0	0	0	-1.52916	1.33755	-1.44743
Gna13	0	0	0	0	0	0	-1.43845	-1.41973	0	-1.49099
Sgpl1	0	0	0	0	0	0	0	-1.36517	0	-1.49565
Sc5d	0	0	0	0	0	0	0	0	0	-1.52885
Ccny	0	0	0	0	0	0	-1.32824	-1.40456	0	-1.53029
Nucb2	0	0	0	0	0	0	0	-1.54823	0	-1.54618
Rgs1	0	0	0	0	0	0	2.47844	-1.38473	0	-1.5488
Mvd	0	0	0	0	0	0	-2.53466	-1.48413	0	-1.55173
Slc36a4	0	0	0	0	0	0	-3.24666	0	0	-1.58022
Mpp1	0	0	0	0	0	0	0	-1.55066	0	-1.59404
Anxa6	0	0	0	0	0	0	0	0	0	-1.61635
Galnt6	0	0	0	0	0	0	-3.05963	-1.83524	0	-1.63382
Rn7s2	0	0	0	0	0	0	-3.23733	0	0	-1.6357
Nt5dc2	0	0	0	0	0	0	-3.59704	0	0	-1.63814
Scly	0	0	0	0	0	0	0	-1.74863	0	-1.65768
Spdl1	0	0	0	0	0	0	0	-1.68457	0	-1.66411
Ttyh2	0	0	0	0	0	0	0	-1.90106	0	-1.71935
Cerk	0	0	0	0	0	0	0	-1.83074	0	-1.7415
Dtnbp1	0	0	0	0	0	0	0	-1.73948	0	-1.87283
1810011H11Rik	0	0	0	0	0	0	1.8286	-1.98678	2.33356	-1.93505
Amz1	0	0	0	0	0	0	-2.32279	-2.41954	0	-1.94687
Cyfip2	0	0	0	0	0	0	0	-2.12786	0	-2.02308
Fabp3	0	0	0	0	0	0	0	-2.36838	2.55507	-2.16838
Selenbp1	0	0	0	0	0	0	0	0	0	-2.20869
Dhrs3	0	0	0	0	0	0	2.37301	-2.29776	1.72557	-2.42214
Arl11	0	0	0	0	0	0	-2.57275	-2.18014	1.80349	-2.44152
Hebp1	0	0	0	0	0	0	-4.97799	0	0	-3.85456
Prss46	0	0	0	0	0	0	-3.91096	-3.7238	3.47284	-3.97462
Arhgdib	-1.11951	0	0	0	0	0	1.76722	0	0	1.16795
Tuba1b	-1.13722	0	0	0	0	0	-1.47831	0	-1.12261	1.07096
Fdps	-1.14315	0	0	0	0	0	-1.72294	-1.18109	0	-1.16506
Pfn1	-1.15051	0	0	0	0	0	1.22591	0	-1.06991	1.16081
Tubb4b	-1.15232	0	0	0	0	0	-2.05824	0	-1.16964	0
Rpl8	-1.15544	0	0	0	0	0	1.1698	1.06918	0	1.12506
Psmb4	-1.16654	0	0	0	0	0	0	0	0	0
Gm10039	-1.16798	0	0	0	0	0	-1.20625	0	0	0
Nudc	-1.16823	0	0	0	0	0	0	0	-1.18645	0
Snrpb	-1.17052	0	0	0	0	0	-1.14548	0	0	0
Psmb2	-1.17602	0	0	0	0	0	0	0	0	0
Elob	-1.17669	0	0	0	0	0	1.21509	0	0	0
Rps27l	-1.19159	0	0	0	0	0	0	0	1.24094	0
Uqcr11	-1.19569	0	0	0	0	0	0	0	0	0
Gm26619	-1.20208	0	0	0	0	0	1.6971	0	0	0
[truncated: 676 more rows]

## Sheet: DEGs (p<0.05) + SAL
Differentially expressed genes (DEGs) (p<0.05) in each SR/hnRNP KD RAW 264.7 macrophage cell line + Salmonella infection (MOI = 10; 4h post-infection)
Feature ID	SRSF1 vs. SCR fold change	SRSF2 vs. SCR fold change	SRSF6 vs. SCR fold change	SRSF7 vs. SCR fold change	SRSF9 vs. SCR fold change	hnRNP C vs. SCR fold change	hnRNP F vs. SCR fold change	hnRNP K vs. SCR fold change	hnRNP M vs. SCR fold change	hnRNP U vs. SCR fold change
Bambi-ps1	0	0	0	0	0	-7.07047	-2.26432	-9.6654	0	-10.1102
Gm8129	0	0	0	0	0	-3.81244	0	-4.36877	0	-7.43038
Mx1	-3.03827	0	0	-7.56237	-3.78837	-7.23706	-19.6094	-4.66335	3.00858	-6.32938
Cd200r4	0	0	0	0	0	-6.00423	0	-4.29802	0	-5.74725
Gbp2b	0	0	-1.54811	-2.35867	0	-5.35848	-9.03139	-2.97001	1.31881	-5.60205
Gbp2	0	0	0	-2.56833	0	-4.80991	-9.04105	-2.76672	1.29543	-5.37746
Rpl10-ps3	-2.45524	-1.74116	-3.41704	0	2.07909	-4.71816	-2.67149	-5.25098	-1.73337	-5.35963
Ifit1bl1	0	0	0	0	0	-4.98714	-10.3208	-3.68373	0	-5.06814
Mrpl23-ps1	-2.17665	0	-2.15677	0	0	-2.87635	-2.05624	-5.04414	0	-4.92856
Nos2	-1.32822	0	0	0	0	-7.44815	-3.54387	-3.03462	1.26049	-4.7733
Batf2	0	0	0	-3.75455	0	-4.6376	-7.4702	-3.22229	0	-4.5923
Ifi209	0	0	0	-4.8204	0	-5.26886	-15.7521	-3.5545	0	-4.58111
Gm5431	0	0	0	0	0	-4.49093	-6.5753	0	2.18289	-4.42829
Ifi47	0	0	-2.30892	-2.97921	0	-6.76708	-16.6676	-2.99294	0	-4.38204
Slc28a2	0	0	0	0	0	0	0	0	3.17771	-4.30824
Gm4070	0	0	0	-3.07442	0	-4.14879	-5.56184	-2.84108	1.76288	-4.25804
Gbp5	0	0	-1.77897	-2.27303	0	-4.35348	-10.8555	-2.83457	1.53195	-4.14366
Gm5148	0	0	0	0	0	-3.7469	-1.84044	0	0	-4.00655
Cmpk2	-1.1589	0	0	-2.77593	-1.36814	-4.83634	-12.484	-3.18929	1.71688	-3.75979
Slfn8	0	0	-1.92416	-1.81872	0	-3.70106	-3.92654	-2.41689	1.3615	-3.7288
Lipg	0	0	0	0	0	-3.38258	0	-3.01234	0	-3.66072
Tlr3	0	0	0	-3.26822	0	-4.08582	-6.02841	-2.71326	0	-3.64061
Gas6	0	0	0	2.80578	0	0	0	0	0	-3.61277
Cd86	0	0	0	0	0	0	0	0	0	-3.56296
Tgm2	0	0	-2.79746	2.91149	0	0	0	0	2.02797	-3.35216
Cd274	0	0	0	0	0	-3.86411	-3.15223	-2.63817	1.49829	-3.31029
Pml	0	0	0	-1.82447	0	-2.93281	-4.74756	-2.24463	0	-3.3081
Gm9396	0	0	0	0	0	0	0	0	0	-3.30717
Ccrl2	0	0	1.74224	0	0	-3.42093	-4.49371	-2.54318	1.93805	-3.29694
Ifi211	0	0	0	-2.82668	0	-5.04293	-7.23276	-2.57836	0	-3.27306
Trim21	0	0	0	-1.91226	0	-2.90068	-3.34729	-2.34046	0	-3.24347
Rnf213	0	0	0	-1.84018	0	-3.37002	-3.90691	-2.3704	1.19966	-3.21325
Fabp4	0	0	2.75236	1.31142	1.63252	-6.50891	-1.61514	-2.75506	1.70907	-3.21216
Ifit2	-1.37905	-1.196	0	-3.24456	-1.35867	-4.53022	-10.0986	-3.01091	1.17661	-3.17287
Fam46a	0	0	0	0	0	-2.77759	-2.80356	-2.25589	0	-3.17256
Gm11808	0	0	-1.52656	0	1.58695	-1.58549	-1.52543	-2.85368	0	-3.14018
Csf3	0	0	1.38874	0	2.30544	-5.96762	-3.39485	-3.54054	-1.99019	-3.12492
Il6	0	0	2.76368	-2.91006	0	-3.43565	-5.12239	-3.2048	3.9578	-3.12042
Ifit3b	0	0	-1.51492	-4.01774	0	-4.27238	-12.6665	-3.23887	1.28872	-3.11925
Fam221b	0	0	0	0	0	0	0	-2.95932	0	-3.10751
Trim34b	0	0	0	-2.5403	0	-3.06495	-4.54623	-2.34646	0	-3.07892
Wfdc17	0	-1.66044	0	0	0	-2.1207	-5.27866	-2.4849	1.42301	-3.04705
Rps13-ps2	0	0	-2.30702	0	0	-2.59136	-1.65103	-2.02183	0	-3.00013
Ifit3	-1.47933	-1.47923	-1.25638	-4.47412	-1.38292	-5.13808	-11.5507	-3.21713	1.35122	-2.98712
Ifi204	-1.56355	-1.58165	0	-3.06339	-1.34891	-3.78261	-7.1394	-2.56809	1.2434	-2.96521
Themis2	0	0	0	-2.26116	0	-3.21291	-5.19584	-2.42902	1.39624	-2.89454
Lyz1	0	-1.23737	-1.62326	3.38507	0	-3.28129	-2.94637	-1.46862	1.2923	-2.87973
Slfn5	0	0	0	-1.91033	0	-2.62047	-4.97481	-2.16609	1.2307	-2.87468
Gbp7	0	-1.54866	0	-2.39238	0	-3.05965	-7.24256	-2.6536	0	-2.84523
Spink5	0	-1.82965	2.57693	0	0	-3.77347	-2.11292	0	-1.77682	-2.83995
Parp14	0	0	-1.31158	-1.89859	0	-3.14399	-5.10885	-2.3775	1.31716	-2.82484
Stat2	0	0	0	-2.0329	0	-2.68481	-5.60075	-2.1843	0	-2.80546
Igtp	0	0	0	-2.11339	0	-3.26698	-5.87145	-2.14718	0	-2.79691
Stat1	0	0	0	-1.81079	0	-2.641	-4.07265	-2.12727	0	-2.78334
Trim34a	0	0	0	0	0	-2.7294	-3.82214	0	0	-2.77812
Mx2	-1.37816	0	0	-2.25042	0	-2.86254	-5.93154	-1.95381	0	-2.77386
Nutf2-ps1	0	0	0	0	0	-3.35228	-3.22168	0	0	-2.74837
Usp18	-1.33427	-1.23887	0	-2.03602	-1.27192	-3.13002	-7.18678	-2.35646	0	-2.73887
Trim30a	-1.40105	-1.34956	0	-2.28462	0	-2.75453	-4.61843	-1.88004	1.20723	-2.68676
Irgm2	0	0	0	-1.9817	0	-2.52128	-3.76105	-2.09589	0	-2.67306
Rpl37rt	0	0	0	0	0	0	0	0	0	-2.67152
Slc7a8	0	0	0	0	0	0	0	0	0	-2.66529
Ifit1bl2	0	0	0	-2.70449	0	-3.52807	-7.82075	-2.73003	0	-2.65409
Irgm1	-1.26264	0	0	-1.96638	-1.26808	-2.83026	-3.82531	-2.32655	0	-2.63718
Gypc	0	0	0	0	0	-3.88098	-3.79026	-2.64085	0	-2.60875
Ifnb1	0	0	0	0	0	-2.84816	-3.08077	-2.07428	0	-2.60692
Ifit1	-1.27719	-1.35234	-1.63796	-2.83124	-1.18915	-3.66567	-9.46047	-2.80439	1.38044	-2.59548
Gdpd1	0	0	0	0	0	-2.8459	0	-2.45925	0	-2.56883
Gm8995	-1.32572	0	0	-1.97821	0	-2.25289	-2.90147	-1.79746	0	-2.55513
Slfn9	0	0	-1.85516	0	0	-2.52972	-4.39086	-1.84725	0	-2.52863
Gpnmb	1.15221	0	-1.18408	1.25879	0	-2.96209	-1.22637	-2.19698	1.67533	-2.51776
Rsad2	0	0	0	-2.48368	0	-3.49824	-8.99369	-2.70984	1.72878	-2.51616
Ms4a6d	0	0	0	0	0	-1.93314	-3.19759	-2.21381	4.28857	-2.49186
Fabp5	0	0	0	1.40818	0	-3.74381	0	-2.55914	0	-2.48406
Fcgr4	0	0	0	-1.80194	0	-2.57364	-4.90635	-2.09238	1.9971	-2.48355
Ifi203	0	0	0	-3.03831	0	-3.05026	-4.51631	-2.37028	0	-2.47075
Fabp3	0	2.02718	0	0	0	-2.19693	0	-2.20455	2.4082	-2.46793
Chst11	0	0	0	0	0	-1.75209	0	0	0	-2.44613
Dtx3l	0	0	0	-1.63634	0	-2.43789	-3.04404	-2.17399	0	-2.43844
Fcgr3	0	0	0	0	0	-1.9695	0	-1.6487	2.48059	-2.43169
Slfn4	-1.73131	-1.52666	-1.21107	-2.58634	0	-2.50752	-3.62838	-1.85323	1.2222	-2.42494
Hcar2	0	0	0	-1.37295	0	-2.52097	0	-2.24989	1.28295	-2.41685
Fcgr1	-1.92684	0	1.54709	-2.48951	-1.76222	0	-5.74408	0	1.79706	-2.40518
Tap1	0	0	0	-2.26749	0	-2.73999	-4.56927	-1.93898	0	-2.4044
Gm10051	0	0	0	2.05936	2.14891	0	0	0	0	-2.39304
Daxx	0	0	0	-1.59637	0	-2.46632	-3.97258	-2.04063	0	-2.39136
Ddx60	0	0	0	-3.36515	0	-3.0004	-6.314	-2.46798	0	-2.38704
Dhrs3	0	0	0	0	0	-2.0325	0	-2.1432	0	-2.37848
Irf1	0	0	0	-1.91833	0	-2.44453	-4.17957	0	0	-2.37569
Setdb2	0	0	0	0	0	-2.42186	-3.20306	-2.04813	0	-2.36107
Rpl9-ps6	0	0	-1.8832	0	2.19595	-2.42266	-1.98541	-2.6008	0	-2.35759
Ifi202b	-1.44082	-1.48303	0	-2.9623	-1.43518	-3.01898	-5.20574	-2.20551	1.23667	-2.34781
Anxa3	0	0	0	0	0	-2.47997	0	-2.02942	0	-2.3374
Anpep	0	1.27963	0	0	0	-2.3892	-1.50363	-2.03158	1.58761	-2.32355
Cxcl10	-1.16639	0	-1.32059	-1.92501	-1.23995	-2.59813	-9.28034	-2.02171	1.34697	-2.2759
Tnfrsf1b	0	0	0	1.21154	1.31947	-2.33743	-1.74456	-2.28506	1.58752	-2.26651
Parp10	0	0	0	-1.71598	0	-2.30601	-2.93035	-1.83224	0	-2.2575
Gbp3	0	0	0	-2.16282	0	-2.28471	-8.96763	-2.0321	0	-2.22303
Npy	0	0	1.71657	2.36222	0	-2.23172	0	-1.71323	0	-2.22231
Oasl2	0	-1.74277	0	-3.12215	0	-4.29157	-12.2041	-2.47461	0	-2.21638
Xaf1	0	0	0	-1.70158	0	-2.34593	-4.80559	-1.98645	0	-2.19901
Il15	0	0	-2.2704	0	-1.91892	-2.50969	-5.82922	0	0	-2.16372
Mpeg1	0	0	1.32502	0	0	-2.5798	-1.62747	-2.04718	1.63507	-2.154
Mppe1	0	0	0	0	0	-2.23281	0	-2.0099	0	-2.15346
Gm2619	0	0	0	-2.25611	0	-2.39075	-6.2034	-1.96761	0	-2.13195
Il13ra2	0	0	0	0	0	-3.56278	0	0	0	-2.13065
Trim56	0	0	0	0	0	-1.68696	-1.56284	-1.79758	0	-2.11941
Enpp4	0	0	0	-1.61481	0	-2.2942	-3.62617	-1.87208	0	-2.09863
H2-T22	0	0	0	-1.78356	0	-2.31032	-4.51521	-2.00309	0	-2.09792
Phf11b	-1.70681	0	0	-2.12383	0	-2.74293	-9.62481	-2.09666	0	-2.08626
5730508B09Rik	0	0	0	0	0	-2.39335	-1.91417	-2.05827	0	-2.07968
Cyfip2	0	0	0	0	0	-1.85254	0	-1.98001	0	-2.07732
Cd200r1	0	0	0	0	0	-2.40604	0	-2.15833	0	-2.07028
Znfx1	0	0	0	-1.51069	0	-2.01924	-3.16595	-1.75303	1.34952	-2.06798
Trafd1	0	0	0	-1.72959	0	-2.07115	-4.25907	-1.74094	1.29196	-2.0585
Edn1	0	0	3.41261	-1.90183	0	-2.0921	0	-1.54167	2.08905	-2.04764
Casp1	0	0	0	-1.52941	0	-1.72295	-2.16993	-1.43263	1.46439	-2.0412
Irf2	0	0	0	0	0	-1.72824	-1.77851	-2.00135	0	-2.03891
Tor3a	0	0	0	-1.45245	0	-1.96927	-1.82732	-1.72924	0	-2.02644
Ifi207	-1.20011	-1.19621	0	-1.99083	-1.19806	-1.90219	-2.98697	-1.70729	1.20446	-2.02336
Isg20	0	0	1.51283	-3.56027	0	-2.44467	-11.7088	-1.93159	0	-2.01808
Helz2	0	0	0	-1.46291	0	-1.86108	-2.88107	-1.70765	1.33562	-2.00907
Cldn11	0	0	0	1.87896	0	-1.61094	0	-1.60173	0	-2.008
Keap1	0	0	0	0	0	-1.79315	-1.70605	0	0	-2.00791
Clec4e	0	0	1.16995	0	0	-1.95177	-1.46109	-2.08963	1.20224	-2.00579
Il1rn	0	0	1.66628	-1.16189	1.29747	-2.31735	-1.70654	-2.1606	1.19138	-1.99922
Rpl10a-ps1	0	-1.81195	-1.69816	0	0	-1.7718	-1.81103	-2.10679	0	-1.98549
Oas1b	0	0	0	-1.75828	0	-1.6937	-3.38692	0	0	-1.97998
Arl5c	0	0	0	0	0	0	0	-1.89847	0	-1.97979
Trim12c	0	0	0	0	0	-1.89645	-3.26205	0	0	-1.92262
Hk3	0	1.32851	0	0	0	-1.64097	-1.57045	-1.6407	1.42608	-1.91523
Eif2ak2	0	0	0	-1.45831	0	-1.90873	-4.08355	-1.6481	0	-1.90574
Mindy1	0	0	0	0	0	-1.9306	0	0	0	-1.89468
Uba7	0	-1.74837	0	-2.20218	0	-1.94892	-3.01647	0	0	-1.8941
Lgals3	1.10728	0	0	1.24165	0	-1.83605	-1.33515	-1.70089	1.1597	-1.89064
Rgs2	0	0	0	-1.81571	0	-1.76262	-1.25126	-1.52884	0	-1.87883
Ddx58	0	0	0	-1.83089	0	-2.05244	-4.0941	-1.74351	1.26447	-1.87722
A530040E14Rik	0	0	0	0	0	-2.52951	-8.36255	-1.9354	0	-1.87321
A530032D15Rik	0	0	0	0	0	-2.41715	-4.99654	-2.3689	0	-1.87047
Adar	0	0	0	-1.5383	0	-1.73498	-2.37678	-1.72574	0	-1.85766
Ctsk	1.55032	0	-1.57483	1.24432	1.31018	-2.88465	-1.36392	-1.85895	-1.36465	-1.84346
4930430E12Rik	0	0	2.03391	0	0	-1.94371	-1.55583	-1.58405	0	-1.83873
Rasgef1b	0	0	0	0	0	-1.8906	-1.88373	0	0	-1.83483
Grina	0	0	0	0	0	-1.69302	-1.57021	-1.61418	0	-1.83176
Mpp1	0	0	0	0	0	-1.71511	-1.6878	-1.81229	0	-1.8248
Ctsb	0	0	1.09914	0	0	-1.75477	-1.21542	-1.58703	1.2502	-1.82227
Gm6548	0	0	0	-1.92569	0	-1.74542	-3.69594	-1.79234	0	-1.80939
Casp4	0	0	0	0	0	0	-1.85089	0	0	-1.80483
Phf11d	0	0	0	-2.10694	0	-2.48257	-4.44074	-1.72129	0	-1.80209
Msr1	0	0	0	-1.33398	0	-1.75166	-1.72106	-1.74303	0	-1.78711
Layn	0	0	0	0	0	-1.91413	0	0	0	-1.78508
Tmem106a	0	0	0	0	0	-1.56892	-2.94181	-1.62938	0	-1.77808
Sp140	0	0	0	-1.59432	0	-1.79265	-3.94734	-1.85778	1.29234	-1.77529
Trim25	0	0	1.26923	-1.33168	0	-1.82285	-1.70647	-1.60045	1.16633	-1.77475
Sass6	0	0	0	-1.51726	0	-1.72176	-2.49988	-1.71912	0	-1.77324
Il27	0	-1.27521	-2.54584	-1.78328	-1.30532	-2.07124	-5.65364	-1.76607	1.2394	-1.76408
Pnp	0	0	0	-1.58858	-1.33424	-1.95725	-2.67473	-1.64326	0	-1.76205
Fxyd2	0	0	-1.61912	0	-1.24111	-1.72887	-2.48562	-1.29878	-1.27268	-1.75839
Mt2	-1.31352	-1.30363	-1.27706	-1.46119	0	-2.6816	-2.21495	-1.80015	-1.41459	-1.75788
Oas2	0	0	0	-1.81528	0	-1.59159	-2.44631	-1.66173	0	-1.75337
Lgals8	0	0	0	-1.4462	0	-1.70367	-2.76161	-1.63611	0	-1.74692
Papd7	0	0	0	-1.45374	0	-1.88096	-2.19599	-1.64304	0	-1.74126
Samd9l	-1.3551	0	0	-2.11597	-1.26904	-1.7855	-3.05254	-1.53042	0	-1.72655
Parp12	0	0	0	-1.58608	0	-2.05847	-3.00324	-1.76297	0	-1.72554
Acod1	0	0	-1.18346	0	0	-1.72264	-2.12331	-1.59454	1.29156	-1.72456
Gm10222	0	0	0	0	0	-2.38216	0	0	0	-1.72272
Nrros	0	0	-1.60192	0	0	-1.66652	0	-1.64121	0	-1.7195
Clu	0	0	2.34391	-2.009	0	0	-5.09476	-1.59756	0	-1.71671
Pmp22	0	0	0	0	0	-2.06088	0	-1.599	0	-1.70719
Trim26	0	0	0	0	0	-1.71849	-2.06655	-1.65288	0	-1.69671
Atf3	0	1.53828	2.27587	-1.56511	-1.22459	-1.57121	-1.47375	-1.36416	1.53095	-1.69529
Ctss	1.14748	0	-1.51736	0	0	-2.1831	-1.60849	-1.49124	1.4925	-1.68603
Hk2	0	0	0	0	0	-1.60207	0	0	0	-1.68337
Etnk1	0	0	0	0	0	-1.68203	-1.74734	0	0	-1.6801
Rps6ka2	0	0	2.32856	0	0	-1.79667	0	-1.68089	0	-1.67596
Usb1	0	0	0	0	0	-1.70509	-1.88675	-1.69196	0	-1.6668
Mcoln2	0	0	0	0	0	-1.96809	-1.70569	-1.52763	0	-1.66648
Mb21d1	0	0	0	0	0	-1.79519	-1.67523	-1.62754	0	-1.66168
Gas2l3	0	0	0	0	0	-1.66141	0	0	0	-1.65869
Dcp2	0	0	0	0	0	0	0	0	0	-1.65302
Colec12	0	0	0	0	0	-1.52336	-1.33304	-1.29279	0	-1.65143
Lsm10	0	0	0	0	0	-1.73695	-1.57809	0	0	-1.64929
Gm10184	0	0	0	0	0	-1.6595	0	0	0	-1.64898
Gm20559	0	0	0	-1.66444	0	-1.65666	-2.75758	-1.52107	0	-1.64654
Gm9843	-2.03478	-1.7511	-2.13718	0	1.7422	-1.79543	-2.34827	-1.91195	0	-1.63666
Gyg	0	0	0	0	0	-1.78509	0	-1.77644	0	-1.63544
Plk2	0	1.4166	5.48708	0	1.47808	-1.52651	0	-1.42539	1.73578	-1.63408
Tm4sf19	0	0	1.66689	0	0	-1.56415	0	-1.25655	0	-1.62831
Slc2a6	0	0	1.36461	0	0	0	0	0	1.4319	-1.62693
Mafk	0	0	0	0	0	-1.85443	-2.3053	0	0	-1.62401
Sp110	0	0	0	-1.46363	0	-1.59713	-3.3444	-1.62081	0	-1.60242
Gm10275	0	-1.24191	-1.28532	0	1.51241	0	-1.40188	-1.54079	0	-1.59495
Plin2	0	0	2.38489	1.55476	0	-1.70604	-2.48664	-1.81896	0	-1.59417
Parp9	0	0	0	-1.51369	0	-1.84499	-3.39698	-1.53495	0	-1.59031
Mt1	-1.17673	-1.23106	0	-1.27102	0	-1.98944	-1.7318	-1.62824	-1.32594	-1.58171
Tmsb10	-1.25679	-1.20173	0	-1.21976	-1.194	-2.34794	0	-1.45521	0	-1.57577
Oas1g	0	0	0	-1.72881	0	-1.84659	-2.95981	-1.44944	0	-1.57447
Rnf114	0	0	0	0	0	-1.63322	-1.91427	-1.53711	0	-1.56046
AC153954.1	-1.4897	0	0	0	0	-1.63899	0	0	0	-1.56017
Clec4d	1.20713	0	1.47886	0	1.55113	-1.63901	-1.47901	-1.46653	0	-1.549
Zc3hav1	0	0	0	0	0	-1.70446	-1.75022	-1.4737	0	-1.54809
Vat1	0	0	1.15456	1.31599	0	-1.61613	0	-1.4079	1.19591	-1.54307
Atp6v0d1	0	0	0	-1.26535	0	-1.34664	0	-1.49914	0	-1.54255
C130026I21Rik	0	0	0	-1.30847	0	-1.55845	-3.39982	-1.62722	1.25935	-1.54166
Usp25	0	0	0	0	0	-1.4822	-2.02	0	0	-1.5357
Dhx58	0	0	0	-2.29343	0	-2.06248	-7.66195	-1.45269	0	-1.5191
Gm29284	0	0	0	-1.37775	-1.23837	-1.33028	-3.0398	-1.58158	1.31077	-1.51903
Rgs1	0	0	1.39731	-1.70298	0	-1.3747	0	-1.45626	0	-1.51881
Cybb	-1.17513	-1.21579	0	0	0	-1.87622	-1.86128	-1.37127	1.49229	-1.51757
Tlr7	0	0	0	-1.50551	0	-1.67131	-1.43653	0	0	-1.51027
H2-T24	0	0	0	-2.11658	0	-2.12381	-5.412	-1.47446	0	-1.50849
Lyz2	0	0	0	1.41098	0	-1.65409	-2.06213	-1.15036	1.10685	-1.50643
Fgr	0	0	-3.64012	0	0	-1.85678	-2.11666	-1.69404	0	-1.50469
Gm20056	1.33326	0	1.72038	0	0	-1.50516	-1.34231	0	0	-1.49792
Apobec1	0	0	-1.2982	0	0	-1.26123	-1.28308	0	1.18975	-1.49577
Gm11425	0	0	0	0	0	0	0	-1.38104	0	-1.49529
Blvra	0	0	0	0	0	-1.44209	-1.59251	-1.33675	0	-1.49489
Slc24a5	0	0	0	0	0	-1.49018	0	-1.6404	0	-1.49133
Rassf4	0	0	-1.3233	0	0	-1.26058	0	-1.33494	1.31009	-1.49008
Fam53c	0	0	1.51816	0	0	-1.52008	-1.54287	0	0	-1.4871
Gm43305	0	0	0	0	0	0	0	-1.2858	0	-1.48473
Dck	0	0	0	0	0	-1.65239	-3.68955	-1.47068	0	-1.48233
Trex1	0	0	0	-1.85529	0	-3.34949	-4.23084	-1.73249	1.25776	-1.48182
Slc31a2	0	0	-1.6296	0	0	-1.64482	-1.26928	-1.63134	1.29328	-1.48133
Ccl3	-1.24728	0	1.17277	-1.52975	-1.1162	-1.57188	-1.36715	-1.56384	-1.11363	-1.48012
Ctsd	1.09554	1.08243	1.17319	1.28884	1.16869	-1.60706	-1.19806	-1.35052	1.21255	-1.47893
Aplp2	0	0	0	0	0	-1.31793	-1.51006	0	0	-1.47413
Renbp	0	0	0	0	0	-1.44625	0	-1.57359	0	-1.46679
Pnpt1	0	0	0	-1.40338	0	-1.44857	-2.15842	0	0	-1.45784
Lgals9	0	0	1.61105	-1.60221	0	-2.1912	-5.46932	-1.62586	1.24932	-1.45737
Gm12057_2	0	0	0	0	0	-1.53432	0	-1.38619	0	-1.45655
Rtp4	0	0	0	-1.48328	0	-1.5866	-2.9118	-1.54021	0	-1.44714
Psmb6	0	1.14674	1.14395	0	0	-1.46297	0	-1.467	1.14321	-1.44361
Creld2	0	0	1.4785	0	0	-1.3434	0	-1.45887	0	-1.44356
Flrt2	0	0	0	0	0	-1.54541	-1.71624	0	0	-1.44137
Idi1	0	0	0	0	0	-1.25175	0	-1.47968	0	-1.43307
Pik3cb	0	0	1.87809	0	0	-1.45028	0	0	0	-1.43105
Ifi44	-1.31345	-1.31872	1.3614	-2.27557	0	-2.12197	-4.73257	-1.53793	0	-1.43014
Dcbld2	0	0	0	0	0	0	1.46937	0	0	-1.42868
Tor1aip1	0	0	0	0	0	-1.52668	-2.28022	0	0	-1.42759
Pstpip1	0	0	-1.66944	0	0	-1.46609	-3.32494	0	0	-1.42688
Metrnl	0	-1.38348	0	-1.32653	0	-1.69041	0	-1.46067	0	-1.42518
Ifi27	0	1.50269	-2.14171	0	0	0	-1.27468	-1.27021	-1.28127	-1.42495
H1f0	0	0	0	0	0	0	0	0	0	-1.42333
Ccny	0	0	0	0	0	-1.41001	0	0	0	-1.42063
Cd180	0	0	0	0	0	-1.27788	0	-1.33116	0	-1.42032
Tln1	0	0	1.32885	0	0	-1.26684	0	0	0	-1.41808
March5	0	0	0	0	0	-1.42907	-1.64462	-1.375	0	-1.41586
Ctnnb1	0	0	0	1.23489	1.25687	-1.26208	0	-1.29677	1.23587	-1.40795
B4galt5	0	0	1.80069	0	0	-1.34953	0	-1.3776	0	-1.40664
Tubb2a	0	0	0	0	0	0	0	0	0	-1.40544
Ilk	0	0	0	0	0	0	0	0	0	-1.40253
Sap30	-1.17247	0	0	-1.4118	-1.24127	-1.50461	-2.04964	-1.2308	0	-1.39418
Ifi44l	-1.70332	-1.75138	0	-2.90587	-1.39605	-2.7049	-7.37549	-1.59693	1.26385	-1.39264
Oas3	0	0	0	-1.95177	0	-1.59553	-4.77299	0	0	-1.38864
Cd52	-1.2303	0	1.16684	0	0	-1.31063	-1.58234	-1.38738	1.17644	-1.38513
Il1b	-1.27137	0	-2.92784	-1.36441	-1.18105	0	-1.35768	-1.37229	1.07193	-1.38366
Ccl5	0	0	-1.98056	-1.57418	-1.26105	-1.74611	-7.02624	-1.68802	1.38829	-1.38254
Pdia4	0	0	1.65428	0	0	-1.30841	0	-1.33759	0	-1.37902
Stk40	0	0	0	0	0	-1.37517	-1.32618	0	0	-1.37354
Myadm	0	0	0	1.44519	1.39279	-1.55655	0	-1.77671	1.41942	-1.36175
Ccl2	0	1.41421	1.80734	-1.42787	1.47543	-1.31777	-3.32996	-1.65025	-2.14895	-1.36038
Rps2-ps13	0	0	0	0	0	-1.54598	0	0	0	-1.36001
Hyou1	0	0	1.44966	0	0	0	0	0	0	-1.35268
Vwa5a	0	0	0	0	0	0	0	0	0	-1.35259
Anxa4	0	0	0	0	0	-1.49692	0	-1.372	0	-1.35105
Rnh1	0	0	0	1.29024	0	-1.30648	0	-1.34115	0	-1.34998
Cd68	0	0	-1.10196	0	0	-1.19591	-1.30953	-1.14816	0	-1.34992
Prdx1	1.15147	1.15876	0	0	0	-1.37456	-1.86056	-1.41322	1.09954	-1.34712
Map2k1	0	0	0	0	0	0	-1.53192	0	0	-1.34615
Atp6v1c1	1.18497	0	0	0	0	-1.3464	0	-1.39453	0	-1.34596
Ppib	0	0	0	-1.27571	0	0	0	0	0	-1.34254
Ctsz	0	0	1.1298	0	0	-1.40505	0	-1.34037	1.27422	-1.34233
Cd300ld	0	0	1.77359	0	0	0	-1.81754	0	0	-1.33859
Fth1	0	0	0	0	0	-1.50058	-1.48008	-1.45902	1.10089	-1.33401
Oas1a	-1.25377	0	1.40598	-1.72689	0	-1.65967	-2.92622	-1.32834	0	-1.33318
Tuba1a	0	0	1.78935	1.52161	0	-1.53964	0	-1.44122	0	-1.32943
Cndp2	0	0	0	0	0	-1.54295	-1.2774	-1.31475	0	-1.32891
mt-Co3	0	0	0	0	0	0	0	0	0	-1.32614
Ogfr	0	0	0	0	0	-1.41369	-2.0049	-1.33826	0	-1.32327
Osbpl8	0	0	1.61435	0	0	0	0	0	0	-1.32207
Pld3	0	0	0	0	0	0	-1.41326	0	0	-1.32156
Ftl1	1.25845	1.24132	0	0	1.13412	-1.23114	-1.23474	-1.28621	1.20128	-1.30999
Tlr2	0	0	-1.14482	1.29206	0	0	-1.28487	0	1.4781	-1.30786
Lilrb4a_1	-1.23218	-1.1243	0	-1.54034	-1.12156	-1.29018	-1.38987	-1.16337	0	-1.30784
Grn	0	0	0	-1.13555	0	-1.39168	0	-1.31393	1.28802	-1.30595
Tapbp	0	0	1.21358	-1.24682	0	-1.51015	-2.31527	-1.29204	0	-1.3053
Fdps	0	0	0	0	0	-1.29334	0	-1.35979	0	-1.30267
Slfn2	0	0	0	0	0	-1.37315	-2.07007	-1.17024	1.14324	-1.3019
Sdcbp	0	0	1.30832	0	0	-1.3774	-1.2419	-1.31601	0	-1.30087
Abr	0	0	0	0	0	-1.31987	0	0	0	-1.29942
Psma4	0	0	0	0	0	0	-1.23877	0	0	-1.29215
Srpr	0	0	1.22985	-1.30476	0	0	0	0	0	-1.29008
Rab1a	0	0	0	0	0	0	0	0	0	-1.28849
AI506816	-1.30318	0	0	-1.23132	0	0	0	-1.23237	0	-1.28681
Atp6v1a	1.21693	0	0	0	0	0	0	-1.20557	0	-1.27869
Atp6v0c	0	0	0	0	-1.71004	-1.45919	0	-1.46284	0	-1.27346
Hexa	1.24785	0	0	0	0	-1.35375	-1.58907	-1.19848	1.23176	-1.26777
mt-Atp8	0	-1.29839	-1.47802	0	0	-1.20042	0	-1.32421	0	-1.2662
Stom	0	0	1.25817	1.32879	0	0	-1.20778	0	0	-1.26563
Ndufs8	0	0	0	0	0	-1.25191	0	-1.19845	0	-1.26198
Ostc	0	0	1.26587	0	0	-1.2702	0	-1.26729	0	-1.26027
Phgdh	0	0	1.23841	0	0	-1.22147	0	-1.2167	0	-1.2594
Etfa	0	0	0	0	0	0	0	0	0	-1.25381
Gabarap	0	0	0	0	0	-1.18163	0	-1.2013	0	-1.25016
Ets2	0	0	1.52283	0	0	-1.32319	0	0	-1.60419	-1.24852
Lgals3bp	-1.18675	0	1.53418	-1.42919	-1.18993	-1.53618	-3.74062	-1.22481	0	-1.24508
Lgals1	-1.22978	0	-1.19917	0	0	-1.50087	-1.23381	-1.35815	0	-1.24394
Npc2	0	0	0	0	0	-1.41997	-1.87833	0	0	-1.24134
Marcksl1	-1.14547	0	-1.14163	-1.22078	-1.1495	-1.53882	-1.56955	0	0	-1.23803
Esd	1.27128	0	0	0	0	-1.26684	-1.37376	-1.22092	0	-1.23067
Spcs3	0	0	0	0	0	0	0	-1.22821	0	-1.22793
Cd63	1.1576	1.16662	0	0	1.1331	-1.3017	-1.24692	-1.27238	0	-1.22607
Mapkapk2	0	0	-1.36967	0	-1.14083	-1.29108	-1.19187	-1.18031	1.26223	-1.22559
Vapa	0	0	0	0	0	0	0	0	0	-1.22499
Lilr4b	-1.28681	-1.1855	0	-1.50801	-1.22378	-1.53523	-1.67628	0	0	-1.22343
Ccl4	-1.22084	0	1.29054	-1.46881	0	-1.49899	-2.14803	-1.29852	-1.09615	-1.22163
Cox5a	0	0	0	0	0	0	0	0	0	-1.21959
Lrrc59	0	0	0	0	0	-1.2097	0	-1.19943	0	-1.20892
Isg15	0	1.12956	1.28667	-1.41955	0	-1.47955	-5.0085	-1.40216	1.19442	-1.20813
Pdia3	0	0	1.41973	0	1.11952	-1.17458	-1.2006	-1.26082	-1.51841	-1.20379
Cfl1	0	0	0	0	0	-1.14129	-1.12177	-1.12819	-1.17122	-1.20367
Basp1	0	1.2322	1.80218	0	0	-1.27739	-1.47817	0	1.39262	-1.20343
Lamp1	0	0	0	0	0	-1.30931	0	-1.18464	0	-1.20125
Plekho2	0	0	0	0	0	0	0	0	0	-1.20065
Gm15487	1.14106	1.20798	0	1.12986	-1.6102	-1.19263	0	-1.18971	0	-1.19971
Eif4g2	0	0	0	0	0	0	0	0	0	-1.19811
Ifih1	0	0	0	-1.74186	0	-1.52258	-2.85863	-1.24464	1.36278	-1.19655
Psap	1.19533	1.16715	0	1.35189	0	-1.20686	-1.13877	-1.17734	1.24314	-1.19625
Plek	0	0	0	0	0	0	-1.47346	-1.20219	0	-1.18441
Cyba	0	1.1072	-1.169	1.16024	0	-1.22291	0	-1.12708	1.20281	-1.17869
P4hb	0	-1.12217	1.36374	0	0	-1.33844	0	0	-1.20356	-1.17526
Tcirg1	0	0	0	0	-1.2269	0	0	0	1.2071	-1.17384
Cstb	1.22016	1.27242	0	0	1.10435	-1.21857	0	-1.20191	1.14391	-1.17264
Uqcrb	0	0	0	0	0	0	0	-1.2492	0	-1.1715
Hsp90b1	0	0	1.35409	-1.21552	0	-1.18583	-1.20405	-1.16931	-1.12015	-1.1707
H3f3b	0	1.15515	1.27951	0	0	-1.09206	-1.82023	-1.17712	1.1237	-1.17061
Clic4	0	1.14818	-1.14011	0	0	-1.19572	-1.29466	-1.21657	0	-1.16807
Oasl1	-1.08674	0	0	-1.53319	-1.12023	-1.30714	-3.52448	-1.16396	1.22661	-1.16765
Pkm	0	-1.12276	1.14614	-1.12204	-1.19211	0	0	1.10723	-1.17157	-1.15778
Rplp1	0	0	-1.18182	0	0	0	0	0	0	-1.15628
Eif4a1	0	0	1.09852	0	0	-1.22658	-1.14074	-1.17527	0	-1.15568
Sqstm1	1.16728	1.28629	1.25865	0	1.10087	0	-1.13031	-1.1214	0	-1.15298
Calr	0	0	1.40606	0	0	0	-1.35651	-1.10743	0	-1.15137
Msn	0	0	0	0	1.16394	0	0	-1.14697	0	-1.14506
Atp5l	0	0	0	0	0	0	0	0	0	-1.13825
Atp6v1g1	1.25771	1.1309	-1.14157	1.21307	0	0	-1.5335	-1.16436	-1.17988	-1.13592
Fcer1g	0	0	0	-1.17447	0	-1.20541	-1.54346	-1.19072	1.1997	-1.13026
Sh3bgrl3	0	0	-1.25952	0	0	-1.13331	-1.39039	-1.1199	0	-1.12397
Hspa5	0	0	1.50801	0	0	0	-1.19567	0	0	-1.11807
Anxa5	0	0	0	1.13823	1.08335	0	-1.09981	-1.09045	-1.07979	-1.11608
Ifitm3	-1.17881	0	1.42682	-1.52742	-1.17276	-1.60667	-2.69952	-1.27037	0	-1.11585
Vim	0	0	-1.23266	1.19818	1.07253	0	-1.36096	-1.06752	0	-1.10796
mt-Co2	0	0	-1.25002	-1.24647	0	0	0	0	-1.11495	-1.1011
mt-Nd4l	0	0	-1.29153	0	0	0	0	0	0	-1.10103
mt-Nd6	-1.26605	-1.28409	-1.60411	-1.40138	-1.43981	0	0	-1.11633	0	-1.10055
Capg	0	0	-1.20545	0	0	-1.13159	-1.25792	-1.09459	-1.43733	-1.0885
mt-Nd4	-1.2104	-1.24813	-1.50866	-1.29119	-1.27957	0	0	0	0	-1.08576
mt-Atp6	0	-1.27164	-1.40208	0	0	-1.07362	0	-1.07597	-1.12243	-1.08524
Slc25a5	0	0	0	0	0	0	0	0	0	-1.08403
Spp1	-1.40392	-1.27479	1.78346	-1.2622	0	-1.43111	-1.48312	-1.10848	-1.67374	-1.08388
Cd14	-1.08061	0	1.09	-1.13048	0	-1.20214	-1.49881	-1.08711	1.13749	-1.07471
mt-Nd2	0	-1.15899	-1.27541	-1.24261	0	0	0	0	0	-1.07111
Tnf	-1.15284	-1.16995	1.3649	-1.30274	-1.17117	-1.32816	-1.2941	-1.10468	1.14775	-1.06831
mt-Nd1	0	-1.18744	-1.34666	0	0	-1.06147	0	0	0	-1.06123
Gm14586	0	0	0	0	0	0	-1.90098	-3.50159	0	0
Gm10288	0	0	0	0	0	-3.63318	-1.87866	-2.80475	0	0
Gm10175	-2.23632	0	0	0	0	-3.01864	-1.87843	-2.46589	0	0
Gm16026	0	0	0	0	0	-1.98075	0	-2.00425	0	0
Gm12481	0	0	0	0	0	0	0	-1.96534	0	0
Gk	0	0	0	0	0	0	0	-1.84338	1.68233	0
Scimp	0	0	2.01193	-2.18664	0	-1.83724	-3.52206	-1.8415	0	0
Vegfc	0	0	-1.98445	0	0	0	0	-1.53485	0	0
H2-M3	0	0	0	0	0	-1.72582	-1.74577	-1.52581	0	0
Ccl7	0	1.33898	1.43844	-1.76677	1.5592	0	0	-1.50562	-2.59416	0
Car13	0	0	1.62183	0	0	-1.50156	0	-1.47204	0	0
Bid	0	0	0	0	0	0	0	-1.45456	0	0
Tpst1	0	0	0	0	0	-1.4552	-2.96828	-1.44185	0	0
Tceal9	0	0	0	0	0	-1.3622	0	-1.4351	0	0
Irf7	-1.37142	-1.29482	1.59901	-2.3053	0	-2.16513	-6.47978	-1.41692	0	0
Psmb10	0	0	0	-1.60322	0	-1.46183	-2.75113	-1.39705	0	0
S100a1	0	-1.37549	0	1.34581	0	0	-1.59355	-1.37552	0	0
Gm10020	0	0	-1.26857	0	0	0	0	-1.3374	0	0
Bst2	-1.30765	-1.25257	1.71253	-1.6075	-1.12958	-1.85408	-4.82306	-1.32403	0	0
Lyn	0	0	0	0	0	-1.27664	-1.28511	-1.31702	0	0
Rilpl2	0	0	0	0	0	-1.40308	-1.68121	-1.31238	1.25538	0
Manf	0	0	1.46145	0	0	0	0	-1.30575	0	0
Selenow	-1.23223	-1.23346	1.43518	0	0	-1.30564	-1.48048	-1.2855	0	0
Scpep1	0	0	0	0	0	-1.3066	0	-1.27327	0	0
Polr2g	0	0	0	0	0	0	-1.37026	-1.2662	0	0
Denr	0	0	0	0	0	0	0	-1.25286	0	0
Sdf2l1	0	-1.31725	1.9154	0	0	0	0	-1.24631	0	0
Gm14681	0	-1.17249	-1.29479	-1.38283	-1.15604	-1.16337	0	-1.23752	0	0
Pdia6	0	0	1.57098	0	0	-1.17772	0	-1.23593	0	0
Psma6	0	0	-1.18829	0	1.15099	-1.21338	0	-1.21621	0	0
Atp6v1f	0	1.17661	0	0	0	0	0	-1.20163	0	0
Gm28438	-1.30308	-1.30963	-1.34845	-1.36596	0	-1.2304	0	-1.19133	0	0
Tmed2	0	0	1.24702	0	0	-1.22603	0	-1.1887	-1.1602	0
Lipa	1.23486	0	-1.26482	1.16417	1.14887	0	-1.36529	-1.18015	0	0
Lgmn	0	0	-1.24744	0	0	-1.17094	0	-1.17614	1.38114	0
Txn1	0	0	0	0	0	-1.10255	-1.27586	-1.15263	0	0
Arhgdia	0	0	0	0	0	-1.21641	0	-1.13086	0	0
Rpl41	0	0	0	0	0	-1.1393	0	-1.12654	0	0
Rap1b	0	1.13627	0	-1.21928	0	-1.23062	-1.36837	-1.12101	0	0
Akr1a1	0	0	0	0	0	-1.11893	0	-1.12057	0	0
Ran	0	0	0	0	0	-1.11784	0	-1.10958	-1.13497	0
Pgam1	-1.08769	-1.14607	1.13213	-1.15093	-1.2106	-1.27195	1.13071	-1.10823	-1.15668	0
AL607105.1	-1.10509	0	-1.26257	0	0	0	0	-1.08169	0	0
Eif5a	0	0	0	0	0	-1.16051	0	-1.07466	-1.13792	0
mt-Co1	0	0	0	-1.19015	0	-1.03089	0	-1.02601	0	0
Gpr183	0	0	0	0	0	7.73261	0	0	0	0
Neurl3	0	0	0	0	0	5.02548	0	0	0	0
Rrad	0	0	0	0	0	4.16415	2.12064	0	0	0
Olr1	0	0	-4.26368	1.70846	0	3.3273	0	0	1.39284	0
Trib1	0	0	0	0	0	2.98139	0	0	0	0
Jag1	0	0	0	0	0	2.97577	0	0	0	0
Serpinb8	0	0	0	0	0	2.68741	0	0	0	0
Tgfbr1	0	0	0	0	0	2.68727	0	0	0	0
Id1	0	0	0	0	0	2.42007	0	0	0	0
Pmepa1	0	0	-2.5822	0	0	2.18961	0	0	0	0
Irf4	0	0	0	0	0	2.07581	0	0	0	0
Gm11847	0	0	0	0	0	2.06255	0	0	0	0
Stk38l	0	0	0	0	0	2.04786	0	0	0	0
Havcr2	0	0	0	0	0	2.00549	-2.03817	0	2.17064	0
Col4a5	0	0	0	0	0	1.86441	0	0	0	0
Cd276	0	0	0	2.19302	0	1.84532	0	0	2.05611	0
Socs5	0	0	0	0	0	1.8331	0	0	0	0
Bag3	0	0	0	0	0	1.7822	-1.48294	0	0	0
Ctsf	0	0	0	0	0	1.72845	0	0	1.62134	0
Rhob	0	0	0	0	0	1.7145	0	0	0	0
Lpcat1	0	0	0	0	0	1.65927	0	0	0	0
Pbxip1	0	0	0	0	0	1.657	0	0	1.35085	0
Prrg4	0	0	2.15521	0	0	1.57413	0	0	0	0
Pdcd1	0	0	0	-2.61624	-1.75187	1.55253	-1.88507	0	0	0
Top1	0	0	0	0	0	1.5469	0	0	0	0
Pdlim5	0	0	0	0	0	1.50648	0	0	0	0
Ankrd28	0	0	0	0	0	1.4789	0	0	0	0
Aebp2	0	0	0	0	0	1.45675	0	0	0	0
Rgs10	0	0	0	0	0	1.43618	0	0	0	0
Cxcl16	0	0	-1.67664	0	0	1.41426	-1.54643	0	1.53827	0
Pip5k1c	0	0	0	0	0	1.37962	0	0	0	0
Gna13	0	0	0	0	0	1.31016	0	0	0	0
Vmp1	0	0	0	0	0	1.30256	-1.26905	0	0	0
Myl12b	0	0	0	0	0	1.29503	-2.95234	0	0	0
Cotl1	0	0	0	0	1.21137	1.27238	0	0	1.19715	0
Atp2b1	0	0	0	0	0	1.257	0	0	0	0
Parvg	0	1.34147	0	0	0	1.25538	0	0	0	0
Ptgs2	0	0	1.20857	0	1.31553	1.22237	0	0	1.25951	0
Cyb5a	0	1.28299	0	1.24296	0	1.21755	0	0	0	0
Rpl5	0	0	0	0	0	1.20414	0	0	0	0
Rpl14	0	0	-1.24004	0	0	1.18179	0	0	0	0
Rps13	0	0	0	0	0	1.1555	0	0	0	0
Ddx5	0	0	0	0	0	1.14514	0	0	0	0
Rhoc	0	1.2814	1.2574	0	0	1.14098	0	0	0	0
Rps8	0	0	-1.09566	0	0	1.1017	0	0	0	0
Tmsb4x	0	0	0	0	0	1.07943	-2.29221	0	1.18823	0
Rplp0	0	0	-1.10356	0	-1.07974	1.07911	-1.19369	0	0	0
Rps29	0	0	-1.17987	0	0	1.06838	0	0	0	0
Trib3	0	6.72082	5.26624	0	0	0	1.99936	0	0	0
Gm21987	2.68367	2.42983	0	0	0	0	0	0	0	0
Pck2	0	2.22342	0	0	0	0	0	0	0	0
Cars	0	1.63226	0	0	0	0	0	0	0	0
Aldh18a1	0	1.61698	0	0	0	0	0	0	0	0
Mthfd2	0	1.54059	1.59595	0	0	0	1.24787	0	0	0
Ptafr	0	1.4998	0	0	0	0	-1.58569	0	1.60057	0
Slc7a1	0	1.48361	1.7261	0	0	0	0	0	0	0
Shmt2	0	1.40232	1.26214	0	0	0	0	0	0	0
Nars	0	1.40195	1.4088	0	0	0	1.23167	0	0	0
Inppl1	0	1.39589	1.93832	0	0	0	0	0	0	0
Asns	0	1.38253	1.50246	0	0	0	1.36568	0	0	0
Dhx9	0	1.38178	1.3846	0	0	0	0	0	0	0
Slc7a5	0	1.37166	1.55131	0	0	0	0	0	0	0
Lrp1	0	1.36911	0	0	0	0	0	0	0	0
Rnf149	0	1.3243	0	1.37261	0	0	0	0	0	0
Sars	0	1.30841	1.68322	0	0	0	1.19259	0	0	0
Higd2a	0	1.29576	0	0	0	0	0	0	0	0
Atp1b3	0	1.2858	0	1.22136	1.20195	0	-1.19454	0	-1.5477	0
Slc3a2	0	1.27389	0	0	0	0	0	0	0	0
Iqgap1	0	1.266	0	1.22796	0	0	0	0	0	0
Sumo2	0	1.26058	0	0	0	0	0	0	-1.44501	0
Txnrd1	1.20243	1.2536	0	0	0	0	-1.2349	0	0	0
Tars	0	1.23116	0	0	0	0	0	0	0	0
Hmgb2	0	1.20439	0	0	0	0	0	0	0	0
Hmga1	0	1.19809	0	0	0	0	-1.20384	0	0	0
Ywhag	0	1.19194	0	0	0	0	0	0	0	0
Cd9	0	1.16393	-1.14816	0	0	0	0	0	-1.13047	0
Rpl13a	0	1.13663	0	0	0	0	-1.22781	0	0	0
H2afz	0	1.12438	0	0	0	0	1.2221	0	0	0
Tpt1	0	1.0906	-1.07428	0	0	0	-1.17927	0	0	0
Rpl23	0	1.08411	-1.07837	0	0	0	0	0	0	0
Gm6139	2.97704	0	0	3.65864	2.97642	0	0	0	0	0
Cat	1.58613	0	0	0	0	0	0	0	0	0
Creg1	1.4919	0	1.29444	0	0	0	0	0	1.37611	0
mt-Nd3	1.41568	0	-1.66339	1.60682	0	0	0	0	-1.20704	0
Atp6v0d2	1.41283	0	-4.63483	-1.43634	-1.42946	0	0	0	0	0
Hist1h1c	1.37208	0	1.6891	1.71098	0	0	0	0	0	0
Rpl35a-ps4	0	0	0	2.51282	3.44568	0	0	0	0	0
Gm10443	0	0	0	0	2.4765	0	0	0	0	0
Hmgb1-ps3	0	0	0	0	1.93164	0	0	0	0	0
Qpct	0	0	0	0	1.87272	0	0	0	0	0
Gm10240	0	0	2.2676	1.86151	1.79786	0	0	0	0	0
Mmp9	0	0	-3.99938	0	1.69536	0	-1.8167	0	-3.86347	0
Igsf6	0	0	-2.03559	1.64806	1.6082	0	0	0	1.79618	0
Hmox1	0	0	1.79504	0	1.30366	0	-2.17542	0	0	0
Mtpn	0	0	0	0	1.23593	0	0	0	0	0
Usmg5	0	0	0	0	1.13408	0	0	0	0	0
Hspd1	0	0	0	0	1.10137	0	-1.16962	0	-1.17959	0
Areg	0	0	0	8.86746	0	0	0	0	0	0
E330020D12Rik	0	0	0	5.25731	0	0	0	0	0	0
Gstp1	0	0	0	3.96336	0	0	0	0	0	0
Abcc5	0	0	0	3.19801	0	0	0	0	0	0
Abca1	0	0	0	2.9433	0	0	0	0	0	0
Epn2	0	0	0	2.82793	0	0	0	0	-1.79498	0
Bhlhe41	0	0	0	2.72445	0	0	0	0	0	0
Hspa1b	0	0	0	2.29759	0	0	1.43535	0	0	0
Gadd45a	0	0	0	1.93916	0	0	0	0	0	0
Gstm1	0	0	0	1.92106	0	0	0	0	0	0
Atp1a3	0	0	0	1.84052	0	0	0	0	0	0
Cx3cr1	0	0	0	1.84024	0	0	0	0	0	0
Rnf128	0	0	0	1.81084	0	0	0	0	0	0
Zfp263	0	0	0	1.80483	0	0	0	0	0	0
Rps2-ps10	0	0	0	1.75724	0	0	0	0	0	0
Cpne2	0	0	0	1.75569	0	0	0	0	0	0
Cerk	0	0	0	1.71934	0	0	0	0	0	0
Itga4	0	0	0	1.65518	0	0	0	0	0	0
Lyl1	0	0	0	1.65504	0	0	0	0	0	0
Syngr1	0	0	0	1.63128	0	0	0	0	0	0
Insig1	0	0	1.83453	1.62117	0	0	0	0	0	0
Id3	0	0	0	1.60776	0	0	0	0	0	0
Fam20c	0	0	1.76177	1.59946	0	0	0	0	0	0
Klc4	0	0	0	1.59755	0	0	0	0	0	0
2610318N02Rik	0	0	0	1.57668	0	0	0	0	0	0
Ndrg4	0	0	0	1.55778	0	0	0	0	0	0
Sirpa	0	0	0	1.55525	0	0	1.30265	0	0	0
Hexim1	0	0	1.57937	1.5383	0	0	0	0	0	0
Tmem38b	0	0	0	1.52713	0	0	0	0	0	0
Mrps6	0	0	0	1.52138	0	0	0	0	-1.67118	0
Hipk1	0	0	1.75677	1.50731	0	0	0	0	0	0
Arntl	0	0	0	1.49838	0	0	0	0	0	0
Nfe2l2	0	0	0	1.49015	0	0	0	0	1.43257	0
Itpkb	0	0	0	1.48637	0	0	0	0	0	0
Acat2	0	0	1.45337	1.48512	0	0	0	0	0	0
Hmgcs1	0	0	0	1.46679	0	0	0	0	0	0
Tnfaip2	0	0	-1.57013	1.46666	0	0	-1.229	0	1.54698	0
Cdc42ep2	0	0	0	1.46029	0	0	0	0	0	0
Igf2r	0	0	0	1.43501	0	0	0	0	1.42271	0
Gm10420	0	0	1.39167	1.41845	0	0	0	0	0	0
Dram1	0	0	0	1.39573	0	0	-1.88786	0	0	0
Dnmt1	0	0	0	1.39569	0	0	0	0	0	0
Polr2a	0	0	1.40214	1.38643	0	0	0	0	0	0
St3gal1	0	0	0	1.38217	0	0	0	0	0	0
Slc20a1	0	0	0	1.37414	0	0	0	0	0	0
Prkcd	0	0	-1.62145	1.374	0	0	0	0	1.37791	0
Litaf	0	0	1.46674	1.37228	0	0	0	0	0	0
Kmt5a	0	0	-1.45727	1.36581	0	0	0	0	0	0
Rasgrp3	0	0	0	1.34983	0	0	0	0	0	0
Pstpip2	0	0	0	1.34595	0	0	0	0	0	0
Pik3r5	0	0	-1.25004	1.32694	0	0	-1.29564	0	1.42463	0
Gltp	0	0	0	1.32108	0	0	0	0	0	0
Aldh3b1	0	0	0	1.31724	0	0	-1.4476	0	0	0
1110038B12Rik	0	0	1.79406	1.29954	0	0	0	0	0	0
Fasn	0	0	1.36439	1.29337	0	0	0	0	0	0
Oat	0	0	1.34047	1.28224	0	0	0	0	0	0
Itgb2	0	0	-1.25608	1.27696	0	0	-1.59777	0	0	0
Slc6a12	0	0	-1.35778	1.27527	0	0	-1.73911	0	-1.21046	0
Calm3	0	0	0	1.25476	0	0	0	0	0	0
Rnf7	0	0	0	1.23689	0	0	0	0	0	0
Tubb4b	0	0	0	1.18062	0	0	0	0	0	0
Calm2	0	0	0	1.17864	0	0	0	0	0	0
Taldo1	0	0	-1.3532	1.16783	0	0	-1.39274	0	0	0
Fam96a	0	0	0	1.16311	0	0	0	0	-1.3422	0
Slc17a6	0	0	8.04802	0	0	0	0	0	0	0
Neo1	0	0	6.45871	0	0	0	0	0	0	0
Rab15	0	0	5.4198	0	0	0	0	0	0	0
Rgs18	0	0	4.87781	0	0	0	0	0	0	0
Ptgs1	0	0	4.30179	0	0	0	0	0	0	0
Bmp2	0	0	4.07266	0	0	0	0	0	0	0
Arl11	0	0	3.97634	0	0	0	0	0	0	0
Cd5	0	0	3.46993	0	0	0	0	0	0	0
Lix1	0	0	3.23631	0	0	0	0	0	0	0
Arrdc4	0	0	2.99951	0	0	0	0	0	0	0
Kcnj2	0	0	2.93453	0	0	0	2.50501	0	0	0
Tmx4	0	0	2.93165	0	0	0	0	0	0	0
Fam19a2	0	0	2.85869	0	0	0	0	0	0	0
Ccl12	0	0	2.69511	0	0	0	0	0	0	0
Slpi	0	0	2.63451	0	0	0	-2.67568	0	0	0
Procr	0	0	2.59628	0	0	0	-1.66918	0	0	0
Prkg2	0	0	2.53643	0	0	0	0	0	0	0
Hist1h4i	0	0	2.4973	0	0	0	0	0	0	0
Ddit3	0	0	2.4592	0	0	0	0	0	0	0
Gab2	0	0	2.41802	0	0	0	0	0	0	0
Gprc5a	0	0	2.35244	0	0	0	0	0	0	0
Rusc2	0	0	2.3354	0	0	0	0	0	0	0
Gramd3	0	0	2.27026	0	0	0	0	0	0	0
Tlr13	0	0	2.25493	0	0	0	0	0	0	0
Fcgr2b	0	0	2.21155	0	0	0	0	0	2.15055	0
Plekho1	0	0	2.20955	0	0	0	0	0	0	0
Sec61g	0	0	2.13995	0	0	0	0	0	0	0
Nup62	0	0	2.13398	0	0	0	0	0	0	0
Ptchd1	0	0	2.12258	0	0	0	0	0	0	0
Cd33	0	0	2.11146	0	0	0	0	0	0	0
Lonrf3	0	0	2.01952	0	0	0	0	0	0	0
Arhgap25	0	0	1.99255	0	0	0	0	0	0	0
Dhrs9	0	0	1.99122	0	0	0	0	0	-1.71239	0
Mknk2	0	0	1.98177	0	0	0	0	0	0	0
Atg13	0	0	1.97946	0	0	0	-1.73976	0	0	0
Fem1b	0	0	1.97414	0	0	0	0	0	0	0
Ugcg	0	0	1.94557	0	0	0	0	0	0	0
A630033H20Rik	0	0	1.91241	0	0	0	0	0	0	0
Stx3	0	0	1.88781	0	0	0	0	0	0	0
Pla2g5	0	0	1.87183	0	0	0	0	0	0	0
Gm43351	0	0	1.86594	0	0	0	0	0	0	0
Bmpr1a	0	0	1.85963	0	0	0	0	0	0	0
Slc15a3	0	0	1.85248	0	0	0	-1.62732	0	1.48377	0
Fkbp11	0	0	1.84689	0	0	0	-2.69169	0	0	0
Lrp12	0	0	1.81382	0	0	0	0	0	0	0
Abhd17c	0	0	1.79876	0	0	0	1.44315	0	0	0
Ubald2	0	0	1.79764	0	0	0	0	0	-1.50115	0
Cdt1	0	0	1.77601	0	0	0	0	0	0	0
1190002N15Rik	0	0	1.77238	0	0	0	0	0	0	0
Igf2bp2	0	0	1.76936	0	0	0	0	0	0	0
Tmem171	0	0	1.75097	0	0	0	-2.26851	0	0	0
Bmt2	0	0	1.7467	0	0	0	1.8632	0	0	0
Zfand2a	0	0	1.74289	0	0	0	-1.23362	0	0	0
Atf5	0	0	1.71941	0	0	0	1.32449	0	0	0
Rbm15	0	0	1.7126	0	0	0	0	0	0	0
Fmc1	0	0	1.70061	0	0	0	0	0	0	0
Hilpda	0	0	1.70002	0	0	0	-1.61229	0	0	0
Pea15a	0	0	1.69668	0	0	0	0	0	0	0
Rybp	0	0	1.68578	0	0	0	0	0	0	0
Plekhm3	0	0	1.67659	0	0	0	0	0	0	0
Dgkd	0	0	1.64886	0	0	0	0	0	0	0
Vipas39	0	0	1.64	0	0	0	0	0	0	0
Furin	0	0	1.63855	0	0	0	0	0	0	0
Atp6v0a1	0	0	1.63821	0	0	0	0	0	0	0
Map3k20	0	0	1.62756	0	0	0	0	0	0	0
Nucb2	0	0	1.61113	0	0	0	0	0	0	0
Osgin2	0	0	1.59354	0	0	0	0	0	0	0
Hivep3	0	0	1.57724	0	0	0	0	0	0	0
Hist1h2bc	0	0	1.57336	0	0	0	0	0	0	0
Tmem189	0	0	1.56594	0	0	0	0	0	0	0
Idh1	0	0	1.56386	0	0	0	0	0	0	0
Lpxn	0	0	1.56171	0	0	0	0	0	0	0
Cflar	0	0	1.54274	0	0	0	-1.65455	0	1.39405	0
Pcyt1a	0	0	1.54236	0	0	0	0	0	0	0
Dot1l	0	0	1.54139	0	0	0	0	0	0	0
Ccng1	0	0	1.53808	0	0	0	1.526	0	0	0
Retreg1	0	0	1.53617	0	0	0	0	0	0	0
Hk1	0	0	1.532	0	0	0	0	0	0	0
Ctsl	0	0	1.52887	0	0	0	0	0	0	0
Snx8	0	0	1.52204	0	0	0	0	0	0	0
Erbin	0	0	1.51008	0	0	0	0	0	0	0
Tes	0	0	1.50192	0	0	0	0	0	0	0
Brd2	0	0	1.4958	0	0	0	0	0	0	0
Bcl10	0	0	1.47265	0	0	0	0	0	0	0
Nfkbiz	0	0	1.46397	0	0	0	0	0	1.65825	0
Tmem183a	0	0	1.45974	0	0	0	0	0	0	0
Pgm2	0	0	1.45821	0	0	0	0	0	0	0
Psat1	0	0	1.45194	0	0	0	0	0	0	0
Rraga	0	0	1.4476	0	0	0	0	0	0	0
Aars	0	0	1.43211	0	0	0	1.30798	0	0	0
Impdh1	0	0	1.43121	0	0	0	0	0	0	0
Trim35	0	0	1.42554	0	0	0	0	0	0	0
H2-T23	0	0	1.40859	0	0	0	-3.25218	0	0	0
Selenok	0	0	1.40717	0	0	0	0	0	0	0
Rrbp1	0	0	1.4001	0	0	0	0	0	0	0
Slc11a2	0	0	1.39697	0	0	0	0	0	0	0
Gabarapl1	0	0	1.37841	0	0	0	0	0	0	0
Pcdh7	0	0	1.37235	0	0	0	0	0	0	0
Adam15	0	0	1.36427	0	0	0	0	0	0	0
Nfe2l1	0	0	1.3417	0	0	0	1.44737	0	0	0
Derl1	0	0	1.33858	0	0	0	0	0	0	0
Edem1	0	0	1.32922	0	0	0	0	0	0	0
Dynlt1a	0	0	1.3265	0	0	0	0	0	0	0
Bax	0	0	1.30954	0	0	0	0	0	0	0
Slc38a1	0	0	1.30389	0	0	0	0	0	0	0
Lonp1	0	0	1.30371	0	0	0	1.32576	0	0	0
Zc3h12a	0	0	1.27589	0	0	0	0	0	0	0
Tmed9	0	0	1.27438	0	0	0	0	0	0	0
Snrnp70	0	0	1.27322	0	0	0	0	0	0	0
Dnajb11	0	0	1.27278	0	0	0	0	0	0	0
Timm8b	0	0	1.2709	0	0	0	0	0	0	0
Ssr2	0	0	1.27033	0	0	0	0	0	0	0
Bcl2l1	0	0	1.26359	0	0	0	0	0	0	0
Timm8a1	0	0	1.25097	0	0	0	0	0	0	0
Hnrnpa3	0	0	1.24161	0	0	0	0	0	0	0
Ghitm	0	0	1.22391	0	0	0	0	0	0	0
Surf4	0	0	1.21784	0	0	0	0	0	0	0
Ddost	0	0	1.21294	0	0	0	0	0	0	0
Eif4g1	0	0	1.18894	0	0	0	0	0	0	0
Etf1	0	0	1.17894	0	0	0	0	0	0	0
Dynlt1b	0	0	1.17251	0	0	0	0	0	0	0
Coro1a	0	0	1.14896	0	0	0	0	0	-1.19133	0
Hnrnpf	0	0	1.14044	0	0	0	-9.80292	0	0	0
Rps27l	0	0	1.13305	0	0	0	0	0	0	0
Iigp1	0	0	0	0	0	0	-18.7385	0	0	0
Trim30d	0	0	0	0	0	0	-11.5889	0	0	0
Cfb	0	0	0	0	0	0	-11.2705	0	3.16688	0
Trim30c	0	0	0	0	0	0	-10.7287	0	0	0
Ifi214	0	0	0	0	0	0	-10.0819	0	0	0
Cxcl11	0	0	0	0	0	0	-9.91934	0	0	0
Gm7582	0	0	0	0	0	0	-8.82776	0	0	0
Gm4951	0	0	0	0	0	0	-8.03448	0	0	0
Slfn1	0	0	0	0	0	0	-7.90259	0	0	0
Tnfsf10	0	0	0	0	0	0	-7.154	0	0	0
AC238811.2	0	0	0	0	0	0	-7.13228	0	0	0
Serpina3f	0	0	0	0	0	0	-6.67484	0	0	0
Gm43302	0	0	0	0	0	0	-6.30095	0	0	0
Hap1	0	0	0	0	0	0	-6.00675	0	0	0
AW011738	0	0	0	0	0	0	-5.99182	0	0	0
Gbp10	0	0	0	0	0	0	-5.5542	0	0	0
Gm15753	0	0	0	0	0	0	-5.33036	0	0	0
Cd300e	0	0	0	0	0	0	-5.27855	0	2.21221	0
Hsh2d	0	0	0	0	0	0	-5.06643	0	0	0
Gm7592	0	0	0	0	0	0	-4.79661	0	0	0
Ube2c	0	0	0	0	0	0	-4.59394	0	0	0
Gm45418	0	0	0	0	0	0	-4.54878	0	0	0
Gbp9	0	0	0	0	0	0	-4.3271	0	0	0
BC051226	0	0	0	0	0	0	-4.29087	0	0	0
Psmb9	0	0	0	0	0	0	-4.0692	0	0	0
Gm2666	0	0	0	0	0	0	-4.04963	0	0	0
Ms4a6c	0	0	0	0	0	0	-4.03471	0	5.45413	0
Ifi203-ps	0	0	0	0	0	0	-4.01571	0	0	0
Gm15433	0	0	0	0	0	0	-3.98552	0	0	0
Pdzk1ip1	0	0	0	0	0	0	-3.87864	0	0	0
Gm7609	0	0	0	0	0	0	-3.76375	0	0	0
Gm7160	0	0	0	0	0	0	-3.67287	0	0	0
Mxd1	0	0	0	0	0	0	-3.6711	0	0	0
Cd300lf	0	0	0	0	0	0	-3.63393	0	0	0
Il15ra	0	0	0	0	0	0	-3.63365	0	0	0
Phf11c	0	0	0	0	0	0	-3.62614	0	0	0
Gatsl3	0	0	0	0	0	0	-3.45246	0	0	0
Gm42641	0	0	0	0	0	0	-3.42591	0	0	0
Crabp2	0	0	0	0	0	0	-3.30498	0	0	0
Slc39a2	0	0	0	0	0	0	-3.29725	0	0	0
Fcna	0	0	0	0	0	0	-3.24306	0	0	0
Svbp	0	0	0	0	0	0	-3.14444	0	0	0
E130102H24Rik	0	0	0	0	0	0	-3.11898	0	0	0
Trim14	0	0	0	0	0	0	-3.05469	0	0	0
Nlrc5	0	0	0	0	0	0	-2.94108	0	0	0
Mitd1	0	0	0	0	0	0	-2.89786	0	0	0
Parp3	0	0	0	0	0	0	-2.87431	0	0	0
AI662270	0	0	0	0	0	0	-2.82868	0	0	0
Pde2a	0	0	0	0	0	0	-2.7797	0	0	0
Parp11	0	0	0	0	0	0	-2.74334	0	0	0
Gm11496	0	0	0	0	0	0	-2.70132	0	0	0
Gadd45g	0	0	0	0	0	0	-2.68945	0	0	0
Il18	0	0	0	0	0	0	-2.68594	0	1.58249	0
Shisa5	0	0	0	0	0	0	-2.64274	0	0	0
B3gnt2	0	0	0	0	0	0	-2.62726	0	0	0
Mylk2	0	0	0	0	0	0	-2.61199	0	0	0
Slc25a22	0	0	0	0	0	0	-2.58518	0	0	0
Gm14303	0	0	0	0	0	0	-2.577	0	0	0
1600014C10Rik	0	0	0	0	0	0	-2.55658	0	0	0
Gm13822	0	0	0	0	0	0	-2.53492	0	0	0
Endod1	0	0	0	0	0	0	-2.48078	0	0	0
Tap2	0	0	0	0	0	0	-2.458	0	0	0
Foxred1	0	0	0	0	0	0	-2.45532	0	0	0
Kctd12	0	0	0	0	0	0	-2.37182	0	0	0
Rpl27-ps3	0	0	0	0	0	0	-2.32875	0	3.01732	0
Csf1	0	0	0	0	0	0	-2.32759	0	0	0
Zufsp	0	0	0	0	0	0	-2.25923	0	0	0
Serpinb9	0	0	0	0	0	0	-2.25922	0	0	0
Nmt1	0	0	0	0	0	0	-2.21022	0	0	0
Ell2	0	0	0	0	0	0	-2.20283	0	0	0
Dnajb4	0	0	0	0	0	0	-2.1837	0	0	0
Aida	0	0	0	0	0	0	-2.18053	0	0	0
C3	0	0	0	0	0	0	-2.13491	0	2.56908	0
Stard3	0	0	0	0	0	0	-2.12018	0	0	0
Ncf4	0	0	0	0	0	0	-2.11149	0	0	0
Tnfaip8l2	0	0	0	0	0	0	-2.09702	0	0	0
Rbm43	0	0	0	0	0	0	-2.08551	0	0	0
H2-Q7	0	0	0	0	0	0	-2.08356	0	0	0
Timeless	0	0	0	0	0	0	-2.07599	0	0	0
Mvb12a	0	0	0	0	0	0	-2.06973	0	0	0
Samhd1	0	0	0	0	0	0	-2.06931	0	0	0
Pxk	0	0	0	0	0	0	-2.06334	0	0	0
Dnajb1	0	0	0	0	0	0	-2.05829	0	0	0
Ppa1	0	0	0	0	0	0	-2.05114	0	0	0
N4bp1	0	0	0	0	0	0	-2.04051	0	0	0
Cutc	0	0	0	0	0	0	-2.02992	0	0	0
Arhgap9	0	0	0	0	0	0	-2.02803	0	0	0
Pla1a	0	0	0	0	0	0	-1.99569	0	0	0
Cmtr1	0	0	0	0	0	0	-1.98521	0	0	0
Tmem26	0	0	0	0	0	0	-1.96621	0	0	0
Peli1	0	0	0	0	0	0	-1.96597	0	0	0
C3ar1	0	0	0	0	0	0	-1.96512	0	2.11502	0
Ahsa2	0	0	0	0	0	0	-1.94134	0	0	0
Casp8	0	0	0	0	0	0	-1.91555	0	0	0
Blvrb	0	0	0	0	0	0	-1.88694	0	0	0
Cyp4v3	0	0	0	0	0	0	-1.8856	0	0	0
Rps27rt	0	0	0	0	0	0	-1.87711	0	0	0
H2-Q1	0	0	0	0	0	0	-1.86691	0	0	0
Lmo2	0	0	0	0	0	0	-1.85692	0	0	0
Slc12a4	0	0	0	0	0	0	-1.8473	0	0	0
Rps18-ps3	0	0	0	0	0	0	-1.83766	0	0	0
Washc4	0	0	0	0	0	0	-1.80083	0	0	0
Smpdl3b	0	0	0	0	0	0	-1.79249	0	0	0
Gch1	0	0	0	0	0	0	-1.78076	0	0	0
Smox	0	0	0	0	0	0	-1.7741	0	0	0
Fndc3a	0	0	0	0	0	0	-1.76607	0	0	0
Tbrg1	0	0	0	0	0	0	-1.73966	0	0	0
Aim2	0	0	0	0	0	0	-1.7376	0	0	0
Rad23a	0	0	0	0	0	0	-1.72567	0	0	0
Ankfy1	0	0	0	0	0	0	-1.72507	0	0	0
Nelfb	0	0	0	0	0	0	-1.71021	0	0	0
Fam129a	0	0	0	0	0	0	-1.69877	0	1.62087	0
Slc25a37	0	0	0	0	0	0	-1.69052	0	0	0
BC028528	0	0	0	0	0	0	-1.68903	0	0	0
Aftph	0	0	0	0	0	0	-1.67545	0	0	0
Tmem147	0	0	0	0	0	0	-1.67432	0	0	0
Plpp2	0	0	0	0	0	0	-1.66718	0	0	0
Pttg1	0	0	0	0	0	0	-1.64852	0	0	0
Gipc1	0	0	0	0	0	0	-1.64769	0	0	0
Tmem184b	0	0	0	0	0	0	-1.63584	0	0	0
Naa20	0	0	0	0	0	0	-1.62743	0	0	0
Irf3	0	0	0	0	0	0	-1.6152	0	0	0
Zcchc2	0	0	0	0	0	0	-1.60771	0	0	0
Adsl	0	0	0	0	0	0	-1.59577	0	0	0
Ptk2b	0	0	0	0	0	0	-1.59379	0	0	0
Tspo	0	0	0	0	0	0	-1.58716	0	1.34172	0
Zfas1	0	0	0	0	0	0	-1.58633	0	0	0
Morc3	0	0	0	0	0	0	-1.57672	0	0	0
Arhgap45	0	0	0	0	0	0	-1.57667	0	0	0
Gm13370	0	0	0	0	0	0	-1.57353	0	0	0
Tma7-ps	0	0	0	0	0	0	-1.56703	0	0	0
Vkorc1	0	0	0	0	0	0	-1.55804	0	0	0
Mfsd12	0	0	0	0	0	0	-1.55414	0	0	0
Slc29a1	0	0	0	0	0	0	-1.54521	0	0	0
Adora2b	0	0	0	0	0	0	-1.54355	0	0	0
Plod1	0	0	0	0	0	0	-1.54283	0	0	0
Trem2	0	0	0	0	0	0	-1.54062	0	0	0
Soat1	0	0	0	0	0	0	-1.54015	0	0	0
Irf9	0	0	0	0	0	0	-1.53741	0	0	0
Eif2b5	0	0	0	0	0	0	-1.5136	0	0	0
Isyna1	0	0	0	0	0	0	-1.51308	0	0	0
Hmga2	0	0	0	0	0	0	-1.51279	0	-2.04688	0
Rhbdf2	0	0	0	0	0	0	-1.51082	0	0	0
G6pdx	0	0	0	0	0	0	-1.50295	0	0	0
Myd88	0	0	0	0	0	0	-1.50246	0	0	0
Dcakd	0	0	0	0	0	0	-1.50144	0	0	0
Psma7	0	0	0	0	0	0	-1.49691	0	0	0
Acaa1a	0	0	0	0	0	0	-1.49213	0	0	0
Fkbp4	0	0	0	0	0	0	-1.49122	0	-1.29555	0
Hspe1	0	0	0	0	0	0	-1.48642	0	0	0
Tec	0	0	0	0	0	0	-1.48618	0	0	0
Il13ra1	0	0	0	0	0	0	-1.48015	0	0	0
Rab32	0	0	0	0	0	0	-1.47978	0	1.48406	0
Ccdc86	0	0	0	0	0	0	-1.47541	0	0	0
Dbnl	0	0	0	0	0	0	-1.47415	0	0	0
Ahsa1	0	0	0	0	0	0	-1.47139	0	0	0
Lap3	0	0	0	0	0	0	-1.46891	0	0	0
Slc23a2	0	0	0	0	0	0	-1.46697	0	0	0
Pi4k2a	0	0	0	0	0	0	-1.45799	0	0	0
Ddx24	0	0	0	0	0	0	-1.44992	0	0	0
Ly86	0	0	0	0	0	0	-1.44542	0	1.34168	0
Coro1b	0	0	0	0	0	0	-1.43995	0	0	0
Mrpl53	0	0	0	0	0	0	-1.43993	0	0	0
Dnaja1	0	0	0	0	0	0	-1.43522	0	0	0
Ebi3	0	0	0	0	0	0	-1.4344	0	1.4913	0
Adcy7	0	0	0	0	0	0	-1.4284	0	0	0
Idh2	0	0	0	0	0	0	-1.42736	0	0	0
Lamc1	0	0	0	0	0	0	-1.42727	0	0	0
Gm26825	0	0	0	0	0	0	-1.41626	0	1.12982	0
Spryd7	0	0	0	0	0	0	-1.41177	0	0	0
Rnf19b	0	0	0	0	0	0	-1.4111	0	0	0
Lamtor2	0	0	0	0	0	0	-1.41104	0	0	0
Akr1b3	0	0	0	0	0	0	-1.41052	0	-1.339	0
Srgn	0	0	0	0	0	0	-1.40433	0	0	0
Stip1	0	0	0	0	0	0	-1.40389	0	0	0
Acot7	0	0	0	0	0	0	-1.39914	0	-1.43237	0
Rsrp1	0	0	0	0	0	0	-1.38477	0	0	0
Rnpep	0	0	0	0	0	0	-1.38299	0	0	0
Ndufa6	0	0	0	0	0	0	-1.37772	0	0	0
Itm2b	0	0	0	0	0	0	-1.37727	0	0	0
Chchd2	0	0	0	0	0	0	-1.36153	0	0	0
Sod2	0	0	0	0	0	0	-1.35727	0	1.34734	0
Cacybp	0	0	0	0	0	0	-1.34091	0	0	0
Ezr	0	0	0	0	0	0	-1.33677	0	0	0
Sdhb	0	0	0	0	0	0	-1.33397	0	0	0
Gm26619	0	0	0	0	0	0	-1.33188	0	-1.6641	0
Ssr3	0	0	0	0	0	0	-1.32711	0	0	0
Ap1s1	0	0	0	0	0	0	-1.32057	0	-1.20583	0
Rbm8a	0	0	0	0	0	0	-1.32043	0	0	0
Hsph1	0	0	0	0	0	0	-1.31679	0	0	0
Cct3	0	0	0	0	0	0	-1.31647	0	0	0
Rbm3	0	0	0	0	0	0	-1.31329	0	0	0
Pxn	0	0	0	0	0	0	-1.31146	0	0	0
Atox1	0	0	0	0	0	0	-1.31126	0	0	0
Tcof1	0	0	0	0	0	0	-1.31032	0	0	0
Lamtor1	0	0	0	0	0	0	-1.30637	0	0	0
Psmd4	0	0	0	0	0	0	-1.30359	0	0	0
Ehd4	0	0	0	0	0	0	-1.30223	0	0	0
Psma3	0	0	0	0	0	0	-1.29548	0	0	0
Gm4737	0	0	0	0	0	0	-1.29112	0	0	0
Irak2	0	0	0	0	0	0	-1.28073	0	0	0
Srsf3	0	0	0	0	0	0	-1.27998	0	0	0
Nme2	0	0	0	0	0	0	-1.27069	0	0	0
Chordc1	0	0	0	0	0	0	-1.25035	0	0	0
Rpl18a	0	0	0	0	0	0	-1.24292	0	0	0
Nop56	0	0	0	0	0	0	-1.23956	0	0	0
Bcap31	0	0	0	0	0	0	-1.22626	0	0	0
Gspt1	0	0	0	0	0	0	-1.22537	0	0	0
Cct6a	0	0	0	0	0	0	-1.2253	0	0	0
Tpm4	0	0	0	0	0	0	-1.21861	0	0	0
M6pr	0	0	0	0	0	0	-1.21804	0	0	0
Atp6v0b	0	0	0	0	0	0	-1.21071	0	0	0
St13	0	0	0	0	0	0	-1.2015	0	0	0
Rac2	0	0	0	0	0	0	-1.17139	0	0	0
Ptges3	0	0	0	0	0	0	-1.17078	0	-1.40587	0
Acp2	0	0	0	0	0	0	0	0	1.60038	0
Acy1	0	0	0	0	0	0	0	0	-1.8627	0
Adgre1	0	0	0	0	0	0	0	0	1.86658	0
Adora2a	0	0	0	0	0	0	0	0	3.23969	0
Aldh2	0	0	0	0	0	0	0	0	1.44898	0
Anp32e	0	0	0	0	0	0	0	0	-1.20209	0
Arhgef3	0	0	0	0	0	0	0	0	1.67299	0
Ass1	0	0	0	0	0	0	0	0	1.92523	0
Bcl3	0	0	0	0	0	0	0	0	1.80236	0
Birc3	0	0	0	0	0	0	0	0	1.59119	0
Blnk	0	0	0	0	0	0	0	0	1.53136	0
Ccz1	0	0	0	0	0	0	0	0	-1.81366	0
Cd300c2	0	0	0	0	0	0	0	0	2.10447	0
Cd300lb	0	0	0	0	0	0	0	0	-1.23829	0
Cd36	0	0	0	0	0	0	0	0	2.82889	0
Cd80	0	0	0	0	0	0	0	0	-1.34443	0
Cebpb	0	0	0	0	0	0	0	0	1.63348	0
Cebpd	0	0	0	0	0	0	0	0	1.42133	0
Cfdp1	0	0	0	0	0	0	0	0	-1.20854	0
Clec5a	0	0	0	0	0	0	0	0	-1.30933	0
Ctsc	0	0	0	0	0	0	0	0	2.78781	0
Fabp7	0	0	0	0	0	0	0	0	6.76529	0
Fam177a	0	0	0	0	0	0	0	0	1.59825	0
Fyb	0	0	0	0	0	0	0	0	1.35288	0
Gadd45b	0	0	0	0	0	0	0	0	1.52601	0
Gm10260	0	0	0	0	0	0	0	0	1.99323	0
Gm16685	0	0	0	0	0	0	0	0	3.37317	0
Gngt2	0	0	0	0	0	0	0	0	1.78647	0
Hnrnpm	0	0	0	0	0	0	0	0	-2.72047	0
Il10ra	0	0	0	0	0	0	0	0	1.97878	0
Itgal	0	0	0	0	0	0	0	0	1.63843	0
Jak2	0	0	0	0	0	0	0	0	1.50994	0
Kpnb1	0	0	0	0	0	0	0	0	-1.23306	0
Lacc1	0	0	0	0	0	0	0	0	1.79388	0
Ldlr	0	0	0	0	0	0	0	0	1.60065	0
Lrrc25	0	0	0	0	0	0	0	0	1.51562	0
Marcks	0	0	0	0	0	0	0	0	3.49955	0
Mcm7	0	0	0	0	0	0	0	0	-1.4785	0
Ms4a4c	0	0	0	0	0	0	0	0	4.95666	0
Msrb1	0	0	0	0	0	0	0	0	1.34732	0
Myo1f	0	0	0	0	0	0	0	0	1.67715	0
Myo1g	0	0	0	0	0	0	0	0	1.58755	0
Naa25	0	0	0	0	0	0	0	0	-1.60934	0
Napsa	0	0	0	0	0	0	0	0	1.70408	0
Ncl	0	0	0	0	0	0	0	0	-1.25846	0
Nectin2	0	0	0	0	0	0	0	0	2.24737	0
Pik3ap1	0	0	0	0	0	0	0	0	1.28196	0
Pik3r6	0	0	0	0	0	0	0	0	1.81706	0
Plec	0	0	0	0	0	0	0	0	1.32097	0
Ppm1g	0	0	0	0	0	0	0	0	-1.29865	0
Ppp1r14b	0	0	0	0	0	0	0	0	-1.18956	0
Rnaset2a	0	0	0	0	0	0	0	0	1.28273	0
Rpsa	0	0	0	0	0	0	0	0	-1.08274	0
Scin	0	0	0	0	0	0	0	0	-2.42501	0
Sema4a	0	0	0	0	0	0	0	0	1.95541	0
Sema7a	0	0	0	0	0	0	0	0	-4.72083	0
Serinc2	0	0	0	0	0	0	0	0	-1.69061	0
Set	0	0	0	0	0	0	0	0	-1.18794	0
Siglece	0	0	0	0	0	0	0	0	2.0896	0
Slamf9	0	0	0	0	0	0	0	0	3.11695	0
Slc44a1	0	0	0	0	0	0	0	0	1.61082	0
Smpdl3a	0	0	0	0	0	0	0	0	2.35221	0
Snx9	0	0	0	0	0	0	0	0	-1.56831	0
Spen	0	0	0	0	0	0	0	0	2.14674	0
Stat5a	0	0	0	0	0	0	0	0	1.70552	0
Syce2	0	0	0	0	0	0	0	0	-1.47796	0
Syk	0	0	0	0	0	0	0	0	1.65134	0
Tagap	0	0	0	0	0	0	0	0	1.64534	0
Tfdp1	0	0	0	0	0	0	0	0	-1.67919	0
Tfrc	0	0	0	0	0	0	0	0	-1.34252	0
Tmem98	0	0	0	0	0	0	0	0	-1.70829	0
Tnfsf8	0	0	0	0	0	0	0	0	-4.12014	0
Tpm3-rs7	0	0	0	0	0	0	0	0	-1.10812	0
Traf1	0	0	0	0	0	0	0	0	1.53396	0
Ube2s	0	0	0	0	0	0	0	0	-1.19604	0
Wdr1	0	0	0	0	0	0	0	0	-1.20744	0
Eif4ebp1	0	0	0	0	0	0	1.27499	0	0	0
Tbpl1	0	0	0	0	0	0	1.39524	0	0	0
Cebpg	0	0	0	0	0	0	1.44034	0	0	0
Got1	0	0	0	0	0	0	1.44981	0	0	0
Alg10b	0	0	0	0	0	0	1.47995	0	0	0
H60b	0	0	0	0	0	0	1.55518	0	0	0
Gm16286	0	0	0	0	0	0	1.55942	0	0	0
Ndrg1	0	0	0	0	0	0	1.58234	0	0	0
1700017B05Rik	0	0	0	0	0	0	1.59502	0	0	0
Tatdn2	0	0	0	0	0	0	1.66413	0	0	0
Tnfrsf26	0	0	0	0	0	0	1.71702	0	0	0
Tnfrsf23	0	0	0	0	0	0	1.81759	0	0	0
Hnrnph1	0	0	0	0	0	0	1.82187	0	0	0
AC114645.5	0	0	0	0	0	0	1.88453	0	0	0
Sumo3_2	0	0	0	0	0	0	1.91772	0	0	0
Tspoap1	0	0	0	0	0	0	2.00229	0	0	0
Slc1a4	0	0	0	0	0	0	2.79345	0	0	0
Gm11382	0	0	0	0	0	0	2.85494	0	0	0
Rpl6	0	0	-1.11035	0	0	0	0	0	0	0
Rpl17	0	0	-1.13014	0	0	0	0	0	0	0
Rpl24	0	0	-1.1308	0	0	0	0	0	0	0
Rpl19	0	0	-1.13087	0	0	0	0	0	0	0
Rpl7	0	0	-1.14713	0	0	0	0	0	0	0
Rps3a2	0	0	-1.15897	0	0	0	0	0	0	0
Rps5	0	0	-1.15962	0	0	0	0	0	0	0
Rack1	0	0	-1.16037	0	0	0	0	0	0	0
Rpl39	0	0	-1.16054	0	0	0	0	0	0	0
Rps28	0	0	-1.1627	0	0	0	-1.25888	0	0	0
Rps20	0	0	-1.1721	0	0	0	-1.35832	0	0	0
Rps16	0	0	-1.1733	0	0	0	0	0	0	0
Cox6b1	0	0	-1.17735	0	0	0	-1.6821	0	0	0
Nfkb1	0	0	-1.19004	0	0	0	0	0	1.2049	0
Rpl22l1	0	0	-1.1973	0	0	0	0	0	-1.19809	0
Rpl23a	0	0	-1.19897	0	0	0	-1.21304	0	0	0
Rpl36a	0	0	-1.20608	0	0	0	-1.30322	0	0	0
Dap	0	0	-1.21046	0	0	0	0	0	-1.28822	0
Gm10039	0	0	-1.21638	0	0	0	0	0	0	0
Rpl10a	0	0	-1.22379	0	0	0	0	0	0	0
Rpl3	0	0	-1.22797	0	0	0	0	0	0	0
Rpl31	0	0	-1.23438	0	0	0	-1.24935	0	0	0
Cox5b	0	0	-1.23479	0	0	0	0	0	0	0
Hnrnpul1	0	0	-1.24626	0	0	0	0	0	0	0
Oaz1	0	0	-1.24629	0	0	0	0	0	0	0
Rps15	0	0	-1.24887	0	0	0	-1.30064	0	0	0
Fam129b	0	0	-1.26013	0	0	0	-1.20427	0	0	0
Nadk	0	0	-1.26028	0	0	0	-1.2287	0	1.1813	0
Cd44	0	0	-1.26198	0	0	0	-1.40571	0	1.23973	0
Rps26	0	0	-1.26644	0	0	0	0	0	0	0
Tnip1	0	0	-1.29211	0	0	0	0	0	1.22371	0
Naxe	0	0	-1.3071	0	0	0	-1.61654	0	0	0
Galnt7	0	0	-1.31346	0	0	0	0	0	0	0
Glud1	0	0	-1.32552	0	0	0	0	0	0	0
Lcp2	0	0	-1.33635	0	0	0	0	0	0	0
Rpl37a	0	0	-1.33653	0	0	0	-1.29189	0	0	0
2810025M15Rik	0	0	-1.33709	0	0	0	0	0	-1.32556	0
Bin3	0	0	-1.34341	0	0	0	0	0	0	0
Rpl28	0	0	-1.35237	0	0	0	0	0	0	0
Unc93b1	0	0	-1.35605	0	0	0	-1.52242	0	0	0
Tyrobp	0	0	-1.35607	0	0	0	-1.21284	0	1.19548	0
Pip5k1b	0	0	-1.36681	0	0	0	0	0	0	0
Atp5g2	0	0	-1.36826	0	0	0	0	0	0	0
Psmg3	0	0	-1.39356	0	0	0	0	0	0	0
Slc4a7	0	0	-1.39525	0	0	0	0	0	0	0
Cyth4	0	0	-1.39553	0	0	0	-1.3003	0	0	0
Cenpx	0	0	-1.41475	0	0	0	-1.63354	0	0	0
Card19	0	0	-1.4152	0	0	0	-1.40355	0	0	0
Gas5	0	0	-1.42968	0	0	0	0	0	0	0
Mrpl10	0	0	-1.44483	0	0	0	0	0	0	0
Lmna	0	0	-1.44645	0	0	0	-1.25039	0	-1.15247	0
Mrpl52	0	0	-1.45047	0	0	0	-1.52798	0	0	0
Zfp36	0	0	-1.45578	0	0	0	-1.63153	0	1.62075	0
Atp6v1e1	0	0	-1.50017	0	0	0	0	0	0	0
Ikbke	0	0	-1.50557	0	0	0	0	0	0	0
Flnb	0	0	-1.56072	0	0	0	0	0	0	0
Vps25	0	0	-1.56166	0	0	0	0	0	0	0
Pgap2	0	0	-1.57147	0	0	0	0	0	0	0
Bloc1s1	0	0	-1.58828	0	0	0	-1.54364	0	0	0
Gm26809	0	0	-1.59733	0	0	0	0	0	0	0
Ckap2l	0	0	-1.60051	0	0	0	0	0	0	0
Myof	0	0	-1.65762	0	0	0	0	0	0	0
Nfkbie	0	0	-1.71478	0	0	0	0	0	1.39465	0
Rap1a	0	0	-1.74521	0	0	0	0	0	0	0
Abcc1	0	0	-1.77076	0	0	0	0	0	0	0
Pde1b	0	0	-1.77209	0	0	0	0	0	0	0
Crip1	0	0	-1.80753	0	0	0	-1.67337	0	0	0
Adssl1	0	0	-1.82736	0	0	0	0	0	0	0
Rgl1	0	0	-1.91325	0	0	0	-1.36627	0	0	0
Hdc	0	0	-1.96699	0	0	0	-6.09628	0	0	0
Spata13	0	0	-2.05324	0	0	0	0	0	0	0
Fas	0	0	-2.0867	0	0	0	-1.77214	0	1.29381	0
Naga	0	0	-2.10093	0	0	0	0	0	0	0
Saa3	0	0	-2.17673	0	0	0	-2.1002	0	1.6177	0
Dpep2	0	0	-2.34928	0	0	0	0	0	0	0
Pid1	0	0	-2.44221	0	0	0	0	0	0	0
Trappc6a	0	0	-2.44725	0	0	0	-2.26954	0	0	0
Pltp	0	0	-2.48638	0	0	0	-3.10113	0	0	0
Gm12918	0	0	-3.00988	0	0	0	0	0	0	0
Slc6a4	0	0	-3.076	0	0	0	0	0	-2.88423	0
Kbtbd11	0	0	-3.15266	0	0	0	0	0	-2.58657	0
Bdh2	0	0	-3.51099	0	0	0	0	0	0	0
Srsf6	0	0	-3.69388	0	0	0	0	0	0	0
Gm7866	0	0	-4.15774	0	0	0	0	0	0	0
Fos	0	0	-4.52063	0	0	0	-1.65606	0	0	0
Col5a3	0	0	-10.2431	0	0	0	0	0	0	0
Eef1a1	0	0	-1.08637	-1.05859	0	0	0	0	-1.04306	0
Rps3a1	0	0	-1.08593	-1.07459	0	0	0	0	0	0
Rps23	0	0	0	-1.08027	0	0	0	0	0	0
Actb	0	0	-1.18503	-1.08494	0	0	-1.41755	0	-1.09264	0
Hspa8	0	0	-1.14895	-1.10254	0	0	-1.46338	0	0	0
Eif1	0	0	1.19191	-1.1317	0	0	0	0	0	0
Arpc5	0	0	0	-1.16064	0	0	0	0	0	0
Cox6a1	0	0	0	-1.16193	0	0	0	0	0	0
Npm1	0	0	0	-1.16634	0	0	0	0	-1.23444	0
Aprt	0	0	0	-1.17128	0	0	0	0	0	0
Actr2	0	0	0	-1.17779	0	0	0	0	0	0
Pabpc1	0	0	0	-1.18727	0	0	0	0	0	0
Rpl11	0	0	0	-1.1896	0	0	-1.22843	0	0	0
Noc2l	0	0	0	-1.23659	0	0	0	0	0	0
Psme2	0	0	0	-1.25385	0	0	-1.63138	0	0	0
mt-Rnr2	0	0	1.12272	-1.25782	0	0	0	0	0	0
Banf1	0	0	0	-1.26279	0	0	0	0	0	0
Snx5	0	0	0	-1.2689	0	0	0	0	0	0
Mybbp1a	0	0	0	-1.27688	0	0	0	0	0	0
Stap1	0	0	0	-1.2938	0	0	0	0	0	0
Rab1b	0	0	0	-1.3036	0	0	0	0	0	0
Cs	0	0	0	-1.31075	0	0	0	0	0	0
Vdac1	0	0	0	-1.31923	0	0	0	0	0	0
Fam167b	0	0	1.26403	-1.32239	0	0	-2.12747	0	0	0
Sh3bgrl	0	0	-1.53218	-1.32516	0	0	0	0	0	0
Pitpna	0	0	0	-1.33079	0	0	0	0	0	0
Txnip	0	0	0	-1.33083	0	0	0	0	0	0
Fmnl1	0	0	0	-1.34192	0	0	0	0	0	0
Pabpc4	0	0	0	-1.34251	0	0	0	0	0	0
Plpp1	0	0	0	-1.3487	0	0	0	0	-1.39653	0
Cse1l	0	0	0	-1.35358	0	0	0	0	0	0
Pld4	0	0	0	-1.35948	0	0	0	0	2.27178	0
Lsm4	0	0	0	-1.36059	0	0	0	0	0	0
Csf2ra	0	0	0	-1.38209	0	0	-1.3866	0	0	0
Arl6ip1	0	0	0	-1.38349	0	0	0	0	0	0
Hax1	0	0	1.29278	-1.38727	0	0	0	0	0	0
Snx2	0	0	0	-1.38842	0	0	0	0	0	0
Tra2a	0	0	0	-1.40486	0	0	0	0	0	0
Rap2c	0	0	0	-1.40934	0	0	0	0	0	0
Sat1	0	0	1.78861	-1.4109	0	0	-1.70272	0	0	0
Ndufa7	0	0	0	-1.4154	0	0	0	0	0	0
Ptbp3	0	0	0	-1.42391	0	0	0	0	0	0
Ripk2	0	0	-1.94158	-1.42507	0	0	0	0	1.26526	0
Cdkn2aipnl	0	0	0	-1.42794	0	0	0	0	0	0
Nucks1	0	0	0	-1.44791	0	0	0	0	0	0
Slc27a1	0	0	0	-1.45164	0	0	0	0	0	0
H2-Q4	0	0	0	-1.4529	0	0	-1.90782	0	0	0
Cops2	0	0	0	-1.46581	0	0	0	0	0	0
Rsbn1	0	0	1.44564	-1.46756	0	0	0	0	0	0
Ptprj	0	0	-1.33142	-1.4732	0	0	0	0	1.29577	0
Apobr	0	0	0	-1.48439	0	0	-1.68427	0	0	0
Gm11127	0	0	0	-1.49394	0	0	-1.59758	0	0	0
Galk1	0	0	0	-1.50268	0	0	0	0	0	0
Psme1	0	0	0	-1.52549	0	0	-1.99376	0	0	0
Gm10499	0	0	0	-1.58789	0	0	-1.86445	0	0	0
Ppp1r11	0	0	0	-1.61991	0	0	0	0	0	0
Timm21	0	0	0	-1.62552	0	0	0	0	0	0
Ppid	0	0	0	-1.64028	0	0	-1.32426	0	-1.40932	0
Rpl35a-ps2	0	0	-1.29052	-1.65745	0	0	0	0	0	0
Krcc1	0	0	0	-1.66649	0	0	0	0	0	0
Epsti1	0	0	0	-1.66892	0	0	-3.82331	0	0	0
Cd40	0	0	-1.95814	-1.67505	0	0	-3.69159	0	1.44743	0
Mov10	0	0	0	-1.71482	0	0	-4.00017	0	0	0
2500002B13Rik	0	0	-1.86772	-1.78673	0	0	0	0	0	0
Nmi	0	0	0	-1.79243	0	0	-2.32223	0	0	0
Guca1a	0	0	0	-1.8948	0	0	0	0	0	0
Ppic	0	0	-1.42506	-1.9127	0	0	-1.41894	0	0	0
Evi2a	0	0	0	-1.97277	0	0	-2.15656	0	0	0
Srsf7	0	0	0	-2.03895	0	0	0	0	0	0
Prelid2	0	0	0	-2.05112	0	0	0	0	0	0
Axl	0	0	-1.94761	-2.1664	0	0	-1.98676	0	0	0
Gm28437	0	0	-1.61887	-2.16763	0	0	0	0	0	0
Bcl6b	0	0	1.69408	-2.18256	0	0	0	0	0	0
H2-Q5	0	0	0	-2.22187	0	0	-2.15945	0	0	0
Gm9260	0	0	0	-2.33563	0	0	0	0	-2.34015	0
Sp100	0	0	0	-2.3685	0	0	-4.00812	0	0	0
Socs1	0	0	0	-2.40813	0	0	-5.12703	0	0	0
Cd69	0	0	0	-3.26816	0	0	0	0	0	0
Hao1	0	0	2.97146	-3.42864	0	0	0	0	0	0
Rps4x	0	0	-1.20485	0	-1.07669	0	0	0	0	0
Rpl3-ps1	0	0	-1.08973	0	-1.08742	0	0	0	0	0
Rps11	0	0	-1.20916	-1.14213	-1.08967	0	0	0	0	0
Ppia	0	0	-1.08694	0	-1.10286	0	0	0	-1.09363	0
Rps6	0	0	-1.12773	-1.11031	-1.11634	0	0	0	0	0
Rps17	0	0	-1.13637	0	-1.13216	0	0	0	0	0
Uba52	0	0	-1.20434	0	-1.14178	0	0	0	0	0
Rpl10	0	0	0	-1.13997	-1.15252	0	0	0	0	0
Pcbp1	0	0	0	0	-1.1615	0	0	0	0	0
Hint1	0	0	0	0	-1.16482	0	0	0	0	0
Aldoa_1	0	0	0	-1.16987	-1.18334	0	0	0	-1.09416	0
Gpi1	0	0	0	0	-1.19	0	0	0	0	0
Rpl27	0	0	0	0	-1.20888	0	0	0	0	0
Glipr1	0	0	1.42514	-1.31371	-1.2094	0	-1.5219	0	1.29178	0
mt-Nd5	0	0	-1.2931	-1.18463	-1.23317	0	0	0	1.07137	0
Ninj1	0	0	-1.4315	0	-1.30643	0	-1.49894	0	0	0
Mif	0	0	0	-1.2323	-1.30868	0	0	0	-1.11354	0
Hck	0	0	-2.09351	-1.48912	-1.31766	0	-2.05648	0	1.13533	0
Psmb8	0	0	0	-1.68161	-1.32883	0	-2.29977	0	0	0
Prdx6	0	0	0	0	-1.40851	0	0	0	0	0
Aldoc	0	0	0	0	-1.41946	0	0	0	0	0
H2-K2	0	0	0	-1.80513	-1.64115	0	-1.95728	0	0	0
Pgp	0	0	0	0	-1.69925	0	0	0	0	0
Mrps14	0	0	0	0	-1.7277	0	0	0	0	0
Gm10925	0	0	-1.3393	0	-1.78072	0	0	0	0	0
Gm10029	0	0	0	0	-1.8239	0	0	0	0	0
Scand1	0	0	0	0	-1.92373	0	0	0	0	0
Ccl17	0	0	0	-2.16473	-2.00072	0	0	0	-1.86471	0
Gm7336	0	0	0	-2.15304	-2.1766	0	-1.86619	0	0	0
Gm6863	0	0	0	-1.96788	-2.18132	0	0	0	0	0
Ighm	0	0	0	-2.98872	-2.7743	0	0	0	0	0
Srsf9	0	0	0	0	-3.29094	0	0	0	0	0
Actg1	-1.05693	0	0	-1.1056	-1.06393	0	-1.22922	0	-1.08041	0
Anxa1	-1.13522	0	-1.20844	-1.14931	0	0	-1.17918	0	1.1972	0
Gpr84	-1.17334	0	0	-1.15987	-1.13683	0	0	0	1.21441	0
Glrx	-1.23619	0	0	0	0	0	-1.66772	0	0	0
Olfm1	-1.24815	0	0	0	-1.29548	0	0	0	-1.29541	0
Mndal	-1.43097	0	0	-2.26171	0	0	-3.36423	0	0	0
Mir155hg	-1.48906	0	0	0	0	0	0	0	0	0
Gm9625	-1.55194	0	0	0	0	0	0	0	0	0
Bcl2a1a	-1.59279	0	0	-2.45157	0	0	0	0	1.7317	0
Gm38414	-1.8473	0	0	-2.32517	0	0	0	0	0	0
Csf2	-2.14184	0	2.53538	0	0	0	0	0	0	0
Rpl38	0	-1.10531	-1.17287	0	-1.08737	0	0	0	1.13875	0
Cox8a	0	-1.13097	0	-1.32872	-1.26747	0	0	0	1.1416	0
Cd53	0	-1.16461	1.25679	0	0	0	0	0	0	0
Eno1	0	-1.166	0	0	-1.16844	0	0	0	-1.21188	0
Fam162a	-1.26236	-1.21695	0	0	-1.41816	0	-1.31442	0	-1.3872	0
Prelid1	0	-1.2236	0	0	0	0	0	0	0	0
Socs3	-1.21631	-1.26829	-1.32064	-1.42503	0	0	-1.85053	0	1.44563	0
H2-Q6	0	-1.29673	0	-1.85155	-1.30437	0	-2.17545	0	0	0
Gsdmd	0	-1.33402	-1.36227	-1.34237	0	0	-1.32078	0	0	0
Gm4294	0	-1.34087	-1.66281	0	0	0	0	0	0	0
Il2rg	0	-1.38637	0	0	0	0	0	0	0	0
Slc6a6	0	-1.42697	0	1.2728	0	0	0	0	0	0
Calcrl	-1.4341	-1.5737	-1.38651	-1.55919	1.33289	0	-1.64089	0	0	0
Npl	0	-1.58049	-2.42969	-2.03125	-1.84888	0	-1.7063	0	-2.01377	0
Fam173a	0	-1.71087	0	0	0	0	0	0	0	0
Srsf2	0	-1.87083	-1.21592	0	0	0	0	0	0	0
Apol9b	-2.23231	-3.78803	0	-6.04419	-1.74235	0	-7.74135	0	0	0
Rpl7a	0	0	0	0	0	-1.08104	-1.2146	0	0	0
Ybx1	0	0	0	0	0	-1.09568	0	0	-1.12168	0
Atp5b	0	0	0	0	0	-1.09737	0	0	0	0
Cxcl2	-1.15983	1.11198	1.43631	-1.32769	0	-1.09781	-1.17862	0	-1.30956	0
Gm15500	0	0	-1.10978	-1.09244	0	-1.10087	0	0	0	0
Tuba1b	0	0	0	0	0	-1.11002	0	0	-1.2862	0
mt-Rnr1	0	0	1.40163	0	1.26705	-1.11398	0	0	0	0
Hnrnpab	0	0	0	0	0	-1.11603	0	0	0	0
Hsp90aa1	0	0	1.15351	-1.12649	0	-1.11675	-1.21326	0	-1.17721	0
Efhd2	0	1.13119	0	0	0	-1.12994	-1.32385	0	1.14771	0
Ldha	-1.10719	-1.14199	0	-1.23523	-1.28837	-1.13966	0	0	-1.31316	0
Cct7	0	0	0	0	0	-1.15008	-1.29904	0	0	0
Tpi1	0	0	1.16183	-1.17795	-1.28539	-1.15293	0	0	-1.26329	0
Hspa9	0	0	1.14196	0	0	-1.15561	1.12971	0	-1.32224	0
Plaur	0	0	-1.34991	0	0	-1.15654	-1.67831	0	0	0
Gapdh	0	0	0	-1.15929	-1.28156	-1.158	1.36249	0	-1.22611	0
Clic1	0	0	0	0	0	-1.15959	0	0	-1.2401	0
Hcls1	0	0	0	0	0	-1.16	0	0	1.1168	0
Pcna	0	0	0	1.14771	0	-1.16573	-1.23481	0	-1.20259	0
Calm1	0	0	0	0	0	-1.17001	0	0	-1.15579	0
Rpn1	0	0	1.24459	0	0	-1.17928	0	0	0	0
Bsg	0	-1.17994	0	0	-1.16039	-1.18252	0	0	-1.1655	0
Ubc	0	1.16578	1.2269	0	0	-1.19532	-1.40415	0	1.12876	0
Lasp1	0	0	0	0	0	-1.20057	0	0	-1.31055	0
Gm7993	-1.46577	0	0	-1.76712	0	-1.20373	-1.5792	0	0	0
Slc2a1	0	0	0	0	0	-1.21566	0	0	-1.24175	0
Hmga1-rs1	0	0	0	0	0	-1.2165	0	0	-1.16975	0
Pgk1	-1.12976	0	0	-1.34355	-1.23603	-1.22159	0	0	-1.29261	0
Malt1	0	0	0	0	0	-1.22645	0	0	0	0
Ifitm2	0	0	-1.19138	0	-1.16668	-1.24295	-1.57067	0	0	0
Psmd8	0	0	1.23111	0	0	-1.24498	-1.86579	0	0	0
Chmp4b	0	0	1.26218	0	0	-1.25347	-1.67577	0	1.2195	0
Gusb	0	0	1.25524	0	0	-1.25983	-1.2669	0	0	0
Tram1	0	0	0	0	0	-1.26564	0	0	0	0
Cers2	0	0	0	0	0	-1.26776	0	0	0	0
Hnrnpc	0	0	0	0	0	-1.28108	0	0	0	0
Ccnd1	0	0	0	0	0	-1.29351	0	0	-1.87697	0
Klf6	0	0	1.97338	0	0	-1.2958	0	0	0	0
Tgfb1	-1.19341	0	-1.20421	-1.19782	-1.19628	-1.29696	0	0	0	0
Src	0	0	-1.43048	0	0	-1.30504	-1.66541	0	1.24343	0
Ifrd1	0	1.53576	1.51099	0	0	-1.30871	0	0	0	0
Gba	0	0	0	0	0	-1.32294	0	0	0	0
Tiparp	0	0	0	0	0	-1.33945	-1.54263	0	0	0
Prdx5	0	0	0	0	0	-1.35108	-1.40637	0	0	0
P4ha1	0	0	0	0	0	-1.36379	-1.24394	0	0	0
Vma21	0	0	0	0	0	-1.36398	0	0	0	0
Scd1	0	0	0	0	0	-1.39486	0	0	0	0
Bcar3	0	0	1.69493	-1.50561	0	-1.39827	-1.65639	0	0	0
Tnfaip3	0	0	0	0	0	-1.40537	0	0	1.66188	0
Tnfrsf1a	0	0	0	0	0	-1.40765	-1.4574	0	0	0
Tmem229b	0	0	0	0	0	-1.41097	-1.61854	0	0	0
Nfkbil1	0	0	0	0	0	-1.42136	0	0	0	0
Slc16a3	0	0	0	0	-1.38434	-1.42153	0	0	0	0
Ube2l6	0	0	1.27466	-1.74193	0	-1.46956	-3.00182	0	0	0
Tor1aip2	0	0	0	0	0	-1.47646	-1.67612	0	0	0
Slc11a1	0	0	0	0	0	-1.49418	-1.51422	0	1.3947	0
Ifi35	0	0	0	-1.50955	0	-1.49424	-3.51506	0	0	0
Gm10282	0	0	0	0	0	-1.49643	0	0	0	0
Milr1	0	0	1.47756	0	0	-1.52116	-1.88328	0	0	0
Lrpap1	0	0	1.41687	0	0	-1.56173	-1.8198	0	0	0
Gla	0	0	0	0	0	-1.5674	0	0	0	0
Nampt	0	0	0	0	0	-1.57126	-1.81137	0	0	0
Tmem219	0	0	0	0	0	-1.59384	0	0	0	0
C5ar1	0	0	0	0	0	-1.63662	-3.6276	0	0	0
Ifitm6	0	0	1.48931	0	0	-1.68939	-2.51125	0	0	0
Rpl31-ps8	0	0	0	0	0	-1.72403	-1.56335	0	0	0
Tdrd7	0	0	0	0	0	-1.80266	-2.57972	0	0	0
Ppp1r15a	0	0	0	0	0	-1.86634	0	0	1.6864	0
Arhgap22	0	0	0	0	0	-1.86654	0	0	0	0
Fam84b	0	0	2.24974	0	0	-1.93644	0	0	0	0
Gchfr	0	0	0	1.62677	0	-2.01949	0	0	0	0
Mlkl	0	0	0	0	0	-2.05238	-2.75412	0	0	0
Clec2d	0	0	0	0	0	-2.14289	-5.73438	0	0	0
Gm13841	0	0	-1.71465	0	0	-2.21532	0	0	0	0
Tnfsf15	0	0	0	-3.87294	-2.95819	-2.33165	0	0	-2.17432	0
Apol9a	-1.62999	-2.19204	0	-4.27444	-1.50977	-2.38561	-7.0087	0	0	0
Herc6	0	0	0	-2.4628	0	-2.45056	-5.49721	0	0	0
Akap2	0	0	0	0	0	-2.46936	0	0	0	0
Sdc3	0	0	2.09652	-2.80597	0	-2.51925	-4.40911	0	0	0
Il33	0	0	0	0	0	-2.6417	0	0	0	0
Tmem154	0	0	0	0	0	-2.67536	0	0	0	0
Tnfsf12	0	0	0	0	0	-2.71428	0	0	0	0
Zbp1	0	-1.84972	0	-3.94146	0	-2.91262	-10.4321	0	0	0
Pdpn	0	0	2.38725	0	1.55935	-2.98279	0	0	0	0
Stac2	0	0	0	0	0	-3.0804	0	0	0	0
mt-Cytb	-1.1239	-1.1636	-1.45968	-1.1312	-1.31048	1.10349	1.15243	1.06522	0	0
Gm4735	0	-1.10319	0	-1.13748	-1.21788	0	0	1.10714	0	0
Eef2	0	0	0	1.06497	0	1.07975	0	1.11325	0	0
Atp1a1	0	1.13064	0	0	0	1.16477	0	1.12435	0	0
Rpl4	0	0	0	0	-1.05705	1.08677	0	1.14313	1.07012	0
Mcl1	0	0	0	0	0	0	0	1.1707	1.27262	0
Eno1b	0	0	1.08327	-1.10344	-1.2264	0	0	1.17151	-1.15804	0
Spi1	0	0	-1.51297	0	-1.17534	1.15942	0	1.18667	1.16509	0
Fads2	0	0	0	0	0	0	0	1.21542	0	0
Cox7a2l	0	0	0	0	0	1.23509	0	1.23823	0	0
Nlrp3	0	1.16169	0	0	0	0	0	1.23915	1.17464	0
Scd2	0	0	0	1.74061	0	0	2.06621	1.25497	0	0
Ndrg2	0	0	0	1.36746	0	1.36819	-1.44404	1.2932	0	0
Myh9	0	0	0	0	0	1.30931	0	1.30621	0	0
Ahnak	1.38664	0	0	1.43537	0	1.27352	0	1.31376	0	0
Nfkbid	0	0	0	0	0	0	0	1.32165	0	0
Akr1b8	0	0	0	0	0	1.3619	-1.62623	1.33578	0	0
Tpm1	0	0	0	0	0	1.52709	0	1.33934	0	0
Sema4d	0	0	0	0	0	0	0	1.36044	0	0
Adam8	0	0	0	0	0	0	-1.51577	1.3932	0	0
Lpl	0	1.38114	0	0	0	1.15634	0	1.39547	-1.09818	0
Peak1	0	0	1.46534	0	0	0	0	1.39815	0	0
Hbegf	0	0	0	0	-1.99362	0	0	1.46894	0	0
Rassf8	0	0	1.84459	0	0	0	0	1.50891	0	0
Gm26917	0	0	0	0	0	0	1.51595	1.51664	0	0
Sdc1	0	0	-2.31967	0	0	1.45598	-2.30307	1.54894	0	0
Zc3h12c	0	0	0	1.38241	0	1.72878	0	1.56174	1.79328	0
Bnip3	0	0	0	-1.98826	0	0	0	1.57706	0	0
Osm	0	0	1.70356	0	0	0	0	1.58073	0	0
Pdgfa	0	0	0	0	0	1.54594	0	1.58412	0	0
Slco4a1	0	0	1.37449	0	0	0	0	1.61515	0	0
Gm2a	0	0	0	0	0	0	0	1.6652	0	0
Zbtb7a	0	0	0	0	0	0	0	1.68734	0	0
Maff	0	0	2.21161	0	0	0	0	1.68849	0	0
Slc37a2	0	0	-2.25457	0	0	2.18386	0	1.72198	0	0
Bbc3	0	0	0	0	0	0	0	1.8033	0	0
Malat1	0	0	0	0	0	1.91352	0	1.86307	-1.35884	0
Fgd3	0	0	0	0	0	1.98879	0	1.8683	0	0
n-R5-8s1	0	0	0	0	1.57114	0	-3.5326	1.94629	0	0
Jun	0	0	0	0	0	2.07343	0	1.97849	0	0
Nectin1	0	0	0	0	0	2.30753	0	2.03982	0	0
Rn7s1	0	0	0	2.01469	1.86483	0	0	2.2181	0	0
Cxcr3	0	0	0	0	0	3.31389	0	2.39001	0	0
Rpph1	0	0	0	0	0	0	0	2.5333	0	0
Gm12751	0	0	0	0	-2.03866	0	0	2.54274	0	0
Gm15387	0	0	0	-1.73578	-2.1027	0	0	2.57139	0	0
Rn7s2	0	2.20694	1.77436	2.09177	1.8384	0	-1.52912	2.65085	0	0
Rmrp	0	0	0	0	0	0	0	2.90305	0	0
Sema4b	0	0	0	0	0	2.84085	0	3.0219	0	0
Rn7sk	0	0	0	0	0	0	-1.97072	3.09786	0	0
Gm12895	-2.03703	0	0	-2.37153	-1.91069	0	0	3.22493	0	0
Wnt1	0	0	0	0	0	8.32587	0	4.71961	0	0
Rpl8	0	0	-1.1041	0	0	0	0	0	0	1.07528
Hsp90ab1	1.08889	1.16574	1.0999	1.11563	0	0	-1.38278	0	0	1.09235
Sdc4	0	1.10868	-1.1522	-1.20316	-1.23332	0	-1.53194	1.15663	1.32159	1.09585
Rps7	0	0	-1.12467	0	0	0	0	0	0	1.09677
Rpl37	0	0	-1.17634	0	-1.1061	0	0	0	0	1.09702
Pfn1	0	0	0	0	0	0	0	0	0	1.10341
B2m	-1.18673	-1.18363	0	-1.52877	-1.17421	-1.15214	-1.79868	0	0	1.1046
Fau	0	0	-1.14	0	-1.16935	1.09802	0	0	-1.06904	1.10531
Eef1g	0	0	-1.12981	0	0	0	0	0	0	1.10558
S100a10	0	0	-1.22511	1.15517	0	0	-1.58959	0	-1.15426	1.11009
Rpl32	0	0	-1.08133	0	-1.08306	1.10351	0	0	0	1.11051
Tubb5	0	0	0	0	0	0	0	0	-1.27841	1.1142
Ptma	0	0	-1.14934	-1.23838	-1.07451	0	-1.05994	0	-1.23345	1.11733
Arpc2	0	0	0	0	0	0	0	0	0	1.12014
Eef1b2	0	0	-1.12705	0	0	0	0	0	0	1.12468
Gm15772	0	0	-1.13551	0	-1.18232	0	0	1.11115	0	1.1283
Vasp	0	0	-1.29786	0	0	1.12879	-1.58942	0	0	1.12837
Odc1	-1.36903	-1.0894	1.06559	-1.67258	0	-1.19675	-1.42799	0	-2.24711	1.1333
Tagln2	0	0	-1.21367	0	0	0	-1.19406	0	0	1.13376
Rps10	0	0	-1.1139	0	-1.14094	0	0	1.11755	0	1.13662
Ly6e	-1.24618	-1.21938	0	-1.24138	0	-1.23576	-3.05988	0	0	1.14112
Rpl9	0	0	0	0	0	1.12427	0	0	0	1.14257
Hnrnpa1	0	0	-1.38015	-1.23963	0	0	0	0	0	1.15047
Rps27	0	0	-1.13919	0	0	1.13621	0	0	0	1.15626
Anp32b	1.1293	1.20998	0	0	0	0	0	0	-1.19254	1.16263
H2-K1	-1.21079	-1.22329	0	-1.54613	-1.19489	0	-1.95405	0	-1.18366	1.16358
Rpl36	0	0	0	0	-1.16294	0	-1.4812	0	0	1.16629
H2-D1	-1.12557	-1.14043	0	-1.34929	-1.12429	0	-1.86271	0	0	1.16936
Rpl27a	0	0	-1.12199	0	0	0	0	0	0	1.16976
Tuba1c	0	0	0	0	0	1.14433	0	1.13979	0	1.17266
Csf1r	0	0	0	0	-1.20045	1.31299	-1.35019	1.54825	0	1.17277
Ccl9	0	0	-1.61098	-1.45031	-1.20003	1.27478	-1.32818	1.20069	-1.10812	1.17332
Nfkbia	0	0	0	0	0	0	-1.16601	1.21987	1.34419	1.17429
Anxa2	0	0	0	-1.14454	0	0	-1.32496	1.14462	0	1.17481
Rps21	0	0	0	0	-1.1521	1.17904	0	1.10569	0	1.17608
Nudc	0	0	0	0	0	0	0	0	-1.18527	1.17682
Nap1l1	0	0	0	0	0	0	0	0	0	1.17757
Plp2	0	0	-1.27569	0	0	1.19324	0	1.28008	-1.27604	1.18404
Rps27a	1.08918	1.08894	0	0	0	1.1232	0	1.14492	0	1.18471
Ehd1	0	0	-1.45198	0	0	0	0	0	1.1738	1.1862
Rpl13	0	0	0	0	-1.20207	0	0	1.24618	0	1.18681
Pa2g4	0	0	0	0	0	0	0	0	-1.14901	1.18919
Hnrnpa2b1	0	1.19724	0	0	0	1.1711	0	0	0	1.19672
Bcl2a1b	0	0	-1.3323	-1.56375	0	1.28795	0	0	1.37074	1.20292
Serinc3	-1.20647	-1.23662	1.17062	0	0	0	0	1.19527	0	1.2059
Dcstamp	0	0	0	-1.3334	0	0	0	0	-1.3556	1.20832
Cited2	-1.14781	-1.14734	0	-1.20164	-1.19967	1.28283	0	1.16451	-1.36554	1.20943
D8Ertd738e	0	0	0	0	0	0	0	0	0	1.20958
Cap1	0	0	1.13535	-1.14135	0	1.14548	-1.12627	1.14055	-1.1493	1.21007
Ptms	0	0	-1.43374	0	0	0	-1.32868	0	0	1.21015
Eif4b	0	0	0	0	0	0	0	1.27811	0	1.2109
Fnbp1l	0	0	-1.76972	0	0	1.41849	1.31988	0	0	1.21144
Got2	0	0	0	0	0	1.21066	0	0	0	1.21307
Tubb6	0	0	-1.16437	0	-1.12746	1.17333	-1.2154	1.29096	-1.30918	1.21476
Hexb	0	0	0	-1.48226	0	0	0	0	1.38523	1.21546
Hdgf	0	0	0	0	0	0	0	1.13014	-1.13624	1.21652
Rplp2	0	0	0	0	0	1.15302	0	0	1.13039	1.21766
Rps12	0	1.19348	0	0	0	0	0	1.17735	0	1.22329
Laptm5	0	0	0	0	0	1.25792	0	1.23413	0	1.22391
Rpl12	0	0	0	0	-1.21952	0	0	0	0	1.22563
Dstn	0	0	0	0	0	1.43031	0	1.2313	0	1.22687
Gnl3	0	0	0	0	0	0	0	0	0	1.22979
Ucp2	0	0	0	0	0	1.28923	0	1.27156	0	1.2307
Eif4a3	0	0	0	0	0	0	0	0	0	1.23111
Bcl2a1d	0	0	-1.12991	-1.44188	-1.11326	1.28715	0	0	1.31048	1.23933
Emp1	0	0	0	1.25926	0	1.3908	-1.58666	1.2419	0	1.24226
Icam1	0	1.28726	0	1.17364	0	1.44186	0	1.5251	1.50101	1.24696
Sod1	0	0	-1.19057	0	0	1.29872	0	1.13749	-1.20772	1.25118
Emp3	0	0	-1.37043	0	0	0	-1.23047	0	0	1.25309
Irf5	0	0	0	0	-1.23645	1.23364	-1.35587	1.25604	0	1.25497
Ubb	0	0	1.15604	-1.13048	0	0	-1.22874	1.16389	0	1.26092
S100a4	0	0	-1.4298	0	-1.179	1.24221	-1.30015	0	-1.28565	1.27167
Nop16	0	0	0	0	0	0	0	0	0	1.2724
H2afx	0	0	1.24666	0	0	0	0	1.35541	0	1.27461
Mcm5	0	0	0	1.28665	0	0	0	0	0	1.27473
Uck2	0	0	0	0	0	0	0	0	0	1.27657
Lif	-1.22865	-1.20328	1.49154	0	0	0	0	0	-1.88307	1.28002
Swap70	0	1.29263	0	0	0	1.41204	0	1.26937	0	1.28154
Ptpn22	0	1.2862	0	0	0	1.27597	0	0	-1.28683	1.28322
Kcnn4	0	0	-1.21254	0	0	1.30788	-1.29081	1.33302	-1.22114	1.28624
Srsf5	0	0	0	0	0	1.36547	0	1.3543	0	1.29036
Mycn	0	0	0	0	-1.38792	0	0	1.32008	0	1.29187
Cdkn1a	-1.22503	0	1.36509	0	-1.21647	1.34661	0	1.32088	-1.195	1.29869
Stmn1	0	0	0	0	-1.23409	1.22114	0	0	-1.28072	1.30306
Cd83	0	1.40508	0	1.44941	-1.26725	1.43709	0	1.47176	1.21971	1.30418
Srxn1	0	0	-1.33827	0	0	1.38136	-1.49924	1.36701	0	1.30572
Syngr2	0	0	0	0	0	0	-1.4007	0	0	1.30762
Mcm3	0	0	1.39484	0	0	0	0	0	0	1.31571
Apex1	0	0	0	0	0	0	0	0	0	1.31685
Sec11c	0	0	0	0	0	0	0	1.3045	0	1.31847
Rcc2	0	0	0	0	0	0	0	1.30562	0	1.32308
Pim1	0	0	1.51136	0	0	1.17803	-1.47282	1.31785	1.24653	1.32597
Ckb	0	0	0	0	0	1.32241	0	1.32585	0	1.32659
Mdm2	0	0	1.38665	0	0	1.37182	-1.32894	1.52586	0	1.33108
Rel	0	0	1.4776	0	0	1.33518	0	1.44448	0	1.33922
Atf4	0	1.63076	1.52725	0	0	1.29253	0	1.33203	-1.15272	1.35231
Dusp4	1.29344	1.30698	1.94298	0	0	1.65382	0	1.55646	0	1.35715
Fxyd5	0	-1.16403	-1.34253	-1.22407	-1.27705	1.2158	0	1.24286	0	1.35778
Gng10	0	0	0	0	0	0	0	0	0	1.36449
Alox5ap	0	0	0	0	0	0	0	0	1.45059	1.3701
Mcm6	0	0	0	0	0	0	0	1.28932	0	1.37532
Adss	0	0	0	0	0	1.35199	0	1.40399	0	1.38115
S100a6	0	-1.19188	0	-1.17612	-1.14466	1.32262	-1.50389	1.31371	0	1.38989
Cst3	-1.15925	0	-1.46594	-1.20624	-1.30235	1.48365	-1.29228	1.33193	1.10428	1.39039
Ptpn6	0	0	0	0	0	1.29123	0	1.45818	0	1.39427
Dok2	0	0	0	0	0	0	-1.70677	1.46106	0	1.4013
2410006H16Rik	0	0	0	0	0	1.44572	0	1.36411	0	1.40407
Pdgfb	0	1.16918	1.13102	0	0	1.61689	1.24686	1.50927	0	1.40585
Il1a	-1.20469	-1.18433	-3.31947	0	-1.31658	1.82443	-1.94095	1.41264	-1.10437	1.40667
Gnl2	0	0	0	0	0	0	0	0	0	1.40838
Mir6236	0	0	0	-2.9835	-1.99802	0	0	1.49514	0	1.41135
Gm13394	0	0	0	0	0	0	1.84278	0	0	1.41572
Hsd17b10	0	0	0	0	0	1.38932	0	0	0	1.41863
Rab31	0	0	0	1.41298	0	1.41536	0	1.41424	-1.50144	1.41974
Ifi30	1.14461	1.13298	-1.13152	-1.38383	0	1.31686	0	1.36355	1.14355	1.42672
Btg1	0	0	0	1.38747	0	1.84479	0	1.58136	0	1.43455
Myc	0	0	0	1.60075	0	1.56684	-1.53537	1.4728	0	1.43867
Tjp2	0	0	0	0	0	1.5454	1.73137	1.46225	0	1.43938
Uhrf1	0	0	0	1.56625	0	0	0	1.53637	0	1.44822
Slc38a2	0	1.29809	1.26847	0	0	1.35494	1.33852	1.67766	0	1.4542
Phldb1	0	0	0	0	0	1.91755	0	1.88302	0	1.46789
Rps6ka1	0	0	0	0	0	1.65552	0	1.46996	0	1.46959
Dut	0	0	0	0	0	0	0	0	0	1.47264
Jund	0	0	0	0	-1.51337	1.36286	0	1.5091	1.29207	1.4745
Ccl22	0	0	-2.76665	-1.30865	-1.71331	1.85005	-1.58745	1.49393	-1.11962	1.48642
Rcan1	0	1.29453	-3.31656	0	0	1.96823	0	1.69356	0	1.48712
Myo10	0	0	0	0	0	1.60643	0	1.44979	0	1.49087
Tnfsf9	0	0	0	0	0	1.32368	-1.71897	1.44669	1.79919	1.49868
Gpx1	0	0	0	-1.16205	0	1.4157	0	1.46606	0	1.50274
Id2	0	0	3.41181	0	0	0	0	1.54013	0	1.50547
Neat1	-1.32849	0	-1.49726	-1.37094	0	1.92111	0	1.73913	-1.24714	1.50954
Zbtb32	0	0	-1.87211	0	0	1.51418	-1.7203	1.49087	1.33056	1.52648
Phlda1	-1.31876	0	1.31963	0	0	1.2674	-1.57455	1.66539	0	1.5283
Fbxo11	0	0	0	0	0	1.57002	0	1.57831	0	1.52851
Lst1	0	0	0	0	0	0	-1.50924	0	1.49514	1.52952
Itgav	0	0	-2.257	0	0	1.75422	0	1.499	1.24616	1.53352
St3gal5	0	0	0	0	0	1.33558	0	1.31073	0	1.53773
Mfge8	0	0	0	0	0	1.61924	0	0	0	1.54093
Gmnn	0	0	0	0	0	0	0	0	0	1.54448
Mapk6	0	0	0	0	0	1.465	0	1.6685	0	1.55733
Cd72	0	0	0	0	0	1.58822	-1.33678	1.50336	0	1.56177
Itga5	1.16914	0	-1.32501	1.17635	1.18688	1.65216	0	1.60083	1.33932	1.57209
Fam133b	0	0	0	0	0	1.51945	0	1.55548	0	1.57242
Plau	0	1.59986	1.34856	0	0	1.41842	0	1.68114	-1.60747	1.57864
Sertad1	0	0	0	0	0	0	0	1.6335	0	1.57965
Gm28661	1.34784	0	0	0	-1.98271	1.91966	-1.47844	1.41486	0	1.59748
S100a11	-1.10725	0	0	-1.24264	0	1.48774	0	1.59371	-1.13656	1.60427
Gfod1	0	0	1.53814	0	0	1.72126	0	1.70527	0	1.60484
Cfp	0	0	0	0	0	1.46365	0	1.72953	-1.26363	1.61579
Ifi27l2a	-1.37068	-1.70278	-1.17996	-2.16375	-1.34396	0	-1.5342	1.25146	-1.27711	1.63775
Ripk3	0	0	0	0	0	1.83538	0	1.69713	0	1.64822
Cks2	0	0	0	1.48232	0	1.65285	0	1.52512	0	1.6512
Timp1	0	0	-3.00833	-2.36451	0	0	-2.7064	0	-2.02017	1.66852
Map4k3	0	0	0	0	0	1.87508	0	0	0	1.6708
Phf23	0	0	0	0	0	1.47472	0	1.61005	0	1.67368
Map2k3	0	0	0	0	0	1.56181	0	1.59655	0	1.67705
Grap	0	0	0	0	0	1.63227	0	1.56104	0	1.6778
Gm18445	0	0	-2.50897	-2.68271	0	1.62744	-1.58214	1.33071	-1.28821	1.68286
Gsn	0	0	-1.40239	-1.34287	-1.38725	1.6838	0	1.76252	0	1.68554
Erdr1	-1.50367	0	-1.39096	-1.66782	-1.96823	1.4725	0	1.86745	0	1.68635
Csrnp1	0	0	0	0	0	1.42851	-2.23921	1.73426	0	1.69596
Pak1	0	0	0	0	0	0	0	1.57137	0	1.70103
Gm6311	-1.60006	0	0	0	0	0	1.53307	0	0	1.70627
Junb	0	0	1.27794	0	-1.26618	1.63155	-1.25062	1.93672	1.18066	1.70795
Serpinb6b	0	0	-1.86015	-1.37043	0	1.52218	-1.32836	1.67713	-1.29193	1.71362
Fosl1	0	0	0	0	0	1.54179	0	1.67651	0	1.71458
Jdp2	1.22151	1.17659	-3.14363	-1.21422	0	1.65328	-1.23325	1.75822	0	1.72192
B4galt1	0	0	0	0	0	1.75481	0	1.67812	0	1.72473
Acp5	1.49096	0	-8.13341	-1.5674	-1.5348	3.05512	-1.64856	2.20335	0	1.72742
Ier2	0	0	0	1.40956	0	1.62035	0	1.68565	0	1.73185
Gm10259	0	0	1.84218	0	0	0	0	0	0	1.73952
Itgam_1	0	0	1.94668	0	0	0	0	1.74806	1.49656	1.75414
Dusp1	0	0	0	0	0	1.52556	-1.49252	1.81116	2.24161	1.7682
Zfp36l2	0	0	0	1.79137	0	1.73147	0	1.97957	0	1.77136
Car2	0	0	1.26212	1.49986	0	1.40847	0	1.41155	-2.49682	1.78156
Cd74	-1.25617	-1.21695	0	-1.49803	-1.44485	1.71443	-1.34821	1.59886	0	1.82117
Herpud1	0	0	1.4854	1.35581	0	1.8494	1.82354	1.68979	0	1.82978
Ier5	0	0	0	0	0	1.92429	0	1.88332	0	1.84285
Gm6472	1.80901	1.66792	1.76727	0	0	1.87634	0	1.49602	0	1.87103
Ltb	0	0	-1.46469	-1.65281	0	1.52445	-1.56544	1.54585	0	1.88462
Klf16	0	0	0	0	0	0	0	1.87048	0	1.89602
Gm28875	0	0	0	0	0	0	0	0	0	1.94728
Il4i1	0	0	-2.44116	0	0	3.05178	0	2.8154	1.85725	1.95946
Nab2	0	1.4513	1.89872	1.56647	0	1.78941	1.50743	1.99322	0	1.96777
Btg2	0	0	0	0	0	2.15493	1.55318	2.00107	0	1.96972
Sesn2	0	3.01242	0	0	0	0	0	0	0	2.00498
Tnfrsf12a	0	0	1.73664	1.67897	0	1.74	0	1.89606	0	2.00676
Plcd3	0	0	0	0	0	0	0	0	0	2.03058
3300005D01Rik	0	0	0	0	0	1.9894	0	0	0	2.05126
Serpine1	1.27479	1.35048	0	0	0	1.86555	-2.29653	1.95958	0	2.0538
Vsir	0	0	-2.40908	0	0	2.92766	0	2.25154	0	2.09167
Antxr2	0	0	-1.74325	0	0	2.04245	0	2.05514	0	2.10602
Dusp5	0	0	0	0	0	1.91386	-1.40218	2.21833	0	2.12329
Rgs16	0	-1.22398	-2.73808	-1.8864	-1.83593	2.0293	0	2.25967	-1.91798	2.14567
Midn	0	0	0	0	0	0	0	2.2107	0	2.16427
Ank	1.25985	0	-2.42049	-1.46674	0	2.91144	0	2.47022	-1.40603	2.18163
Kdm6b	0	0	0	0	0	2.22657	0	2.2779	0	2.19418
Lsp1	0	0	0	0	0	2.58266	0	2.31228	1.72827	2.2324
Bhlhe40	0	0	0	0	0	2.08752	1.42537	2.28226	0	2.25566
Cdk5r1	0	0	0	0	0	0	0	2.27525	0	2.28813
Rhof	0	0	0	0	0	2.22448	0	2.05748	0	2.33212
Zswim4	0	0	0	0	0	2.15342	0	2.49233	0	2.35175
Mir22hg	0	0	0	0	0	0	0	2.24567	0	2.35199
Fcrl1	0	0	0	0	0	2.07016	0	2.13353	0	2.46201
Eno3	0	0	-2.28006	0	0	2.77951	0	2.59612	0	2.4622
Tsc22d1	0	0	0	0	0	2.63916	0	2.88799	0	2.47196
Pmaip1	0	0	0	0	0	2.75146	0	2.39897	0	2.50097
Gm9803	0	0	0	0	0	3.00638	0	0	0	2.51793
Erf	0	0	0	0	0	0	0	2.82914	0	2.51909
Errfi1	0	0	0	0	0	2.54607	0	2.12127	0	2.53584
Ppm1j	0	0	0	0	0	3.17354	0	2.57931	0	2.53879
Pard6b	0	0	0	0	0	2.66378	0	3.09289	0	2.64732
Enc1	0	0	0	0	0	2.94713	0	2.7248	0	2.72661
Fosl2	0	0	0	0	0	3.24537	0	3.0347	0	2.75369
Chac1	0	7.0637	4.40895	0	0	2.62998	0	2.30402	0	2.75649
Gm14221	0	0	0	0	0	3.07325	0	2.55768	0	2.75877
Egr1	0	0	0	0	0	2.85755	0	2.71247	0	2.79593
P2rx5	0	0	0	0	0	3.31783	0	2.64849	0	2.8288
Klf4	0	0	0	0	0	0	0	2.79083	0	2.90248
Ier3	0	0	1.35802	-1.12799	-1.15326	2.16638	0	2.662	-1.86244	2.9691
Ocstamp	0	0	-5.01738	0	0	3.9779	0	3.12636	0	2.99732
Il10	0	0	0	0	0	4.60808	0	0	0	3.07827
Nfatc1	1.37506	0	-4.01015	0	0	4.28375	0	3.53093	0	3.13688
Elk3	0	0	0	0	0	4.03468	0	3.04368	0	3.24316
Egr2	0	0	0	0	0	4.54816	0	3.87433	0	3.27711
Cass4	0	0	0	0	0	3.14105	0	3.3202	0	3.30946
Arc	0	0	0	0	0	3.46955	-2.14448	3.79925	0	3.53806
Dusp2	0	0	0	0	0	3.10728	0	3.24459	1.62754	3.61348
Egr3	0	0	0	0	0	2.87367	0	3.07508	0	3.66457
Grasp	0	0	0	0	0	4.41127	0	0	0	4.13389
Dmpk	0	0	0	0	0	5.97032	0	5.46884	-2.16457	6.50972
Dmwd	0	0	0	0	0	0	0	0	-3.67138	6.95768
H2-Eb1	0	0	0	0	0	0	0	0	0	8.08306
Sh2d5	0	0	0	0	0	0	0	0	0	9.26456

## Sheet: Downregulated genes
Genes downregulated >2.0 fold in Salmonella-infected RAW 264.7 macrophages at 4h post-infection
	SAL vs. UN SCR p value	SAL vs. UN SCR fold change
C130050O18Rik	0.00097704	-11.7785
Rnf144b	4.1412e-09	-11.7545
Tmem51	6.3645e-10	-10.0301
S1pr1	6.6143e-05	-9.84901
Fam13c	1.5042e-10	-9.18665
Gm29216	2.5937e-05	-8.8531
Gpr176	2.5635e-06	-8.65963
Lhfpl2	6.2299e-18	-8.25495
Gpr183	8.4512e-06	-7.94588
Klhl6	2.7353e-18	-7.91855
2010008C14Rik	6.1829e-06	-7.41315
1810011H11Rik	2.201e-16	-7.19435
Hpgd	0.0156279	-6.99319
Tmem86a	0.0007293	-6.84247
Gm26880	7.692e-10	-6.62011
Klhl24	0.00048888	-6.5603
Ccng2	0.0001803	-6.25392
Cbx6	3.4273e-06	-6.09982
Lpin1	0.00015676	-6.09123
Lpar5	2.9e-06	-5.98576
Tbc1d2	3.3963e-06	-5.89351
Eepd1	6.0777e-09	-5.78781
Shb	0.00010391	-5.51349
Ranbp3l	0.0129448	-5.50334
Nlrp10	0.00053426	-5.35988
Bhlhe41	2.6768e-10	-5.24623
Lyl1	3.0002e-30	-5.23858
Rasa3	2.7191e-18	-5.15133
St6gal1	0.00031123	-5.14787
Slc16a12	1.0832e-05	-5.1253
Hyal1	1.2357e-09	-5.06248
Mnt	5.6832e-07	-5.05827
Narf	0.00257897	-4.93922
Ddit4	0.00154557	-4.91182
Abcg1	9.5884e-22	-4.85831
Fam117a	0.0385843	-4.8469
Sesn1	1.32e-07	-4.83271
Gm45606	0.03907	-4.81635
Fzd7	0.00091165	-4.7827
Fam78a	1.7795e-05	-4.75893
Cbx8	0.00418342	-4.74033
Pnrc1	3.3849e-08	-4.68383
Plekhm1	1.421e-17	-4.68242
6430548M08Rik	0.00054696	-4.6479
Rgs11	0.00091165	-4.57165
Chek2	3.7703e-07	-4.51623
E2f2	1.8211e-05	-4.51593
Rhov	0.0129448	-4.48808
Agfg2	5.4331e-09	-4.45776
Gm10925	0.00021774	-4.42387
Snx24	8.3463e-11	-4.42193
Ung	8.4491e-09	-4.40025
Kbtbd11	7.7698e-16	-4.3455
Nat6	1.1341e-05	-4.29472
Ankrd37	7.1195e-06	-4.21873
Arl11	1.7498e-06	-4.21531
Fndc10	0.0224684	-4.12724
Rere	3.3127e-11	-4.10501
Fam105a	7.9411e-11	-4.08964
Epm2a	0.00434714	-4.01734
A230005M16Rik	0.0212797	-3.97064
Kank2	0.0127323	-3.96089
Rarb	0.03907	-3.95227
Map3k1	4.1653e-06	-3.91648
Amz1	1.0507e-05	-3.89974
Neurl1b	0.00408126	-3.89886
Tlr13	1.9533e-12	-3.85515
Tsc22d3	0.00720256	-3.85174
Slco4a1	1.4048e-17	-3.84676
Zbtb4	0.0118252	-3.84338
Chst12	1.0726e-05	-3.83413
Arrb1	1.9173e-10	-3.82312
Rab40c	0.0015156	-3.81807
1700017B05Rik	7.3421e-13	-3.81444
Hist2h2be	0.0013208	-3.81395
Tob1	0.00032101	-3.80216
Gins3	1.08e-13	-3.79965
Mindy2	4.0899e-06	-3.78812
Tfap4	3.5214e-07	-3.76649
Mettl7a1	1.7307e-05	-3.76201
Ttc39aos1	0.00661632	-3.7422
Osgin1	0.0127323	-3.73006
Foxo3	0.00032876	-3.72508
Rab3a	0.0127323	-3.70569
Foxred2	0.00077723	-3.68481
Dhcr7	1.8295e-10	-3.67453
Susd3	5.3901e-06	-3.64298
Pcyox1	3.0555e-08	-3.64112
Scd2	4.093e-85	-3.63389
Stc2	0.0351681	-3.56434
Rbl2	0.00593038	-3.5307
Cdkn2d	1.2082e-12	-3.49614
Pwwp2b	0.00372329	-3.47194
Slc25a45	3.6907e-09	-3.45564
Jade1	0.00075156	-3.44859
Stx2	2.1708e-08	-3.42801
Tpt1-ps3	0.00113972	-3.42416
Rubcnl	0.00048011	-3.41585
Lrrc75a	4.3255e-12	-3.4079
Snx30	7.6937e-06	-3.40198
Cdc6	4.95e-06	-3.39077
Fli1	9.9016e-08	-3.38349
Dtl	0.00016396	-3.37654
Arhgap27	0.00077914	-3.37061
Arrdc2	0.00593038	-3.37036
Syt11	0.00936324	-3.37029
St8sia4	9.6293e-05	-3.36085
Chst10	7.629e-06	-3.32883
Bnip3	1.4676e-12	-3.31718
Frmd4b	3.3411e-05	-3.30559
Chd3os	0.0192207	-3.25588
Kifc3	0.00043617	-3.25081
Rmnd1	0.00075062	-3.22284
Zfp362	0.00372329	-3.21598
Fgf11	1.6641e-05	-3.21083
Kif21b	0.00159992	-3.19879
Htr1b	0.00293921	-3.19524
Slc43a2	1.0641e-05	-3.18489
Plekho1	1.6727e-47	-3.18253
Cnr2	0.0192207	-3.18105
Kmt5c	0.00020417	-3.18042
Mbd4	0.016911	-3.17865
Rassf7	0.0308969	-3.16851
Appl2	8.9215e-05	-3.16834
Sgsh	0.00034983	-3.16613
Mtmr4	7.0534e-05	-3.16505
Mum1	0.00022851	-3.16498
Angpt2	0.02267	-3.16342
Psrc1	8.7196e-06	-3.15254
Fgd4	0.0192207	-3.1481
Zfp36l2	4.3239e-13	-3.13249
Tgfbr2	2.5825e-10	-3.12885
Helb	1.4567e-05	-3.12712
Cerk	3.0718e-15	-3.10982
Bag2	4.0935e-09	-3.07478
Ypel3	0.0490585	-3.05883
Napepld	0.00455714	-3.05004
AC135633.1	0.014644	-3.04619
Rassf2	0.00455714	-3.0397
Cdkn1b	5.6125e-05	-3.03756
Pank1	0.00813803	-3.0091
Fnip2	2.1029e-14	-3.0058
Gmnn	1.1122e-20	-2.99568
Hbp1	0.00209737	-2.99464
Tk1	8.6879e-11	-2.98667
Fbxo21	0.00027304	-2.98102
Zfp324	0.014644	-2.97583
Sirpa	2.5018e-38	-2.96642
Nadk2	9.366e-05	-2.9544
Slc45a4	0.00813803	-2.94335
Pimreg	9.3952e-15	-2.94189
Gatsl2	0.00700821	-2.92596
Klhl21	0.00053221	-2.92163
Angptl4	0.0490585	-2.91396
C77080	7.0002e-08	-2.90929
Rab27a	0.0266175	-2.90464
Gm28661	0.00687756	-2.90275
Wdr7	8.961e-06	-2.8849
Lrrc20	0.00209504	-2.87998
Stard9	0.02267	-2.87954
Elmsan1	0.00090989	-2.87178
Zfand4	0.0490585	-2.86397
Ptpro	0.00313491	-2.86261
Tnrc6b	0.0490585	-2.85824
Slc44a2	2.523e-06	-2.85728
Mvd	1.2128e-15	-2.84757
Fbxw4	2.8676e-05	-2.8357
Rnf166	0.00080516	-2.83568
Pcyox1l	0.00394604	-2.81835
Dennd2c	0.02267	-2.80534
Arhgap17	5.2842e-06	-2.80115
Wdr91	7.3165e-15	-2.78016
Zfp367	0.0005325	-2.75133
Tmem41a	1.9051e-05	-2.74953
Ankle1	0.00045871	-2.74549
Tbc1d16	3.568e-06	-2.73877
Wdfy2	4.8187e-05	-2.73834
Atg9b	0.00011871	-2.73405
Samd1	1.9009e-07	-2.72934
Txnip	7.7752e-36	-2.72486
Pla2g15	0.00045796	-2.71376
Arhgap45	2.2289e-14	-2.71087
Msh2	0.00057676	-2.69841
Ccdc85b	0.00165909	-2.69614
Mkl1	3.1488e-05	-2.69078
Paqr7	0.003973	-2.68216
Wdhd1	5.2531e-05	-2.67426
Jun	4.2716e-06	-2.67002
Gpr180	0.00156002	-2.65975
Zdhhc14	0.0135444	-2.65648
Wee1	0.00167979	-2.64174
Tifa	0.00134906	-2.63839
Sipa1	4.1591e-08	-2.61792
Prr12	0.0161387	-2.61559
Cdca7l	2.6532e-08	-2.61426
Crot	0.0241375	-2.60412
Rusc1	0.0357208	-2.60369
Brca1	0.00042506	-2.60362
Wdr76	0.00397141	-2.59649
Nup62	2.6031e-13	-2.59601
Rassf3	2.9813e-06	-2.59372
Spsb2	0.00083989	-2.58485
Rap2a	0.0166905	-2.58056
Uvrag	0.00098094	-2.57274
Rpl27-ps3	0.00178249	-2.56872
Wdr81	0.00072073	-2.55137
Tnfaip8l2	4.9458e-13	-2.5392
Ing4	0.0357208	-2.53918
Gm7353	0.0357208	-2.53604
Pdk1	1.1532e-06	-2.53562
Ccne1	1.1184e-05	-2.52314
Bmyc	0.00501079	-2.5193
Cep78	9.409e-05	-2.51524
Tpra1	0.0084658	-2.51478
Phf13	0.0166905	-2.50861
Rgs14	0.00044372	-2.49739
Clspn	9.8275e-05	-2.49369
Hdac5	0.00061	-2.49217
Marveld1	0.00018629	-2.48354
Ttc7	0.00061005	-2.47767
Retreg2	6.607e-13	-2.47319
Fblim1	0.00846348	-2.46606
Eif2ak3	0.00492152	-2.46458
Tmem104	0.0433082	-2.4645
Lzts2	0.00044675	-2.45017
Atad2	2.0906e-09	-2.44876
Cd200r2	0.00044536	-2.44682
Cysltr1	0.00584682	-2.44416
N4bp2l1	0.020079	-2.43953
Ticam2	0.012302	-2.4371
Kif5a	0.0100887	-2.43192
Aph1c	0.0166905	-2.42934
Etv5	0.00206542	-2.42765
Mtfp1	0.0144665	-2.4249
Ikbip	0.0289775	-2.42328
Pagr1b	0.00052796	-2.42042
Pex10	0.00011649	-2.41923
Neurl2	0.00422924	-2.40137
Steap3	0.00125015	-2.39487
Lfng	0.00024086	-2.39418
1700025G04Rik	0.020254	-2.39005
Nbr1	0.00010181	-2.38989
Wdr62	0.0145803	-2.38854
Erf	0.00037669	-2.38452
Rasgrp3	1.3375e-21	-2.37703
Tbl2	0.00211422	-2.37269
Arhgef39	0.00019718	-2.3723
Gnpda1	3.1555e-11	-2.37179
Pdxk	2.6007e-09	-2.36972
Rbm38	0.00107319	-2.36876
Adm	0.0428013	-2.36768
Pygb	7.525e-06	-2.35012
Elovl6	0.00020098	-2.34568
Patz1	0.00251379	-2.34462
Tspan14	5.4667e-05	-2.33921
Haus4	1.0716e-05	-2.334
Kdelc2	0.00126324	-2.33229
Ncoa3	1.5124e-07	-2.32025
Cdca7	2.0355e-07	-2.31957
Klrg2	0.0202908	-2.3171
Eno2	5.9267e-05	-2.31452
Pmm1	0.00126922	-2.31432
Dpysl2	0.00420416	-2.31118
Rab3il1	0.00028111	-2.30471
Zfp219	0.0102199	-2.30291
Zfp652	0.0428013	-2.2868
Ints6l	0.028842	-2.28597
Brip1	0.0175042	-2.28082
Depdc7	0.0029634	-2.28067
Dnajb14	0.0175034	-2.27714
Iqsec1	0.0243277	-2.27701
Ccdc181	5.3564e-05	-2.27604
Tbc1d2b	0.00856708	-2.27554
Fbxo5	9.8384e-07	-2.27547
Tmem206	5.8407e-06	-2.27121
Cyp27a1	0.00252118	-2.26682
Gys1	8.1143e-05	-2.26428
Arid3a	0.0243277	-2.26289
Flcn	0.00023682	-2.24756
Ydjc	0.00251673	-2.24313
Gne	0.0351085	-2.24005
Tmem64	0.00075844	-2.23983
Msh6	2.0422e-07	-2.23772
Ctdsp2	0.00588563	-2.22966
Selenbp1	0.0101873	-2.22887
Uhrf1	1.1624e-14	-2.22384
Midn	0.00147236	-2.21624
Vgll4	0.0206229	-2.19847
Man1c1	3.3629e-05	-2.18453
Ctns	0.00412465	-2.18433
Aacs	1.55e-06	-2.18284
4930579G24Rik	0.00011847	-2.17709
Ccdc117	0.00104238	-2.17415
Dscr3	0.00013922	-2.1701
E2f8	0.00203732	-2.16425
Ighm	0.00166828	-2.14898
Recql4	0.00682515	-2.14807
Nceh1	1.6371e-07	-2.1476
Sft2d2	9.4867e-07	-2.14562
Rnase4	0.00180993	-2.14373
Fam102a	8.228e-05	-2.14225
Adrb2	0.00336984	-2.13158
Hip1	0.0410311	-2.12685
Tcf19	1.1737e-07	-2.12614
Nav1	0.0113236	-2.12291
Lrch4	0.00053277	-2.1185
Gm26532	0.00116753	-2.11602
B4galt7	0.00196755	-2.11567
Spdl1	3.1398e-06	-2.11522
Tmem55b	6.9434e-05	-2.10971
Nckap5l	0.0475876	-2.1054
Usp2	0.0401287	-2.10466
Ift140	0.047778	-2.10409
Cbr3	0.0136127	-2.10179
Hs1bp3	0.022645	-2.10164
Stard4	6.8686e-05	-2.10031
Mastl	0.0288718	-2.0973
Tlr4	0.00016991	-2.09559
Hmgcs1	1.1098e-10	-2.09508
Map3k4	0.00655226	-2.09223
Sin3a	0.00018586	-2.09135
Mfsd12	2.4692e-13	-2.0904
Sema6b	0.00398646	-2.08861
Car12	0.0155495	-2.08732
Tsen34	0.00111809	-2.08342
Ddit3	0.00268692	-2.08306
Inpp5d	5.4837e-05	-2.07807
Mpzl1	0.0409907	-2.07698
Ypel5	0.0238691	-2.06816
Bach1	0.0331268	-2.06736
Polr3gl	0.00020229	-2.0662
Dnajb9	0.0129429	-2.06073
Klhl22	0.0330759	-2.0605
Coq10a	0.00519812	-2.05894
Ing1	0.00132776	-2.05746
Phf19	0.0089337	-2.05698
Tecpr1	0.0129318	-2.05594
Numa1	1.618e-06	-2.05525
Sapcd2	0.00654943	-2.05044
Rpa2	1.9021e-06	-2.04956
B4gat1	0.00157981	-2.04926
Tnfrsf26	0.0187135	-2.04919
Tmem144	8.3389e-05	-2.04712
Pik3r2	0.00050765	-2.0397
AC099934.7	0.0256589	-2.03949
Ppp1r21	0.00189318	-2.03805
Dvl2	0.0273012	-2.03656
Pard6a	0.0401221	-2.03512
Oip5	0.00456703	-2.03022
Il6ra	0.0146004	-2.02964
Cdk19	0.0454343	-2.0255
Mast3	0.00287716	-2.0245
Ap5s1	0.00623177	-2.02008
Pagr1a	0.00033629	-2.01996
Gm17586	0.0476389	-2.01957
Pip4k2a	7.6e-08	-2.01898
Avpi1	7.9494e-05	-2.01597
Enkd1	0.0476116	-2.01266
Scd1	1.3824e-12	-2.0122
Kdm4b	0.0331835	-2.01
Gm20605	0.0256701	-2.00954
Pfkfb3	0.0122458	-2.00566
Slc8b1	0.00101482	-2.00532
Bend4	0.0129663	-2.00233
Rcan3	0.00702847	-2.00135
4930455G09Rik	0.0454416	-2.00035

## Sheet: IPA pathways
Salmonella IPA
Pathway	log (-p-value)
	SRSF9	SRSF7	SRSF6	SRSF2	SRSF1	hnRNP C	hnRNP K	hnRNP U	hnRNP M	hnRNP F
Activation of IRF by Cytosolic Pattern Recognition Receptors	11.6					10.5	11.9	9.89	7.07	12.1
Agranulocyte Adhesion and Diapedesis	13.8	10.8	7.81		6.51	6.42	7.15	4.97	11.8	8.33
Altered T Cell and B Cell Signaling in Rheumatoid Arthritis	5.59	8.39	8.83		6.67	6.47	0	9.66	9.55	9.41
Antigen Presentation Pathway	5.43							6.72		12
Aryl Hydrocarbon Receptor Signaling	6.79	7.61	5.31			5.51	5.82		10.5
Atherosclerosis Signaling	6.61	8.46
Communication between Innate and Adaptive Immune Cells	13.1	14.6	9.38		9.16	11.6	9.11	15.5	12.4	14.9
Crosstalk between Dendritic Cells and Natural Killer Cells	8.45	6.15						6.91	10.7	13.5
Dendritic Cell Maturation	7.32	10.3	9.77		0	9.71	9.07	15.6	17.3	13.5
Differential Regulation of Cytokine Production in Intestinal Epithelial Cells by IL-17A and IL-17F	6.4		7.65		7.2	0	5.33	6.24	5.79
Differential Regulation of Cytokine Production in Macrophages and T Helper Cells by IL-17A and IL-17F	5.25	5.01	8.66		5.88	5.48	6.03	7.08	6.49	5.21
EIF2 Signaling	13.8		34.6			8.68		9.34	34.6	7.11
Glucocorticoid Receptor Signaling	5.26		10.5		6.3				10.7	6.57
Glycolysis I		5.4						11.3	5.45
Granulocyte Adhesion and Diapedesis	15.5	11.3	9.91		5.68	9.09	9.2	6.71	13.4	10.4
Hepatic Fibrosis / Hepatic Stellate Cell Activation			7.35			7.36	5.95	5.28	6.25	5.37
Hepatic Fibrosis Signaling Pathway			5.97			9.63	8.12		12	6.28
HMGB1 Signaling			6.7			9.03	5.21	5.18	6.13	5.44
IL-10 Signaling			8.41			6	7.96	6.33	11.2	7.33
IL-8 Signaling			6.17				6.66		5.15
Interferon Signaling	12.4					10.4	7.56	8.25		13.9
LXR/RXR Activation	5.96		6.23			6.47		6.02	10.7	8.18
mTOR Signaling			14.3						14.3
Neuroinflammation Signaling Pathway	6.02	7.96	8.95		5.84	9.95	7.35	9.4	15.3	13.5
Osteoarthritis Pathway	5.76	5.45							6.99
p38 MAPK Signaling			5.59			9.11	7.85	7.05	5.34	6.01
Phagosome Formation	5.81							5.2	6.76
Phagosome Maturation	6.05		5.78		9.9		9.7	13.1	7.44	5.97
PPAR Signaling	6.28		7.06			6.53	6.79		8.69	6.74
Regulation of eIF4 and p70S6K Signaling	5.91		12.9
Role of Cytokines in Mediating Communication between Immune Cells	8.55	5.13	6.53		5.27	7.14			5.53	5.7
Role of Hypercytokinemia/hyperchemokinemia in the Pathogenesis of Influenza	7.84		7.53		5.77	7.12	6.84	7.44	7.52	7.75
Role of IL-17F in Allergic Inflammatory Airway Diseases			6.51					5.36
Role of Macrophages, Fibroblasts and Endothelial Cells in Rheumatoid Arthritis	6.68	8.34	11.3			12.3	10.4	9.67	15.6	10.9
Role of Osteoblasts, Osteoclasts and Chondrocytes in Rheumatoid Arthritis	6.51		7.54		6.03	7.46	6.29		8.24
Role of Pattern Recognition Receptors in Recognition of Bacteria and Viruses	13.7		8.71		6.19	14	8.69	12	14.9	15.6
Role of PKR in Interferon Induction and Antiviral Response	12.9		8.96			11.9	13.8	12.6	9.96	22.4
Role of Tissue Factor in Cancer			7.23			5.89	6.19
Systemic Lupus Erythematosus In B Cell Signaling Pathway	8.25	13.4	12		7.17	18.8	12.5	11.7	16.3	15.5
Toll-like Receptor Signaling	5.25		5.12			7.36	7.46	7.76	8.34	9.63
TREM1 Signaling	7.26		6.98					6.87	13.1	6
Th1 Pathway	5.15								8.76
Unfolded protein response	7.41								5.41
Death Receptor Signaling	5.47								8.44	11.2
Virus Entry via Endocytic Pathways	5.67								5.76
Role of IL-17A in Arthritis			5.46						7.66
IL-12 Signaling and Production in Macrophages			5.77						5.66
CD40 Signaling			5.75						8.03
Prostate Cancer Signaling			5.21						8.44
IL-6 Signaling			6.84						11.5	7.17
Hepatic Cholestasis			5.99						7.04
Fcγ Receptor-mediated Phagocytosis in Macrophages and Monocytes			5.89						6.33	7.34
Systemic Lupus Erythematosus Signaling	5.02									5.74
SR only Pathways
	sr9	sr7	sr6	sr2	sr1
Prolactin Signaling	5.02
BAG2 Signaling Pathway	5.13
Cdc42 Signaling	5.22
Neuregulin Signaling	5.26
Polyamine Regulation in Colon Cancer	5.86
PI3K Signaling in B Lymphocytes			5.54
Glioma Invasiveness Signaling			5.23
mTOR Signaling			14.3
Xenobiotic Metabolism Signaling					5.09
hnRNP only Pathways
						hn c	hn k	hn u	m	f
BEX2 Signaling Pathway							5.41
Cardiac Hypertrophy Signaling (Enhanced)						6.65			6.12
Cholecystokinin/Gastrin-mediated Signaling						5.07
Colorectal Cancer Metastasis Signaling						5.8
ERK/MAPK Signaling						5.15	5.07	6.25
Germ Cell-Sertoli Cell Junction Signaling						7.25		5.65	5.21
Graft-versus-Host Disease Signaling								5.9	8.27	8.28
Necroptosis Signaling Pathway						5.04
NRF2-mediated Oxidative Stress Response						6.56	6.56	5.72	5.43	8.51
Production of Nitric Oxide and Reactive Oxygen Species in Macrophages						5.94	5.89	5.11	6.94	5.27
Role of Cytokines in Mediating Communication between Immune Cells								6.44
Role of RIG1-like Receptors in Antiviral Innate Immunity							5.65			5.56
Senescence Pathway						5.78
Sertoli Cell-Sertoli Cell Junction Signaling						5.4
Systemic Lupus Erythematosus Signaling						6.51		5.79	5.79
T Cell Exhaustion Signaling Pathway						6.4
Th1 and Th2 Activation Pathway						5.87			8.35
Type I Diabetes Mellitus Signaling								5.02	8.32	9.66
UVA-Induced MAPK Signaling						5.24
Gluconeogenesis I								7.76
						hn c	hn k	hn u	m	f
BEX2 Signaling Pathway							5.41
Cardiac Hypertrophy Signaling (Enhanced)						6.65			6.12
Cholecystokinin/Gastrin-mediated Signaling						5.07
Colorectal Cancer Metastasis Signaling						5.8
ERK/MAPK Signaling						5.15	5.07	6.25
Germ Cell-Sertoli Cell Junction Signaling						7.25		5.65	5.21
Graft-versus-Host Disease Signaling								5.9	8.27	8.28
Necroptosis Signaling Pathway						5.04
NRF2-mediated Oxidative Stress Response						6.56	6.56	5.72	5.43	8.51
Production of Nitric Oxide and Reactive Oxygen Species in Macrophages						5.94	5.89	5.11	6.94	5.27
Role of Cytokines in Mediating Communication between Immune Cells								6.44
Role of RIG1-like Receptors in Antiviral Innate Immunity							5.65			5.56
Senescence Pathway						5.78
Sertoli Cell-Sertoli Cell Junction Signaling						5.4
Systemic Lupus Erythematosus Signaling						6.51		5.79	5.79
T Cell Exhaustion Signaling Pathway						6.4
Th1 and Th2 Activation Pathway						5.87			8.35
Type I Diabetes Mellitus Signaling								5.02	8.32	9.66
UVA-Induced MAPK Signaling						5.24
Gluconeogenesis I								7.76
UNINFECTED IPA
SRSF9			SRSF7			SRSF6			SRSF2			SRSF1			hnRNP C			hnRNP F			hnRNP K			hnRNP M
EIF2 Signaling	55.7		EIF2 Signaling	16.5		EIF2 Signaling	45.6		Antigen Presentation Pathway	7.79		EIF2 Signaling	55.2		EIF2 Signaling	16.6		EIF2 Signaling	30.8153		EIF2 Signaling	30.6		EIF2 Signaling	24.7
Regulation of eIF4 and p70S6K Signaling	17.7		Phagosome Maturation	12.4		mTOR Signaling	15.6		EIF2 Signaling	6.26		Regulation of eIF4 and p70S6K Signaling	19.4		Glycolysis I	10.2		mTOR Signaling	10.7212		mTOR Signaling	11.1		Phagosome Maturation	13.7
mTOR Signaling	15		Regulation of eIF4 and p70S6K Signaling	8.32		Regulation of eIF4 and p70S6K Signaling	15.4		Crosstalk between Dendritic Cells and Natural Killer Cells	5.62		mTOR Signaling	14.3		Regulation of eIF4 and p70S6K Signaling	8.93		NRF2-mediated Oxidative Stress Response	0.110698		Regulation of eIF4 and p70S6K Signaling	11		Regulation of eIF4 and p70S6K Signaling	13.4
Glycolysis I	11.9		Antigen Presentation Pathway	6.81		Systemic Lupus Erythematosus In B Cell Signaling Pathway	8.76		Phagosome Maturation	5.38		Phagosome Maturation	11.7		Phagosome Maturation	8.26		Regulation of eIF4 and p70S6K Signaling	13.0269		Phagosome Maturation	9.45		mTOR Signaling	10.8
Gluconeogenesis I	8.47		Communication between Innate and Adaptive Immune Cells	6.42		Phagosome Maturation	8.6		Caveolar-mediated Endocytosis Signaling	4.79		Glycolysis I	9.42		mTOR Signaling	7.12		Unfolded protein response	12.2255		ILK Signaling	5.63		Role of PKR in Interferon Induction and Antiviral Response	6.04
Phagosome Maturation	5.75		Polyamine Regulation in Colon Cancer	6.02		Interferon Signaling	8.2		PD-1, PD-L1 cancer immunotherapy pathway	4.01		Remodeling of Epithelial Adherens Junctions	5.93		Gluconeogenesis I	5.81					Iron homeostasis signaling pathway	5.07		Aryl Hydrocarbon Receptor Signaling	5.89
Guanine and Guanosine Salvage I	4.05		Virus Entry via Endocytic Pathways	5.94		Role of PKR in Interferon Induction and Antiviral Response	7.03		Virus Entry via Endocytic Pathways	3.99		Interferon Signaling	5.48		Autophagy	5.58					BEX2 Signaling Pathway	4.86		Germ Cell-Sertoli Cell Junction Signaling	5.75
Communication between Innate and Adaptive Immune Cells	3.52		mTOR Signaling	5.81		Activation of IRF by Cytosolic Pattern Recognition Receptors	6.69		Protein Ubiquitination Pathway	3.74		Antigen Presentation Pathway	5.27		Communication between Innate and Adaptive Immune Cells	4.12					Systemic Lupus Erythematosus In B Cell Signaling Pathway	4.86		14-3-3-mediated Signaling	5.66
Sirtuin Signaling Pathway	3.33		Sirtuin Signaling Pathway	5.31		UVA-Induced MAPK Signaling	4.75		Glycolysis I	3.72		Gluconeogenesis I	4.97		Sirtuin Signaling Pathway	4.03					Autophagy	4.83		Sirtuin Signaling Pathway	5.44
Antigen Presentation Pathway	3.31		Protein Ubiquitination Pathway	5.05		Necroptosis Signaling Pathway	4.71		Lipid Antigen Presentation by CD1	3.72		Lipid Antigen Presentation by CD1	4.97		Superpathway of Serine and Glycine Biosynthesis I	4					NRF2-mediated Oxidative Stress Response	4.32		Glycolysis I	5.35
Oxidative Phosphorylation	3.23		Remodeling of Epithelial Adherens Junctions	4.91		Crosstalk between Dendritic Cells and Natural Killer Cells	4.37		Hypoxia Signaling in the Cardiovascular System	3.53		Iron homeostasis signaling pathway	4.49		Iron homeostasis signaling pathway	3.76					Communication between Innate and Adaptive Immune Cells	4.18		Autophagy	5
Adenine and Adenosine Salvage III	2.89		Germ Cell-Sertoli Cell Junction Signaling	4.69		Death Receptor Signaling	4.29		Cytotoxic T Lymphocyte-mediated Apoptosis of Target Cells	3.37		Epithelial Adherens Junction Signaling	4.14		Antigen Presentation Pathway	3.63					IL-8 Signaling	4.07
Sucrose Degradation V (Mammalian)	2.52		Interferon Signaling	4.69		Protein Ubiquitination Pathway	4.1		Allograft Rejection Signaling	3.28		Communication between Innate and Adaptive Immune Cells	3.89		AMPK Signaling	3.52					IL-7 Signaling Pathway	4.05
Virus Entry via Endocytic Pathways	2.46		Neuroinflammation Signaling Pathway	4.55		Communication between Innate and Adaptive Immune Cells	4.09		OX40 Signaling Pathway	3.2		Germ Cell-Sertoli Cell Junction Signaling	3.75		Regulation of Actin-based Motility by Rho	3.37					Renal Cell Carcinoma Signaling	3.97
Cytotoxic T Lymphocyte-mediated Apoptosis of Target Cells	2.4		Unfolded protein response	4.53		Sirtuin Signaling Pathway	3.75		Communication between Innate and Adaptive Immune Cells	3.1		Oxidative Phosphorylation	3.55		NRF2-mediated Oxidative Stress Response	3.35					IL-10 Signaling	3.58
Interferon Signaling	2.33		Dendritic Cell Maturation	4.4		Oxidative Phosphorylation	3.63		Graft-versus-Host Disease Signaling	2.93		Protein Ubiquitination Pathway	3.44		IL-10 Signaling	3.32					Superpathway of Geranylgeranyldiphosphate Biosynthesis I (via Mevalonate)	3.56
Mitochondrial Dysfunction	2.24		Glycolysis I	4.3		Antigen Presentation Pathway	3.58		Autoimmune Thyroid Disease Signaling	2.91		Unfolded protein response	3.33		Lipid Antigen Presentation by CD1	3.3					Endocannabinoid Cancer Inhibition Pathway	3.51
Colanic Acid Building Blocks Biosynthesis	2.13		Lipid Antigen Presentation by CD1	4.3		Role of Pattern Recognition Receptors in Recognition of Bacteria and Viruses	3.57		Natural Killer Cell Signaling	2.78		Sirtuin Signaling Pathway	3.21		Systemic Lupus Erythematosus Signaling	3.28					Systemic Lupus Erythematosus Signaling	3.49
FAT10 Cancer Signaling Pathway	2.03		LPS/IL-1 Mediated Inhibition of RXR Function	4.17		Unfolded protein response	3.51		Unfolded protein response	2.74		14-3-3-mediated Signaling	3.15		N-acetylglucosamine Degradation I	3.21					Hypoxia Signaling in the Cardiovascular System	3.39
Xanthine and Xanthosine Salvage	2.03		Systemic Lupus Erythematosus Signaling	4.07		Glucocorticoid Receptor Signaling	3.43		mTOR Signaling	2.66		Mitochondrial Dysfunction	3.05		Hypoxia Signaling in the Cardiovascular System	3.15					Antigen Presentation Pathway	3.16
Iron homeostasis signaling pathway	2.01		Mitochondrial Dysfunction	4.01		Dendritic Cell Maturation	3.42		Iron homeostasis signaling pathway	2.53		Sertoli Cell-Sertoli Cell Junction Signaling	2.84		Oleate Biosynthesis II (Animals)	3.12					Role of Osteoblasts, Osteoclasts and Chondrocytes in Rheumatoid Arthritis	3.11
CTLA4 Signaling in Cytotoxic T Lymphocytes	2		Caveolar-mediated Endocytosis Signaling	3.79		BAG2 Signaling Pathway	3.34		Endoplasmic Reticulum Stress Pathway	2.44		Systemic Lupus Erythematosus Signaling	2.83		BEX2 Signaling Pathway	3					Virus Entry via Endocytic Pathways	3.11
			Hypoxia Signaling in the Cardiovascular System	3.75		IL-7 Signaling Pathway	3.34		Regulation of eIF4 and p70S6K Signaling	2.32		Caveolar-mediated Endocytosis Signaling	2.8		PI3K/AKT Signaling	2.98					Clathrin-mediated Endocytosis Signaling	3.05
			Cytotoxic T Lymphocyte-mediated Apoptosis of Target Cells	3.72		Autophagy	3.28		Aldosterone Signaling in Epithelial Cells	2.31		NRF2-mediated Oxidative Stress Response	2.78		Renal Cell Carcinoma Signaling	2.97					Pancreatic Adenocarcinoma Signaling	3.05
			Clathrin-mediated Endocytosis Signaling	3.54		Guanine and Guanosine Salvage I	3.27		Gluconeogenesis I	2.25		Endoplasmic Reticulum Stress Pathway	2.76		Heme Degradation	2.91					N-acetylglucosamine Degradation I	3.01
			Endoplasmic Reticulum Stress Pathway	3.51		FAT10 Signaling Pathway	3.16		TR/RXR Activation	2.24		BEX2 Signaling Pathway	2.65		N-acetylglucosamine Degradation II	2.91					Glycolysis I	2.92
			Cdc42 Signaling	3.44		Pathogenesis of Multiple Sclerosis	3.02		Cdc42 Signaling	2.22		Thioredoxin Pathway	2.57		Unfolded protein response	2.89					Lipid Antigen Presentation by CD1	2.92
			Oxidative Phosphorylation	3.44		Fcγ Receptor-mediated Phagocytosis in Macrophages and Monocytes	2.8		IL-4 Signaling	2.22		Osteoarthritis Pathway	2.48		Role of Osteoblasts, Osteoclasts and Chondrocytes in Rheumatoid Arthritis	2.85					CTLA4 Signaling in Cytotoxic T Lymphocytes	2.91
			Systemic Lupus Erythematosus In B Cell Signaling Pathway	3.29		Hereditary Breast Cancer Signaling	2.78		CTLA4 Signaling in Cytotoxic T Lymphocytes	2.17		Cdc42 Signaling	2.47		ILK Signaling	2.74					Prostate Cancer Signaling	2.85
			Role of Macrophages, Fibroblasts and Endothelial Cells in Rheumatoid Arthritis	3.28		NRF2-mediated Oxidative Stress Response	2.78		Dendritic Cell Maturation	2.09		Superoxide Radicals Degradation	2.45		Agranulocyte Adhesion and Diapedesis	2.69					Role of PKR in Interferon Induction and Antiviral Response	2.85
			Crosstalk between Dendritic Cells and Natural Killer Cells	3.26		Agranulocyte Adhesion and Diapedesis	2.71		Putrescine Biosynthesis III	2.06		Regulation of Actin-based Motility by Rho	2.32		ERK/MAPK Signaling	2.69					Fcγ Receptor-mediated Phagocytosis in Macrophages and Monocytes	2.77
			CTLA4 Signaling in Cytotoxic T Lymphocytes	3.26		Aryl Hydrocarbon Receptor Signaling	2.71		Sirtuin Signaling Pathway	2.06		p53 Signaling	2.25		Serine Biosynthesis	2.69					Relaxin Signaling	2.75
			Prostate Cancer Signaling	3.2		Toll-like Receptor Signaling	2.71		PPARα/RXRα Activation	2.03		Cytotoxic T Lymphocyte-mediated Apoptosis of Target Cells	2.15		Systemic Lupus Erythematosus In B Cell Signaling Pathway	2.64					Superpathway of Cholesterol Biosynthesis	2.74
			LXR/RXR Activation	3.14		p53 Signaling	2.68		Clathrin-mediated Endocytosis Signaling	2.01		MIF-mediated Glucocorticoid Regulation	2.15		Natural Killer Cell Signaling	2.63					Mevalonate Pathway I	2.72
			Epithelial Adherens Junction Signaling	3.12		Apoptosis Signaling	2.66					Virus Entry via Endocytic Pathways	2.09		Fcγ Receptor-mediated Phagocytosis in Macrophages and Monocytes	2.61					Role of NFAT in Regulation of the Immune Response	2.72
			Sertoli Cell-Sertoli Cell Junction Signaling	3.09		Mitochondrial Dysfunction	2.64					Gap Junction Signaling	2.07		Cdc42 Signaling	2.52					Glutathione Redox Reactions II	2.71
			Graft-versus-Host Disease Signaling	3.01		JAK/Stat Signaling	2.58								Selenocysteine Biosynthesis II (Archaea and Eukaryotes)	2.52					Heme Degradation	2.71
			p53 Signaling	3.01		PI3K/AKT Signaling	2.56								Signaling by Rho Family GTPases	2.52					N-acetylglucosamine Degradation II	2.71
			14-3-3-mediated Signaling	3		Systemic Lupus Erythematosus Signaling	2.54								Estrogen Receptor Signaling	2.51					AMPK Signaling	2.69
			Natural Killer Cell Signaling	2.89		Induction of Apoptosis by HIV1	2.53								Endoplasmic Reticulum Stress Pathway	2.48					Amyotrophic Lateral Sclerosis Signaling	2.69
			Huntington's Disease Signaling	2.81		Urate Biosynthesis/Inosine 5'-phosphate Degradation	2.52								BAG2 Signaling Pathway	2.47					Ephrin B Signaling	2.69
			Iron homeostasis signaling pathway	2.79		Role of Hypercytokinemia/hyperchemokinemia in the Pathogenesis of Influenza	2.51								Ephrin B Signaling	2.41					Phagosome Formation	2.67
			Osteoarthritis Pathway	2.67		Glutathione Redox Reactions II	2.5								PI3K Signaling in B Lymphocytes	2.4					SAPK/JNK Signaling	2.57
			Granulocyte Adhesion and Diapedesis	2.61		Granulocyte Adhesion and Diapedesis	2.47								Endocannabinoid Cancer Inhibition Pathway	2.32					Toll-like Receptor Signaling	2.57
			Allograft Rejection Signaling	2.6		Role of RIG1-like Receptors in Antiviral Innate Immunity	2.46								Granulocyte Adhesion and Diapedesis	2.32					Chondroitin Sulfate Degradation (Metazoa)	2.55
			Role of Osteoblasts, Osteoclasts and Chondrocytes in Rheumatoid Arthritis	2.54		Regulation of Cellular Mechanics by Calpain Protease	2.4								RhoGDI Signaling	2.32					Agrin Interactions at Neuromuscular Junction	2.49
			Altered T Cell and B Cell Signaling in Rheumatoid Arthritis	2.5		Production of Nitric Oxide and Reactive Oxygen Species in Macrophages	2.32								Vitamin-C Transport	2.32					Tec Kinase Signaling	2.48
			OX40 Signaling Pathway	2.5		Remodeling of Epithelial Adherens Junctions	2.3								Toll-like Receptor Signaling	2.31					Dermatan Sulfate Degradation (Metazoa)	2.47
			NRF2-mediated Oxidative Stress Response	2.47		Clathrin-mediated Endocytosis Signaling	2.24								IL-7 Signaling Pathway	2.26					Natural Killer Cell Signaling	2.46
			ILK Signaling	2.45		GM-CSF Signaling	2.24								B Cell Receptor Signaling	2.25					Unfolded protein response	2.45
			Phagosome Formation	2.4		p38 MAPK Signaling	2.19								Role of PKR in Interferon Induction and Antiviral Response	2.15					Neuroinflammation Signaling Pathway	2.43
			Reelin Signaling in Neurons	2.33		Regulation of Actin-based Motility by Rho	2.19								Hepatic Fibrosis Signaling Pathway	2.12					Ovarian Cancer Signaling	2.39
			Superpathway of Serine and Glycine Biosynthesis I	2.3		Actin Nucleation by ARP-WASP Complex	2.18								CD28 Signaling in T Helper Cells	2.1					Hereditary Breast Cancer Signaling	2.37
			Glutathione Redox Reactions I	2.2		LXR/RXR Activation	2.13								LXR/RXR Activation	2.08					GADD45 Signaling	2.33
			Estrogen Receptor Signaling	2.17		Adenine and Adenosine Salvage III	2.12								CTLA4 Signaling in Cytotoxic T Lymphocytes	2.03					T Cell Exhaustion Signaling Pathway	2.3
			PD-1, PD-L1 cancer immunotherapy pathway	2.15		Differential Regulation of Cytokine Production in Macrophages and T Helper Cells by IL-17A and IL-17F	2.1								Tec Kinase Signaling	2					Ceramide Signaling	2.26
			T Cell Exhaustion Signaling Pathway	2.14		Purine Nucleotides Degradation II (Aerobic)	2.1														RANK Signaling in Osteoclasts	2.26
			Integrin Signaling	2.13		GADD45 Signaling	2.03														Ephrin Receptor Signaling	2.22
			Autoimmune Thyroid Disease Signaling	2.12																	Endoplasmic Reticulum Stress Pathway	2.2
			Paxillin Signaling	2.11																	CD28 Signaling in T Helper Cells	2.18
			Gluconeogenesis I	2.1																	Dendritic Cell Maturation	2.17
			Aryl Hydrocarbon Receptor Signaling	2.09																	Actin Cytoskeleton Signaling	2.15
			Glioma Signaling	2.07																	MIF Regulation of Innate Immunity	2.15
			Rac Signaling	2.04																	Polyamine Regulation in Colon Cancer	2.14
																					Cell Cycle: G1/S Checkpoint Regulation	2.12
																					Estrogen Receptor Signaling	2.11
																					IL-6 Signaling	2.09
																					Remodeling of Epithelial Adherens Junctions	2.09
																					Bladder Cancer Signaling	2.06
																					Vitamin-C Transport	2.04
																					Agranulocyte Adhesion and Diapedesis	2.03
																					p53 Signaling	2.03
																					VEGF Signaling	2.01

## Sheet: MAJIQ UN SRSF1
#Gene Name	Gene ID	LSV ID	E(dPSI) per LSV junction	P(|dPSI|>=0.10) per LSV junction	P(|dPSI|<=0.05) per LSV junction	CON_SR_UN E(PSI)	SR1_UN E(PSI)	LSV Type	A5SS	A3SS	ES	Num. Junctions	Num. Exons	De Novo Junctions	chr	strand	Junctions coords	Exons coords	IR coords	UCSC LSV Link
Clcn4	gene:ENSMUSG00000000605	gene:ENSMUSG00000000605:s:7298692-7298836	3.058382702597762e-05;-0.12818521605521352;0.09172235790364341;0.009157014384724512	6.68892700711473e-08;0.6532827322889193;0.4584948089411417;0.018383929630790583	0.45702178791705417;0.000581361392024915;0.001077647273628428;0.014861150343915178	0.002;0.631;0.254;0.113	0.013;0.469;0.380;0.136	s|1e1.1o1|1e2.1o2|1e3.1o2|1e4.1o2	0	0	1	4	5	1;1;1;1	7	-	7298196-7298692;7296878-7298692;7296069-7298692;7295183-7298692	7294996-7295183;7295970-7296069;7296724-7296878;7298001-7298196;7298692-7298836		http://genome.ucsc.edu/cgi-bin/hgTracks?db=GRCm38&position=7%3A7298836-7294996
Mapk7	gene:ENSMUSG00000001034	gene:ENSMUSG00000001034:s:61493506-61493954	0.11029599424054903;5.908164132430213e-07;-0.04747338569775006;-2.1110597122565907e-05;-0.014130873884654057;-3.9249987179216343e-07;-0.015728052523818974	0.5643466125060438;9.107666508682161e-10;0.16408232182259447;1.3682838914220192e-07;0.02444057482955812;9.107826867640928e-10;0.02104446019382964	0.0007808694076691815;0.46874911188088825;0.0032239899816166595;0.42344683402277594;0.013256751732133032;0.4546857810040458;0.01619296963600092	0.581;0.001;0.162;0.008;0.132;0.001;0.114	0.726;0.006;0.087;0.006;0.097;0.001;0.077	s|1e1.2o3|1e1.3o3|2e1.2o3|3e1.1o3|3e1.2o3|3e1.3o3|4e1.2o3	1	1	0	7	2	1;1;1;1;1;1;1	11	-	61493069-61493647;61493061-61493647;61493069-61493597;61493185-61493524;61493069-61493524;61493061-61493524;61493069-61493506	61492850-61493185;61493506-61493954		http://genome.ucsc.edu/cgi-bin/hgTracks?db=GRCm38&position=11%3A61493954-61492850
Srr	gene:ENSMUSG00000001323	gene:ENSMUSG00000001323:t:74912962-74913133	0.13453313909918077;-0.06427610051667061;-1.4666713882900885e-05;-0.010767182997385001;-1.4666713882900885e-05	0.6720225927859609;0.30630913034059337;0.00017860514037029303;0.017209474124384894;0.00017860514037029303	0.0005438063392906685;0.0017696534517268603;0.04224896928688893;0.012387534655394439;0.04224896928688893	0.032;0.900;0.005;0.058;0.005	0.214;0.771;0.005;0.005;0.005	t|1e1.1o3|1e2.1o1|2e3.1o3|2e3.3o3|2e4.1o1	1	1	1	5	5	1;1;1;1;1	11	-	74913133-74925619;74913133-74919437;74913132-74925619;74913132-74925584;74913132-74919437	74912962-74913133;74919437-74919662;74925584-74925948		http://genome.ucsc.edu/cgi-bin/hgTracks?db=GRCm38&position=11%3A74925948-74912962
Pnpla6	gene:ENSMUSG00000004565	gene:ENSMUSG00000004565:s:3523758-3523867	-0.10216993425916543;0.10216991126100144	0.5179720527297291;0.5179716874766057	0.0009059261204655833;0.0009058731009581445	0.345;0.655	0.207;0.793	s|1e1.1o2|1e1.2o2	0	1	0	2	2	1;1	8	+	3523867-3523999;3523867-3524011	3523758-3523867;3523999-3524166		http://genome.ucsc.edu/cgi-bin/hgTracks?db=GRCm38&position=8%3A3524166-3523758
Celf1	gene:ENSMUSG00000005506	gene:ENSMUSG00000005506:t:90987620-90987816	-0.16424342558027327;0.01357775170357208;0.10262722756689088	0.7712561883112669;0.011690555434244165;0.5060354919836094	0.00038709997947106167;0.02299247543668916;0.0009493668312747922	0.844;0.005;0.151	0.636;0.059;0.305	t|1e1.1o1|1e2.1o1|1e3.1o1	0	0	1	3	4	1;1;1	2	+	90940641-90987665;90954341-90987665;90965210-90987665	90940382-90940641;90954289-90954341;90965092-90965210;90987620-90987816		http://genome.ucsc.edu/cgi-bin/hgTracks?db=GRCm38&position=2%3A90987816-90940382
Pan2	gene:ENSMUSG00000005682	gene:ENSMUSG00000005682:s:128315098-128315236	-0.14206076554076486;0.14206074594918194	0.6999187767633436;0.699918543069937	0.0005041863035877281;0.0005041581229475723	0.412;0.588	0.230;0.770	s|1e1.1o2|1e1.2o2	0	1	0	2	2	1;1	10	+	128315236-128315487;128315236-128315514	128315098-128315236;128315487-128315657		http://genome.ucsc.edu/cgi-bin/hgTracks?db=GRCm38&position=10%3A128315657-128315098
Qrich1	gene:ENSMUSG00000006673	gene:ENSMUSG00000006673:t:108518703-108518826	-0.009472030384543067;0.003516585178221509;0.005599241822333954;0.06803856083148808;-0.12893750484418437;0.0057908240112616634	0.00920054192297744;8.672817092778514e-05;0.00030719931229791206;0.31642389371127316;0.7071001973880692;0.015770246413862717	0.023696683405970198;0.31705098552933625;0.24086754583526648;0.0016851623582110355;0.00038476032691081574;0.016715021418646447	0.080;0.013;0.025;0.456;0.265;0.165	0.055;0.040;0.045;0.563;0.116;0.181	t|1e1.1o2|1e1.2o2|1e2.1o1|2e3.1o2|2e3.2o2|2e4.1o1	1	1	1	6	5	1;1;1;1;1;1	9	+	108517240-108518703;108517252-108518703;108517976-108518703;108517240-108518767;108517252-108518767;108517976-108518767	108516806-108517252;108517599-108517976;108518703-108518826		http://genome.ucsc.edu/cgi-bin/hgTracks?db=GRCm38&position=9%3A108518826-108516806
Qrich1	gene:ENSMUSG00000006673	gene:ENSMUSG00000006673:t:108528412-108530627	-0.10340492471466955;0.010756685466577936;0.07836675623026632;7.771560057405044e-16	0.5421915189518325;0.0015769218096341833;0.36533506523844894;5.874033233021286e-21	0.0006673520393242205;0.27161487167698456;0.0019207683221281345;0.9999998937377396	0.593;0.087;0.318;0.001	0.468;0.109;0.421;0.001	t|1e1.1o2|1e1.2o2|1e2.2o2|i	1	0	1	4	3	1;1;1;0	9	+	108517240-108528589;108517252-108528589;108518826-108528589;108518827-108528411	108516806-108517252;108518703-108518826;108528412-108530627	108518827-108528411	http://genome.ucsc.edu/cgi-bin/hgTracks?db=GRCm38&position=9%3A108530627-108516806
Msh5	gene:ENSMUSG00000007035	gene:ENSMUSG00000007035:s:35043729-35043767	0.11129670707802208;-0.11129674657769872	0.5369209239071453;0.5369213420929588	0.0008877153266637662;0.0008877623688748892	0.711;0.289	0.879;0.121	s|1e1.1o1|1e2.1o1	0	0	1	2	3	1;1	17	-	35042180-35043729;35041515-35043729	35041470-35041515;35042098-35042180;35043729-35043767		http://genome.ucsc.edu/cgi-bin/hgTracks?db=GRCm38&position=17%3A35043767-35041470
Msh5	gene:ENSMUSG00000007035	gene:ENSMUSG00000007035:t:35041470-35041515	-0.11742699431581208;0.1174269510259858	0.5404357570749253;0.5404354965559778	0.0009177115760983234;0.0009176671022806705	0.354;0.646	0.160;0.840	t|1e1.1o1|1e2.1o1	0	0	1	2	3	1;1	17	-	35041515-35043729;35041515-35042098	35041470-35041515;35042098-35042180;35043729-35043767		http://genome.ucsc.edu/cgi-bin/hgTracks?db=GRCm38&position=17%3A35043767-35041470
Prrg2	gene:ENSMUSG00000007837	gene:ENSMUSG00000007837:s:45060741-45060892	-0.18332981664961284;0.028933853321252083;7.754162793128541e-05;0.07133703648713625	0.8873975428862617;0.15813959989057566;2.918379394283427e-05;0.3390430944074007	0.00015657895256382393;0.003191711685623197;0.08802182254103061;0.001586520664347552	0.253;0.574;0.003;0.172	0.044;0.646;0.005;0.305	s|1e1.1o3|1e1.2o3|1e1.3o3|1e2.1o1	0	1	1	4	3	1;1;1;1	7	-	45060415-45060741;45060386-45060741;45060359-45060741;45060011-45060741	45059972-45060011;45060205-45060415;45060741-45060892		http://genome.ucsc.edu/cgi-bin/hgTracks?db=GRCm38&position=7%3A45060892-45059972
Vav2	gene:ENSMUSG00000009621	gene:ENSMUSG00000009621:s:27270128-27270215	-4.6941776859169404e-05;-4.6941776859169404e-05;0.22785453778791542;-0.21978912953421553	2.3914148272584198e-05;2.3914148272584198e-05;0.9816895969571325;0.9779516709624237	0.10021896108207295;0.10021896108207295;1.1374365294579633e-05;9.84100622047901e-06	0.005;0.005;0.727;0.263	0.004;0.004;0.989;0.004	s|1e1.1o1|1e2.1o1|1e3.1o2|1e3.2o2	0	1	1	4	4	1;1;1;0	2	-	27269667-27270128;27269205-27270128;27269022-27270128;27269019-27270128	27268455-27269022;27269121-27269205;27269581-27269667;27270128-27270215		http://genome.ucsc.edu/cgi-bin/hgTracks?db=GRCm38&position=2%3A27270215-27268455
Vav2	gene:ENSMUSG00000009621	gene:ENSMUSG00000009621:t:27268455-27269022	0.2265967779442703;-7.012798635968733e-05;-0.2212102581975151	0.9813349417963735;3.819120989528854e-05;0.9788512440477726	1.0792142749480845e-05;0.0960900105443776;9.75599762864654e-06	0.729;0.006;0.265	0.990;0.005;0.005	t|1e1.1o1|1e2.1o1|2e3.1o1	0	1	1	3	4	1;1;0	2	-	27269022-27270128;27269022-27269121;27269019-27270128	27268455-27269022;27269121-27269205;27270128-27270215		http://genome.ucsc.edu/cgi-bin/hgTracks?db=GRCm38&position=2%3A27270215-27268455
Nit1	gene:ENSMUSG00000013997	gene:ENSMUSG00000013997:s:171345536-171345646	-0.0368289815912402;0.19859656710336718;-0.11016646650255155	0.11642582096253687;0.7792067208579508;0.5027534823715035	0.004668774411882182;0.00047441435748450927;0.0010381485085469988	0.103;0.459;0.438	0.026;0.732;0.242	s|1e1.2o2|1e2.1o1|2e2.1o1	1	0	1	3	3	1;1;1	1	-	171345312-171345568;171345000-171345568;171345000-171345536	171344914-171345000;171345191-171345482;171345536-171345646		http://genome.ucsc.edu/cgi-bin/hgTracks?db=GRCm38&position=1%3A171345646-171344914
Pemt	gene:ENSMUSG00000000301	gene:ENSMUSG00000000301:s:60046340-60046489	-0.12745594493322662;8.192990033077775e-05;0.07200952412986268;0.006254033586337507	0.6487665750277272;3.4234159505582805e-05;0.3440397710415643;0.09823537404404412	0.0005817023958021306;0.08315414660616349;0.0016021648358243087;0.004597061599199037	0.231;0.004;0.415;0.348	0.065;0.005;0.561;0.370	s|1e1.1o1|2e2.1o1|2e3.1o1|2e4.2o2	1	0	1	4	5	1;1;1;1	11	-	60031820-60046344;60044726-60046340;60031820-60046340;59983558-60046340	59983443-59983740;60031713-60031820;60044545-60044726;60046340-60046489		http://genome.ucsc.edu/cgi-bin/hgTracks?db=GRCm38&position=11%3A60046489-59983443
Itfg2	gene:ENSMUSG00000001518	gene:ENSMUSG00000001518:s:128416257-128416298	-0.1082486056539278;0.10824859207110954	0.5643602323553816;0.5643599079717226	0.0007356656868351408;0.0007356213975841006	0.926;0.074	0.791;0.209	s|1e1.1o1|1e2.2o2	0	0	1	2	3	1;1	6	-	128416064-128416257;128414284-128416257	128414145-128414377;128415630-128416064;128416257-128416298		http://genome.ucsc.edu/cgi-bin/hgTracks?db=GRCm38&position=6%3A128416298-128414145
Axl	gene:ENSMUSG00000002602	gene:ENSMUSG00000002602:t:25770633-25770765	0.011947302569641837;0.058476596636632495;-0.11737142916158025	0.0028894236373847326;0.22820343004737628;0.6286645179850331	0.07719702478470425;0.002580216035388396;0.0005586681140726801	0.004;0.058;0.939	0.054;0.144;0.802	t|1e1.1o1|1e2.1o1|1e3.1o1	0	0	1	3	4	1;1;1	7	-	25770765-25774515;25770765-25773343;25770765-25773099	25770633-25770765;25773099-25773125;25773343-25773493;25774515-25774725		http://genome.ucsc.edu/cgi-bin/hgTracks?db=GRCm38&position=7%3A25774725-25770633
Nfat5	gene:ENSMUSG00000003847	gene:ENSMUSG00000003847:s:107293470-107293898	-0.14691124279677803;0.14691119943791142	0.7486700479992697;0.7486696423779495	0.00038970258533244095;0.00038968080647169563	0.736;0.264	0.562;0.438	s|1e1.1o1|1e2.1o1	0	0	1	2	3	1;1	8	+	107293898-107295581;107293898-107324639	107293470-107293898;107295581-107295634;107324639-107329307		http://genome.ucsc.edu/cgi-bin/hgTracks?db=GRCm38&position=8%3A107329307-107293470
Nfat5	gene:ENSMUSG00000003847	gene:ENSMUSG00000003847:t:107324639-107329307	0.1416106467984251;-0.14161068252663972	0.6594784299232652;0.6594787024117683	0.0006223768247825926;0.0006224099845231201	0.499;0.501	0.704;0.296	t|1e1.1o1|1e2.1o1	0	0	1	2	3	1;1	8	+	107293898-107324639;107295634-107324639	107293470-107293898;107295581-107295634;107324639-107329307		http://genome.ucsc.edu/cgi-bin/hgTracks?db=GRCm38&position=8%3A107329307-107293470
Wars2	gene:ENSMUSG00000004233	gene:ENSMUSG00000004233:s:99141068-99141188	-0.15379266393626945;0.15379263325302422	0.8843102886579013;0.8843100837634711	8.249363901380313e-05;8.248908913037901e-05	0.974;0.026	0.812;0.188	s|1e1.1o1|1e2.1o1	0	0	1	2	3	1;1	3	+	99141188-99187481;99141188-99204536	99141068-99141188;99187481-99187738;99204536-99204616		http://genome.ucsc.edu/cgi-bin/hgTracks?db=GRCm38&position=3%3A99204616-99141068
Wars2	gene:ENSMUSG00000004233	gene:ENSMUSG00000004233:t:99204536-99204616	0.1468487176667872;-0.15020939005206707;0.0028077651583567017	0.8698914747314698;0.8248142553348299;0.004250403051999306	2.2647221853418518e-05;6.80663510398416e-05;0.11417886272789218	0.019;0.917;0.063	0.179;0.753;0.070	t|1e1.1o1|1e2.1o1|i	0	0	1	3	3	1;1;0	3	+	99141188-99204536;99187738-99204536;99187739-99204535	99141068-99141188;99187481-99187738;99204536-99204616	99187739-99204535	http://genome.ucsc.edu/cgi-bin/hgTracks?db=GRCm38&position=3%3A99204616-99141068
Pard6a	gene:ENSMUSG00000005699	gene:ENSMUSG00000005699:t:105702174-105702396	0.1239257305708982;-0.14280184841008575;0.0054442567901792065	0.6238019082720121;0.7190833118836939;0.0031458910213333826	0.0006482504004425558;0.00045241415748487057;0.06383681217221751	0.539;0.423;0.040	0.700;0.247;0.053	t|1e1.1o3|1e1.2o3|1e2.1o1	1	0	1	3	3	1;1;1	8	+	105701286-105702174;105701317-105702174;105701803-105702174	105701148-105701460;105701647-105701803;105702174-105702396		http://genome.ucsc.edu/cgi-bin/hgTracks?db=GRCm38&position=8%3A105702396-105701148
Mark3	gene:ENSMUSG00000007411	gene:ENSMUSG00000007411:s:111647471-111647728	-0.0012711451055796227;0.08280536789519385;-0.10233552176841301;0.008156756756304308	0.001167515631981107;0.38107235198970973;0.5370144633484701;0.0007490430914072739	0.2178505105858909;0.0023161727448633945;0.0007935301841748288;0.31092921273341395	0.187;0.272;0.477;0.063	0.185;0.364;0.362;0.090	s|1e1.1o1|1e2.1o1|1e3.1o1|i	0	0	1	4	4	1;1;1;0	12	+	111647728-111651958;111647728-111653390;111647728-111655270;111647729-111651957	111647471-111647728;111651958-111651984;111653390-111653434;111655270-111656221	111647729-111651957	http://genome.ucsc.edu/cgi-bin/hgTracks?db=GRCm38&position=12%3A111656221-111647471
Tjap1	gene:ENSMUSG00000012296	gene:ENSMUSG00000012296:s:46282346-46282439	-3.974896123931227e-05;-0.16788006687645246;0.1630295015114671	4.523479875482013e-06;0.8574079968824104;0.83840776762936	0.42346452899830017;0.00018956232585876087;0.00022040356136270695	0.023;0.539;0.439	0.027;0.353;0.621	s|1e1.1o1|1e2.1o1|1e3.1o1	0	0	1	3	4	1;1;1	17	-	46280544-46282346;46271929-46282346;46264978-46282346	46264883-46264978;46271800-46271929;46280416-46280544;46282346-46282439		http://genome.ucsc.edu/cgi-bin/hgTracks?db=GRCm38&position=17%3A46282439-46264883
Tjap1	gene:ENSMUSG00000012296	gene:ENSMUSG00000012296:t:46264883-46264978	-0.00197297335178234;-6.719069865248678e-07;0.13895309095300196;-0.09784111172231247;-6.719069865248678e-07;-6.719069865248678e-07	0.00010681459032564161;3.035955438889709e-09;0.71754383463839;0.4921256863243446;3.035955438889709e-09;3.035955438889709e-09	0.2240809976161614;0.43513121567315216;0.0004446817484288851;0.000980589449888658;0.43513121567315216;0.43513121567315216	0.033;0.001;0.510;0.453;0.001;0.001	0.001;0.001;0.673;0.324;0.001;0.001	t|1e1.1o1|1e2.1o1|1e3.2o2|1e4.2o2|1e5.1o1|1e6.1o1	0	0	1	6	7	1;1;1;1;1;1	17	-	46264978-46282960;46264978-46282652;46264978-46282346;46264978-46271800;46264978-46270739;46264978-46269728	46264883-46264978;46269728-46269808;46270739-46270771;46271800-46271929;46282346-46282439;46282652-46282937;46282960-46283026		http://genome.ucsc.edu/cgi-bin/hgTracks?db=GRCm38&position=17%3A46283026-46264883
Ints2	gene:ENSMUSG00000018068	gene:ENSMUSG00000018068:t:86256023-86256329	0.03375602433950443;-0.17407224289515524;0.10860870850142434	0.02682023407193934;0.885300598796418;0.5710037792050253	0.024041179588231085;0.00014147577745859952;0.0007347156035380975	0.014;0.898;0.088	0.075;0.706;0.220	t|1e1.1o1|1e2.1o1|1e3.2o3	0	0	1	3	4	1;1;1	11	-	86256329-86257518;86256329-86257204;86256329-86256422	86256023-86256329;86256353-86256546;86257204-86257415;86257505-86257518;86257518-86257575		http://genome.ucsc.edu/cgi-bin/hgTracks?db=GRCm38&position=11%3A86257575-86256023
Kansl1	gene:ENSMUSG00000018412	gene:ENSMUSG00000018412:t:104423922-104425293	-0.03540123278457458;-0.03460751302971847;7.531025436573873e-07;0.1282136011776347	0.16008416925569727;0.14805880749311;7.15041835111287e-08;0.6821164576793636	0.003097870876561326;0.0032880838049755834;0.38914762172702894;0.0004974486009030182	0.540;0.365;0.002;0.092	0.463;0.291;0.002;0.243	t|1e1.1o1|1e2.1o1|1e3.1o1|1e4.1o1	0	0	1	4	5	1;1;1;1	11	-	104425293-104467639;104425293-104441725;104425293-104441297;104425293-104426424	104423922-104425293;104426424-104426468;104441297-104441702;104441725-104442291;104467639-104467991		http://genome.ucsc.edu/cgi-bin/hgTracks?db=GRCm38&position=11%3A104467991-104423922
Ncor1	gene:ENSMUSG00000018501	gene:ENSMUSG00000018501:s:62458455-62458541	0.12074060910416583;-0.12074061546365497	0.6348923518989306;0.6348925901061185	0.0002650825663793439;0.0002650973372001486	0.116;0.884	0.266;0.734	s|1e1.1o2|i	0	0	0	2	2	1;0	11	-	62438515-62458455;62457807-62458454	62438338-62438515;62458455-62458541	62457807-62458454	http://genome.ucsc.edu/cgi-bin/hgTracks?db=GRCm38&position=11%3A62458541-62438338
Reps1	gene:ENSMUSG00000019854	gene:ENSMUSG00000019854:s:18104212-18105026	7.771559974021898e-16;-0.11397464226468501;0.005992415663020247;0.08853675124755159	6.626045978353769e-21;0.6048230310988528;1.313710237734888e-05;0.4398643849139705	0.9999999936895302;0.0006496846874878281;0.4550174586844403;0.001126689002999051	0.001;0.475;0.025;0.500	0.001;0.339;0.047;0.614	s|1e1.1o1|1e2.1o2|1e2.2o2|1e3.1o2	0	1	1	4	4	1;1;1;1	10	+	18104275-18107207;18104275-18107668;18104275-18107671;18104275-18114399	18104212-18105026;18107207-18107469;18107668-18107748;18114399-18114486		http://genome.ucsc.edu/cgi-bin/hgTracks?db=GRCm38&position=10%3A18114486-18104212
Loxl3	gene:ENSMUSG00000000693	gene:ENSMUSG00000000693:s:83034173-83034289	0.10991263279531106;-0.10991264903306038	0.5562480798984095;0.556248298218811	0.0008291958899179548;0.0008292452303546582	0.796;0.204	0.942;0.058	s|1e1.1o2|1e1.2o2	0	1	0	2	2	1;1	6	+	83034289-83035455;83034289-83035580	83034173-83034289;83035455-83035797		http://genome.ucsc.edu/cgi-bin/hgTracks?db=GRCm38&position=6%3A83035797-83034173
Fmr1	gene:ENSMUSG00000000838	gene:ENSMUSG00000000838:t:68708042-68708877	0.11578719250235625;-0.1157872202886095	0.6132294712042736;0.6132297834927359	0.0006214235900271856;0.0006214610458665781	0.459;0.541	0.589;0.411	t|1e1.1o1|1e2.1o3	0	0	1	2	3	1;1	X	+	68705380-68708042;68705923-68708042	68705249-68705380;68705861-68706893;68708042-68708877		http://genome.ucsc.edu/cgi-bin/hgTracks?db=GRCm38&position=X%3A68708877-68705249
Vps9d1	gene:ENSMUSG00000001062	gene:ENSMUSG00000001062:s:123252605-123252680	0.19712247309360512;-0.19712252263926078	0.9067837793096039;0.906783872259019	0.0001393852578727139;0.00013939256363981745	0.735;0.265	0.961;0.039	s|1e1.2o3|1e1.3o3	0	1	0	2	2	1;0	8	-	123251019-123252605;123251016-123252605	123250927-123251071;123252605-123252680		http://genome.ucsc.edu/cgi-bin/hgTracks?db=GRCm38&position=8%3A123252680-123250927
Oas1c	gene:ENSMUSG00000001166	gene:ENSMUSG00000001166:t:120805400-120805600	-0.10521881034172231;0.10521880274246109	0.5252455928658202;0.5252453774743022	0.0009001245294673055;0.0009000726022467126	0.869;0.131	0.718;0.282	t|1e1.1o1|1e2.1o1	0	0	1	2	3	1;1	5	-	120805600-120807960;120805600-120806296	120805400-120805600;120806296-120806405;120807960-120808248		http://genome.ucsc.edu/cgi-bin/hgTracks?db=GRCm38&position=5%3A120808248-120805400
Zdhhc4	gene:ENSMUSG00000001844	gene:ENSMUSG00000001844:t:143328295-143328570	0.11287382558894082;-0.054953656169739004;-0.028796268827105086	0.5931944427832176;0.2093448164257916;0.07421783160300759	0.0006943966941342952;0.0024806109772345097;0.0058268329927407825	0.583;0.221;0.200	0.719;0.137;0.142	t|1e1.1o2|1e1.2o2|1e2.1o1	1	0	1	3	3	1;1;1	5	-	143328570-143329166;143328570-143329099;143328570-143328678	143328295-143328570;143328678-143328897;143329099-143329256		http://genome.ucsc.edu/cgi-bin/hgTracks?db=GRCm38&position=5%3A143329256-143328295
Tuft1	gene:ENSMUSG00000005968	gene:ENSMUSG00000005968:s:94658725-94658872	-0.11971727174508746;0.12181319225956752;-2.905353025206845e-05	0.6048436632951748;0.6163822887647007;2.4732009358236836e-06	0.0006862044350940399;0.0006597268185667446;0.2150548334461948	0.846;0.149;0.004	0.685;0.312;0.003	s|1e1.1o1|1e2.1o1|1e3.1o1	0	0	1	3	4	1;1;1	3	-	94639469-94658725;94639026-94658725;94635495-94658725	94635409-94635495;94638925-94639026;94639387-94639469;94658725-94658872		http://genome.ucsc.edu/cgi-bin/hgTracks?db=GRCm38&position=3%3A94658872-94635409
Eps15l1	gene:ENSMUSG00000006276	gene:ENSMUSG00000006276:s:72367904-72367986	0.04216141627775297;0.046010913737530794;-0.12864706226742512	0.1627237741586551;0.1629930383432529;0.6827996849452107	0.0031012860326561833;0.0030970375385036236;0.0004940733962653931	0.375;0.145;0.481	0.450;0.218;0.327	s|1e1.1o1|1e2.1o1|1e3.1o1	0	0	1	3	4	1;1;1	8	-	72358445-72367904;72346171-72367904;72341524-72367904	72340999-72341524;72345966-72346171;72358068-72358445;72367904-72367986		http://genome.ucsc.edu/cgi-bin/hgTracks?db=GRCm38&position=8%3A72367986-72340999
Ptprs	gene:ENSMUSG00000013236	gene:ENSMUSG00000013236:t:56424880-56425133	-0.11498353676242441;-3.194364893319646e-05;0.002296514302884213;0.10145594237269294	0.5872272635709618;2.998567906369338e-06;0.007670648493009683;0.5025137836882212	0.0007433637144753646;0.1693371246239549;0.03226051700516497;0.0009700533930644556	0.244;0.004;0.060;0.690	0.095;0.002;0.064;0.839	t|1e1.1o3|1e2.1o1|1e3.2o2|1e4.1o1	0	0	1	4	5	1;1;1;1	17	-	56424977-56434453;56424977-56429099;56424977-56426387;56424977-56425327	56424880-56425133;56425327-56425461;56426387-56426504;56429099-56429282;56433935-56434685		http://genome.ucsc.edu/cgi-bin/hgTracks?db=GRCm38&position=17%3A56434685-56424880
Dguok	gene:ENSMUSG00000014554	gene:ENSMUSG00000014554:s:83481213-83481462	-0.1428806951374808;0.14288063918388272	0.7445091892673982;0.7445088478413975	0.0003875312168497569;0.00038750897994019036	0.721;0.279	0.555;0.445	s|1e1.1o1|1e2.1o1	0	0	1	2	3	1;1	6	-	83480942-83481347;83480436-83481347	83480217-83480436;83480843-83480942;83481213-83481462		http://genome.ucsc.edu/cgi-bin/hgTracks?db=GRCm38&position=6%3A83481462-83480217
Dguok	gene:ENSMUSG00000014554	gene:ENSMUSG00000014554:t:83480217-83480436	0.17345671239809107;-0.17345672615030044	0.9015251721202195;0.9015252038547877	0.0001085084184731829;0.0001085146409282034	0.180;0.820	0.365;0.635	t|1e1.1o2|1e2.2o2	0	0	1	2	3	1;1	6	-	83480436-83481347;83480436-83480843	83480217-83480436;83480843-83480942;83481213-83481462		http://genome.ucsc.edu/cgi-bin/hgTracks?db=GRCm38&position=6%3A83481462-83480217
Mtmr1	gene:ENSMUSG00000015214	gene:ENSMUSG00000015214:t:71383200-71383275	0.1482053663332888;-0.1452207321375516;-2.0242598993352884e-05;-2.0242598993352884e-05	0.6982360785562453;0.6862711710779393;1.351863558638229e-06;1.351863558638229e-06	0.0005285572604041037;0.0005513579398469526;0.21786447867774672;0.21786447867774672	0.352;0.642;0.003;0.003	0.552;0.444;0.002;0.002	t|1e1.1o1|1e2.1o1|1e3.1o1|1e4.1o1	0	0	1	4	5	1;1;1;1	X	+	71369904-71383200;71376910-71383200;71377630-71383200;71379064-71383200	71369799-71369904;71376887-71376910;71377604-71377630;71379014-71379064;71383200-71383275		http://genome.ucsc.edu/cgi-bin/hgTracks?db=GRCm38&position=X%3A71383275-71369799
Lcorl	gene:ENSMUSG00000015882	gene:ENSMUSG00000015882:t:45697181-45701997	-0.0011168398408757634;0.06164054520576679;-0.1279291540528658;0.021776669123927107	0.03253253800202657;0.29192163822830264;0.6427809747080545;0.019853469272634514	0.02161358991310136;0.0011415993988972601;0.0002035832651563485;0.058733068383060236	0.230;0.337;0.425;0.002	0.227;0.449;0.259;0.067	t|1e1.3o3|1e2.1o1|1e3.1o2|i	0	0	1	4	4	1;1;1;0	5	-	45701997-45747056;45701997-45735731;45701997-45722974;45701998-45719666	45697181-45701997;45719667-45727742;45735731-45735824;45747056-45747307	45701998-45719666	http://genome.ucsc.edu/cgi-bin/hgTracks?db=GRCm38&position=5%3A45747307-45697181
Lcorl	gene:ENSMUSG00000015882	gene:ENSMUSG00000015882:t:45795293-45795358	0.0496593163852977;-0.10056617706486862;0.02243978210913273	0.11923567937503347;0.5173212119547133;0.05369819923535702	0.006075225566429577;0.0008806070417310963;0.007872687626922104	0.007;0.947;0.046	0.093;0.813;0.092	t|1e1.1o2|1e1.2o2|1e2.1o1	1	0	1	3	3	1;1;1	5	-	45795358-45857351;45795358-45857347;45795358-45856346	45795293-45795358;45856346-45856553;45857347-45857615		http://genome.ucsc.edu/cgi-bin/hgTracks?db=GRCm38&position=5%3A45857615-45795293
Slpi	gene:ENSMUSG00000017002	gene:ENSMUSG00000017002:t:164355451-164355612	0.1076076337444101;-0.10760762978972929	0.55180386597828;0.5518040253111588	0.0008475423629948991;0.0008475947613857393	0.815;0.185	0.943;0.057	t|1e1.1o1|1e2.1o1	0	0	1	2	3	1;1	2	-	164355612-164356188;164355612-164356044	164355451-164355612;164356044-164356067;164356188-164356507		http://genome.ucsc.edu/cgi-bin/hgTracks?db=GRCm38&position=2%3A164356507-164355451
Ppp2r5c	gene:ENSMUSG00000017843	gene:ENSMUSG00000017843:s:110574745-110574861	-0.10728965428132453;0.10728966300300811	0.5682343731431865;0.5682343323570206	0.0006737075950299376;0.0006736649504476397	0.156;0.844	0.035;0.965	s|1e1.1o1|1e2.1o1	0	0	1	2	3	1;1	12	+	110574861-110578101;110574861-110580401	110574745-110574861;110578101-110578168;110580401-110583062		http://genome.ucsc.edu/cgi-bin/hgTracks?db=GRCm38&position=12%3A110583062-110574745
Mdm1	gene:ENSMUSG00000020212	gene:ENSMUSG00000020212:t:118168051-118168997	0.1435125768342666;-0.14351262370746276	0.7088312582565374;0.708831678850776	0.0004850567124400389;0.00048508347764975035	0.220;0.780	0.400;0.600	t|1e1.1o1|1e2.1o1	0	0	1	2	3	1;1	10	+	118164447-118168051;118166684-118168051	118164201-118164447;118166625-118166684;118168051-118168997		http://genome.ucsc.edu/cgi-bin/hgTracks?db=GRCm38&position=10%3A118168997-118164201
Luzp1	gene:ENSMUSG00000001089	gene:ENSMUSG00000001089:s:136521341-136521710	-0.14169326895765127;0.14169324826111082	0.6931031285864917;0.6931028951606504	0.0005206709808295296;0.0005206422257662245	0.597;0.403	0.417;0.583	s|1e1.1o1|1e2.2o2	0	0	1	2	3	1;1	4	+	136521443-136539125;136521443-136540356	136521341-136521710;136539125-136539216;136540354-136543518		http://genome.ucsc.edu/cgi-bin/hgTracks?db=GRCm38&position=4%3A136543518-136521341
Tmem161a	gene:ENSMUSG00000002342	gene:ENSMUSG00000002342:s:70172356-70172440	0.010331808382373166;-0.11471844015016713;0.10903645787301806	0.09093913287996643;0.5469452077780563;0.5574211763172059	0.004843637911140508;0.0008668299974040616;0.0007931212442815153	0.403;0.497;0.100	0.429;0.324;0.248	s|1e1.1o1|1e2.2o2|1e3.1o1	0	0	1	3	4	1;1;1	8	+	70172440-70174303;70172440-70176845;70172440-70180539	70172356-70172440;70174303-70174406;70176807-70177155;70180539-70180599		http://genome.ucsc.edu/cgi-bin/hgTracks?db=GRCm38&position=8%3A70180599-70172356
Coq8b	gene:ENSMUSG00000003762	gene:ENSMUSG00000003762:s:27243303-27243396	-0.023751335431731614;0.11412293632905438;-0.04195855621928919	0.02507113199659781;0.6168623119711871;0.09407808273889524	0.017967352975778783;0.0005246948867080821;0.0068512976051641195	0.070;0.837;0.092	0.005;0.974;0.021	s|1e1.1o1|1e2.2o3|1e3.1o1	0	0	1	3	4	1;1;1	7	+	27243396-27243569;27243396-27250287;27243396-27250536	27243303-27243396;27243569-27243823;27250183-27250428;27250536-27250643		http://genome.ucsc.edu/cgi-bin/hgTracks?db=GRCm38&position=7%3A27250643-27243303
Zfp324	gene:ENSMUSG00000004500	gene:ENSMUSG00000004500:s:12965838-12966299	0.19804763908651515;-0.19804768702304565	0.8433187312136132;0.8433189100952797	0.00029256740365696764;0.0002925828947738518	0.664;0.336	0.910;0.090	s|1e1.1o1|1e2.1o1	0	0	1	2	3	1;1	7	+	12966299-12968795;12966299-12969364	12965838-12966299;12968795-12968968;12969364-12969480		http://genome.ucsc.edu/cgi-bin/hgTracks?db=GRCm38&position=7%3A12969480-12965838
Zfp324	gene:ENSMUSG00000004500	gene:ENSMUSG00000004500:t:12969364-12969480	-0.06415159144255282;0.10154937835333427;-0.026299056086573666	0.26218692850249903;0.5038928167797638;0.10896705483734193	0.002006355619464384;0.0009514985886693811;0.004171378508670998	0.127;0.552;0.321	0.038;0.701;0.260	t|1e1.1o1|1e2.1o2|1e2.2o2	1	0	1	3	3	1;1;1	7	+	12966299-12969364;12968921-12969364;12968968-12969364	12965838-12966299;12968795-12968968;12969364-12969480		http://genome.ucsc.edu/cgi-bin/hgTracks?db=GRCm38&position=7%3A12969480-12965838
Cd44	gene:ENSMUSG00000005087	gene:ENSMUSG00000005087:t:102828542-102828610	-0.5177407923836854;-8.051397924437202e-10;0.5091673209308677	1.0;5.87403314079755e-21;1.0	0.0;0.4757728821662337;7.207315151336697e-21	0.987;0.013;0.000	0.471;0.007;0.521	t|1e1.1o2|1e2.1o1|i	0	0	1	3	3	1;1;0	2	-	102828610-102853015;102828610-102831330;102828611-102831329	102828542-102828610;102831330-102831536;102851893-102853236	102828611-102831329	http://genome.ucsc.edu/cgi-bin/hgTracks?db=GRCm38&position=2%3A102853236-102828542
Zfp287	gene:ENSMUSG00000005267	gene:ENSMUSG00000005267:t:62711251-62712219	3.2807326373468954e-05;-0.23980791702246;0.23779855507990005	3.4241248311420314e-05;0.9569600679229321;0.9516913802155195	0.2089370099255924;1.1442950963225229e-05;1.3337808486453744e-05	0.005;0.326;0.669	0.006;0.059;0.935	t|1e1.1o1|1e2.1o2|i	0	0	1	3	3	1;1;0	11	-	62712219-62724797;62712219-62713665;62712220-62713286	62711251-62712219;62713287-62715376;62724797-62724883	62712220-62713286	http://genome.ucsc.edu/cgi-bin/hgTracks?db=GRCm38&position=11%3A62724883-62711251
Dennd2c	gene:ENSMUSG00000007379	gene:ENSMUSG00000007379:t:103140968-103141155	-5.352765223705836e-05;0.18758281483494765;-0.18593682940181183	5.493548001458156e-06;0.9146149440322804;0.911643292041835	0.1578920628629351;9.757465059689968e-05;0.0001022167908329985	0.005;0.742;0.253	0.003;0.949;0.048	t|1e1.1o1|1e2.1o1|1e3.1o1	0	0	1	3	4	1;1;1	3	+	103133851-103141059;103137313-103141059;103140531-103141059	103133739-103133851;103137143-103137313;103140326-103140531;103140968-103141155		http://genome.ucsc.edu/cgi-bin/hgTracks?db=GRCm38&position=3%3A103141155-103133739
Ewsr1	gene:ENSMUSG00000009079	gene:ENSMUSG00000009079:s:5082022-5082433	-0.004502216472456369;7.771560057405044e-16;-0.13782719905993035;-7.591321503032544e-10;0.16041477614451002	0.0001692169212252083;5.874033233021286e-21;0.7756720903484918;5.874033146067433e-21;0.8877690868314245	0.39729109742208846;0.9999998937377396;0.00010154824639163618;0.47581964995823056;2.310078586610078e-05	0.094;0.000;0.448;0.008;0.447	0.077;0.002;0.304;0.000;0.618	s|1e1.2o3|2e2.1o1|2e3.3o3|2e4.1o1|i	1	0	1	5	5	1;1;1;1;0	11	-	5078579-5082284;5080688-5082253;5079519-5082253;5078952-5082253;5080689-5082021	5078473-5078591;5078920-5078952;5079485-5079899;5080418-5080688;5082022-5082433	5080689-5082021	http://genome.ucsc.edu/cgi-bin/hgTracks?db=GRCm38&position=11%3A5082433-5078473
Ewsr1	gene:ENSMUSG00000009079	gene:ENSMUSG00000009079:t:5079485-5079899	-0.10180247519937798;0.10180248217893921	0.525219053870658;0.5252189504838871	0.0006351014633175778;0.0006350630311522408	0.405;0.595	0.291;0.709	t|1e1.2o3|i	0	0	0	2	2	1;0	11	-	5079519-5082253;5079900-5080417	5079485-5079899;5082022-5082433	5079900-5080417	http://genome.ucsc.edu/cgi-bin/hgTracks?db=GRCm38&position=11%3A5082433-5079485
E2f3	gene:ENSMUSG00000016477	gene:ENSMUSG00000016477:t:29920114-29920225	-0.11362988292010363;0.11517276815003819;-3.427201607905308e-05	0.5495569483391781;0.5569047505352884;3.7201590622644165e-06	0.0008482998329409908;0.0008298207074202424;0.19428581178403648	0.645;0.350;0.005	0.472;0.524;0.003	t|1e1.1o1|1e2.1o1|1e3.1o1	0	0	1	3	4	1;1;1	13	-	29920225-29985300;29920225-29984128;29920225-29979738	29920114-29920225;29979738-29979805;29984128-29984391;29985300-29986063		http://genome.ucsc.edu/cgi-bin/hgTracks?db=GRCm38&position=13%3A29986063-29920114
Slc25a22	gene:ENSMUSG00000019082	gene:ENSMUSG00000019082:t:141434301-141434423	0.109503434355781;-1.7413508687139757e-07;-0.09222981258028244;-1.7413508687139757e-07;-0.00018804251640612823;-1.7413508687139757e-07	0.5722038073356106;2.884140288252682e-09;0.4463888177670141;2.884140288252682e-09;2.7409914415770987e-06;2.884140288252682e-09	0.0007318828743478232;0.4501036801011976;0.0012415350345197362;0.4501036801011976;0.36586514521551705;0.4501036801011976	0.814;0.001;0.165;0.001;0.017;0.001	0.942;0.001;0.053;0.001;0.001;0.001	t|1e1.1o2|1e1.2o2|1e2.1o1|1e3.1o1|1e4.1o2|1e4.2o2	1	0	1	6	5	1;1;1;1;1;1	7	-	141434329-141437569;141434329-141437555;141434329-141435288;141434329-141434587;141434329-141434531;141434329-141434469	141434301-141434423;141434469-141434543;141434587-141434604;141435288-141435397;141437555-141437892		http://genome.ucsc.edu/cgi-bin/hgTracks?db=GRCm38&position=7%3A141437892-141434301
Rmnd1	gene:ENSMUSG00000019763	gene:ENSMUSG00000019763:s:4432064-4432388	-0.12321522859321261;0.1232151936621427	0.5886784846979529;0.5886781283575314	0.0007616742438792956;0.000761634605248292	0.521;0.479	0.340;0.660	s|1e1.1o1|2e1.1o1	1	0	0	2	2	1;1	10	-	4429171-4432266;4429171-4432064	4428536-4429171;4432064-4432388		http://genome.ucsc.edu/cgi-bin/hgTracks?db=GRCm38&position=10%3A4432388-4428536
Kitl	gene:ENSMUSG00000019966	gene:ENSMUSG00000019966:t:100087347-100087456	-9.334296364769359e-06;-0.15062777783092152;0.1521571421316482	2.02001986033849e-07;0.7450599618885899;0.7517674592186055	0.3407748757116287;0.000413093102766493;0.0004008067363424658	0.003;0.690;0.306	0.002;0.505;0.493	t|1e1.1o2|1e2.1o1|1e3.1o1	0	0	1	3	4	1;1;1	10	+	100016035-100087347;100080130-100087347;100080940-100087347	100015630-100016155;100079974-100080130;100080857-100080940;100087347-100087456		http://genome.ucsc.edu/cgi-bin/hgTracks?db=GRCm38&position=10%3A100087456-100015630
Zkscan17	gene:ENSMUSG00000020472	gene:ENSMUSG00000020472:s:59503384-59503810	0.12543765152739522;-0.12543762560971278	0.7139854670218496;0.7139853985261624	0.00021052649358073731;0.000210539707166002	0.116;0.884	0.246;0.754	s|1e1.1o1|2e1.1o1	1	0	0	2	2	1;1	11	-	59503100-59503677;59503100-59503384	59502920-59503100;59503384-59503810		http://genome.ucsc.edu/cgi-bin/hgTracks?db=GRCm38&position=11%3A59503810-59502920
Ncoa1	gene:ENSMUSG00000020647	gene:ENSMUSG00000020647:t:4247362-4249750	-0.02359165000914097;0.15519882707633073;-0.10488523005592545	0.08192767937133154;0.7443238136540102;0.5303682586139749	0.005236326055660712;0.0004296550208951772;0.0008719449332902363	0.186;0.526;0.290	0.133;0.724;0.145	t|1e1.1o2|1e2.1o1|2e2.1o1	0	1	1	3	3	1;1;1	12	-	4249750-4253657;4249750-4249836;4249747-4249836	4247362-4249750;4249836-4249890;4252796-4253746		http://genome.ucsc.edu/cgi-bin/hgTracks?db=GRCm38&position=12%3A4253746-4247362
Akr1c13	gene:ENSMUSG00000021213	gene:ENSMUSG00000021213:t:4194034-4194201	0.1033675610481552;-0.10035525329879538;-7.384818592602848e-05	0.5218930386518663;0.49729716870308005;1.1416037380571478e-05	0.0009060799097432513;0.001018210744795467;0.12759016374590604	0.847;0.147;0.005	0.975;0.022;0.003	t|1e1.1o1|1e2.1o1|1e3.1o1	0	0	1	3	4	1;1;1	13	+	4191310-4194034;4192435-4194034;4193888-4194034	4191150-4191310;4192295-4192435;4193858-4193888;4194034-4194201		http://genome.ucsc.edu/cgi-bin/hgTracks?db=GRCm38&position=13%3A4194201-4191150
Pdlim7	gene:ENSMUSG00000021493	gene:ENSMUSG00000021493:t:55507488-55507624	-0.0949863539341215;0.13051449268956614;-0.007960340809375068;-1.7868279110086144e-05;-0.0004793527438336146	0.47111052455122293;0.6508479185109346;0.008075841276591776;1.4370834626443495e-06;6.578360041648682e-05	0.0010555972999533036;0.0005995644759396576;0.030204558392909253;0.2020534556509488;0.12431827755034386	0.262;0.662;0.057;0.003;0.016	0.126;0.835;0.037;0.002;0.002	t|1e1.1o1|1e2.2o2|1e3.1o1|2e4.1o1|2e5.2o2	0	1	1	5	6	1;1;1;0;0	13	-	55507624-55508780;55507624-55508208;55507624-55507864;55507620-55508780;55507620-55508208	55507488-55507624;55507864-55507880;55508208-55508326;55508780-55508810		http://genome.ucsc.edu/cgi-bin/hgTracks?db=GRCm38&position=13%3A55508810-55507488
Bmpr1a	gene:ENSMUSG00000021796	gene:ENSMUSG00000021796:t:34460499-34460612	0.06549520122702929;-0.14326272675302054;0.042493579429753785	0.23385361175389677;0.6891006396651335;0.18722735511291613	0.0030593177489021957;0.0005324744922089453;0.0027220592561846245	0.006;0.891;0.103	0.112;0.700;0.189	t|1e1.1o1|1e2.1o1|1e3.1o1	0	0	1	3	4	1;1;1	14	-	34460612-34503174;34460612-34502395;34460612-34486205	34460499-34460612;34486205-34486341;34502395-34502687;34503174-34503341		http://genome.ucsc.edu/cgi-bin/hgTracks?db=GRCm38&position=14%3A34503341-34460499
Ktn1	gene:ENSMUSG00000021843	gene:ENSMUSG00000021843:t:47663756-47664315	-0.0001271767613228064;-0.13383981746951112;0.13756794328928554;-5.508858125404297e-06	6.209363528889286e-06;0.6712966420338955;0.686792322281058;1.3043763980788714e-07	0.28117862903365165;0.0005551919337449807;0.0005258918158648375;0.34814966192959496	0.013;0.383;0.601;0.003	0.009;0.212;0.776;0.002	t|1e1.1o1|1e2.1o1|1e3.1o1|1e4.1o1	0	0	1	4	5	1;1;1;1	14	+	47648577-47663756;47649389-47663756;47649439-47663756;47652386-47663756	47648448-47648577;47649311-47649389;47649394-47649439;47652262-47652386;47663756-47664315		http://genome.ucsc.edu/cgi-bin/hgTracks?db=GRCm38&position=14%3A47664315-47648448
Parg	gene:ENSMUSG00000021911	gene:ENSMUSG00000021911:s:32208157-32208223	-0.11923842138332168;0.11923840266154437	0.6435549881296474;0.6435548758942579	0.0004821672982551206;0.0004821368067546805	0.156;0.844	0.004;0.996	s|1e1.1o2|1e1.2o2	0	1	0	2	2	1;1	14	+	32208223-32208692;32208223-32208712	32208157-32208223;32208692-32209674		http://genome.ucsc.edu/cgi-bin/hgTracks?db=GRCm38&position=14%3A32209674-32208157
Dcaf11	gene:ENSMUSG00000022214	gene:ENSMUSG00000022214:s:55560121-55560818	-0.10504798806290222;0.05115301704115912;0.034031685808781964;0.00043605932271399266;-0.0008842777240252268	0.497497546699537;0.24517900172044066;0.12309572675313737;7.101343592612857e-05;0.00024282837633472928	0.001010132282051046;0.0021699277538844985;0.003899309448319215;0.12409489528476285;0.07314597746636697	0.624;0.285;0.069;0.003;0.020	0.449;0.394;0.138;0.016;0.003	s|1e1.3o3|1e2.1o3|1e2.2o3|2e2.3o3|3e3.3o3	1	1	1	5	4	1;1;1;1;1	14	+	55560627-55561075;55560627-55561210;55560627-55561236;55560634-55561242;55560818-55561075	55560121-55560818;55560984-55561099;55561210-55561443		http://genome.ucsc.edu/cgi-bin/hgTracks?db=GRCm38&position=14%3A55561443-55560121
Dcaf11	gene:ENSMUSG00000022214	gene:ENSMUSG00000022214:t:55560984-55561099	-0.022707048369257354;-0.04178590164566134;-0.00031707419255703307;0.10125923105121415	0.09493656315207735;0.19870248371754057;2.813747244122705e-05;0.492362163484341	0.0046480507577596475;0.002610793036414205;0.17476207207694594;0.0009975709106497107	0.238;0.461;0.015;0.286	0.178;0.371;0.003;0.447	t|1e1.1o1|1e2.1o4|1e2.4o4|1e3.1o1	1	0	1	4	4	1;1;1;1	14	+	55560121-55561075;55560627-55561075;55560818-55561075;55560975-55561075	55560006-55560121;55560121-55560818;55560929-55560975;55560984-55561099		http://genome.ucsc.edu/cgi-bin/hgTracks?db=GRCm38&position=14%3A55561099-55560006
Csnk1e	gene:ENSMUSG00000022433	gene:ENSMUSG00000022433:s:79424840-79424988	-0.16077996946981465;0.16077998658385345	0.8544730200111885;0.8544729689218954	0.00017341096784118104;0.00017340087727969676	0.389;0.611	0.213;0.787	s|1e1.2o2|1e2.2o2	0	0	1	2	3	1;1	15	-	79424255-79424840;79421010-79424840	79420818-79421315;79424152-79424299;79424840-79424988		http://genome.ucsc.edu/cgi-bin/hgTracks?db=GRCm38&position=15%3A79424988-79420818
Tnk2	gene:ENSMUSG00000022791	gene:ENSMUSG00000022791:s:32680278-32680807	-0.10621540285146466;1.0715113870474481e-05;0.10475399214906006	0.5370435481675823;2.525577569301229e-07;0.5289432780946327	0.0008693514019677551;0.324426003605032;0.0008917327512621048	0.846;0.002;0.152	0.706;0.003;0.290	s|1e1.2o3|1e1.3o3|1e2.1o1	0	1	1	3	3	1;1;1	16	+	32680807-32680900;32680807-32680906;32680807-32681152	32680278-32680807;32680814-32680995;32681152-32681279		http://genome.ucsc.edu/cgi-bin/hgTracks?db=GRCm38&position=16%3A32681279-32680278
Racgap1	gene:ENSMUSG00000023015	gene:ENSMUSG00000023015:t:99642883-99642971	-0.11629626204924094;0.005364162126052407;0.04329724695853701;0.044135625071386936;-2.043717929933187e-10	0.6205062779334523;1.3072333817285885e-06;0.14173917390416585;0.0026103361787424006;6.626045938743885e-21	0.0006280584048743432;0.4730122921366719;0.0036350364184688237;0.2131977153623163;0.49044098645453144	0.709;0.033;0.233;0.020;0.005	0.579;0.045;0.294;0.070;0.008	t|1e1.1o1|1e2.1o2|1e2.2o2|2e3.1o1|2e4.2o2	1	1	1	5	5	1;1;1;1;1	15	-	99642971-99651507;99642971-99643422;99642971-99643393;99642967-99651507;99642967-99643393	99642883-99642971;99643393-99643523;99651507-99651656		http://genome.ucsc.edu/cgi-bin/hgTracks?db=GRCm38&position=15%3A99651656-99642883
Brd4	gene:ENSMUSG00000024002	gene:ENSMUSG00000024002:s:32211167-32211277	-0.11095742294314748;0.11095741646364164	0.5685660521557044;0.5685658086416923	0.0007700213378479814;0.0007699761435988378	0.435;0.565	0.297;0.703	s|1e1.1o1|1e2.1o1	0	0	1	2	3	1;1	17	-	32206993-32211167;32202720-32211167	32202668-32202720;32204910-32206993;32211167-32211277		http://genome.ucsc.edu/cgi-bin/hgTracks?db=GRCm38&position=17%3A32211277-32202668
Cyp4f13	gene:ENSMUSG00000024055	gene:ENSMUSG00000024055:s:32946789-32947003	3.29222336833925e-05;0.10567844273013557;3.29222336833925e-05;0.0010390403868426382;-0.13025202460149282	9.784361718098287e-06;0.5079596639310555;9.784361718098287e-06;0.00033323575135400514;0.6197279441401891	0.1222026476691625;0.0009638737895352033;0.1222026476691625;0.06339291612545381;0.0006903160635627348	0.003;0.592;0.003;0.003;0.400	0.003;0.762;0.003;0.021;0.210	s|1e1.1o1|1e2.1o1|1e3.1o1|1e4.2o2|2e5.1o1	1	0	1	5	6	1;1;1;1;1	17	-	32946590-32946805;32941200-32946805;32932682-32946805;32930662-32946805;32941200-32946789	32930541-32931008;32932629-32932682;32939822-32941200;32946150-32946590;32946789-32947003		http://genome.ucsc.edu/cgi-bin/hgTracks?db=GRCm38&position=17%3A32947003-32930541
Cyp4f13	gene:ENSMUSG00000024055	gene:ENSMUSG00000024055:t:32939822-32941200	7.337948688105708e-05;0.12194436658971147;-0.12417323001390294	2.4374858097725797e-05;0.5816589298454967;0.592207976364407	0.10983618096073883;0.0007776247705933467;0.0007523948078732579	0.004;0.594;0.402	0.006;0.778;0.216	t|1e1.1o1|1e2.1o2|1e2.2o2	1	0	1	3	3	1;1;1	17	-	32941200-32947313;32941200-32946805;32941200-32946789	32939822-32941200;32946789-32947003;32947313-32947335		http://genome.ucsc.edu/cgi-bin/hgTracks?db=GRCm38&position=17%3A32947335-32939822
Gna13	gene:ENSMUSG00000020611	gene:ENSMUSG00000020611:s:109365536-109365762	-0.20433824133089684;0.20433825209435408	0.9669093132106725;0.9669092897586344	2.4900828176521728e-05;2.4899424243219744e-05	0.531;0.469	0.326;0.674	s|1e1.1o1|1e2.1o1	0	0	1	2	3	1;1	11	+	109365762-109380215;109365762-109392346	109365536-109365762;109380215-109380475;109392346-109392396		http://genome.ucsc.edu/cgi-bin/hgTracks?db=GRCm38&position=11%3A109392396-109365536
Itsn2	gene:ENSMUSG00000020640	gene:ENSMUSG00000020640:t:4613212-4613305	-0.1457597699469806;0.14575976928125997	0.7537595234251374;0.7537594829590023	0.0003813657854933039;0.0003813429742908474	0.212;0.788	0.041;0.959	t|1e1.1o1|1e2.1o1	0	0	1	2	3	1;1	12	+	4592931-4613243;4593232-4613243	4592638-4592931;4593008-4593232;4613212-4613305		http://genome.ucsc.edu/cgi-bin/hgTracks?db=GRCm38&position=12%3A4613305-4592638
Tlk2	gene:ENSMUSG00000020694	gene:ENSMUSG00000020694:t:105221186-105221353	-0.014810458924143522;-0.1386097366227632;0.16894441840677613	0.017128686753379894;0.7421414975391941;0.8587796762510372	0.018294699421729455;0.00037658954124974997;0.00018889920634316003	0.080;0.293;0.625	0.048;0.137;0.814	t|1e1.1o1|1e2.1o2|1e3.2o2	0	0	1	3	4	1;1;1	11	+	105208921-105221186;105209837-105221186;105210640-105221186	105208852-105208921;105209794-105209855;105210545-105210640;105221186-105221353		http://genome.ucsc.edu/cgi-bin/hgTracks?db=GRCm38&position=11%3A105221353-105208852
Per1	gene:ENSMUSG00000020893	gene:ENSMUSG00000020893:t:69100509-69100916	-0.1037988182833953;0.1696036984222972;-0.030268999748703337	0.5361299834116225;0.8604298729648016;0.04837692235917974	0.0008205149001183631;0.00017945342120182027;0.011105360318877211	0.166;0.757;0.078	0.039;0.945;0.016	t|1e1.1o1|1e2.1o1|1e3.1o1	0	0	1	3	4	1;1;1	11	+	69095303-69100509;69099008-69100509;69100195-69100509	69095217-69095303;69098948-69099008;69100152-69100195;69100509-69100916		http://genome.ucsc.edu/cgi-bin/hgTracks?db=GRCm38&position=11%3A69100916-69095217
Nova1	gene:ENSMUSG00000021047	gene:ENSMUSG00000021047:s:46713498-46713569	-0.12008475195681782;0.1200847433815468	0.6124059241468621;0.6124058364319027	0.0006702453340745596;0.0006702054252145837	0.196;0.804	0.039;0.961	s|1e1.1o1|1e2.1o1	0	0	1	2	3	1;1	12	-	46711919-46713498;46700973-46713498	46694517-46700973;46711702-46711919;46713498-46713569		http://genome.ucsc.edu/cgi-bin/hgTracks?db=GRCm38&position=12%3A46713569-46694517
Zkscan3	gene:ENSMUSG00000021327	gene:ENSMUSG00000021327:s:21402672-21402755	-0.013852823454591155;-0.04340920289993669;0.10425852442912331	0.11821679421965808;0.2170087084430357;0.5170811515080651	0.004014132933222392;0.002458816341230685;0.0010058726382002044	0.564;0.430;0.006	0.524;0.328;0.149	s|1e1.1o2|1e1.2o2|1e2.1o2	0	1	1	3	3	1;1;1	13	-	21396577-21402672;21396574-21402672;21394906-21402672	21394759-21394906;21396100-21396577;21402672-21402755		http://genome.ucsc.edu/cgi-bin/hgTracks?db=GRCm38&position=13%3A21402755-21394759
Btd	gene:ENSMUSG00000021900	gene:ENSMUSG00000021900:s:31641028-31641135	-0.13906437073868777;0.13906433900332366	0.7329683601901203;0.7329680385517899	0.0003952900849873986;0.00039526729954575293	0.948;0.052	0.783;0.217	s|1e1.1o1|1e2.1o1	0	0	1	2	3	1;1	14	+	31641135-31662070;31641135-31665882	31641028-31641135;31662070-31662325;31665882-31666031		http://genome.ucsc.edu/cgi-bin/hgTracks?db=GRCm38&position=14%3A31666031-31641028
Btd	gene:ENSMUSG00000021900	gene:ENSMUSG00000021900:t:31665882-31666031	0.13029158296623464;-0.13029163517500314	0.7085377025946421;0.7085382743822692	0.0004251914119543036;0.0004252159873990857	0.041;0.959	0.187;0.813	t|1e1.1o1|1e2.1o1	0	0	1	2	3	1;1	14	+	31641135-31665882;31662325-31665882	31641028-31641135;31662070-31662325;31665882-31666031		http://genome.ucsc.edu/cgi-bin/hgTracks?db=GRCm38&position=14%3A31666031-31641028
Tsc22d1	gene:ENSMUSG00000022010	gene:ENSMUSG00000022010:s:76418648-76419009	-0.0008716529274738155;0.058675262899572166;0.0019727747456506116;0.01047972078774161;-0.10026976643080868	0.0002343693675240371;0.1992148463467572;0.0004951721603663341;0.008593388788899843;0.506421345964566	0.07434319055276994;0.0033732469940600672;0.07836368969960683;0.027502962857134525;0.0009419449123942991	0.020;0.020;0.003;0.020;0.938	0.003;0.109;0.029;0.056;0.803	s|1e1.1o2|1e2.2o4|1e2.3o4|1e2.4o4|1e3.2o2	0	1	1	5	4	1;1;1;1;1	14	+	76419009-76437666;76419009-76438936;76419009-76438947;76419009-76438964;76419009-76505249	76418648-76419009;76437666-76437815;76438933-76439108;76505098-76505737		http://genome.ucsc.edu/cgi-bin/hgTracks?db=GRCm38&position=14%3A76505737-76418648
Gtpbp8	gene:ENSMUSG00000022668	gene:ENSMUSG00000022668:s:44745999-44746363	0.08190516679561555;-0.13866350322837512;0.0298683137020148	0.3983286775678433;0.6813098117017962;0.10775460028934793	0.0013045030590020904;0.0005409757228871381;0.0042639170224781815	0.100;0.775;0.124	0.217;0.596;0.189	s|1e1.1o1|2e1.1o1|2e2.1o1	1	0	1	3	3	1;1;1	16	-	44745493-44746200;44745493-44745999;44743868-44745999	44743738-44743868;44745283-44745493;44745999-44746363		http://genome.ucsc.edu/cgi-bin/hgTracks?db=GRCm38&position=16%3A44746363-44743738
Klhl22	gene:ENSMUSG00000022750	gene:ENSMUSG00000022750:t:17764093-17764646	0.05307215046566867;-0.15948316280982971;0.037248892686888926;-2.4266295398588087e-06;-2.4266295398588087e-06;7.155733011584485e-05	0.24540556049203946;0.8076555388244061;0.14235297818519244;1.1538396377037748e-07;1.1538396377037748e-07;1.6575789931489952e-06	0.0021453218235075386;0.00028421448682625083;0.0034266254974750065;0.34417082387081255;0.34417082387081255;0.33332244382737014	0.538;0.317;0.139;0.002;0.002;0.002	0.641;0.132;0.214;0.002;0.002;0.011	t|1e1.1o2|1e1.2o2|1e2.1o1|1e3.1o1|1e4.1o1|1e5.1o1	1	0	1	6	6	1;1;0;1;1;1	16	+	17759694-17764384;17759706-17764384;17760254-17764384;17760350-17764384;17760489-17764384;17762854-17764384	nan-17760254;17759618-17759706;17760314-17760350;17760355-17760489;17762791-17762854;17764093-17764646		http://genome.ucsc.edu/cgi-bin/hgTracks?db=GRCm38&position=16%3A17764646-17759618
Senp5	gene:ENSMUSG00000022772	gene:ENSMUSG00000022772:s:31976960-31977757	-0.17499149615750914;0.1740124874126541;-2.71331272717356e-06	0.9106387675368486;0.8992294576235936;3.0374390807519013e-10	9.141714647098453e-05;0.00011047976727913763;0.4743678301995956	0.310;0.680;0.010	0.124;0.864;0.011	s|1e1.1o1|1e2.1o1|2e2.1o1	1	0	1	3	3	1;1;1	16	-	31976029-31977680;31968937-31977680;31968937-31977599	31968800-31968937;31975822-31976029;31976960-31977757		http://genome.ucsc.edu/cgi-bin/hgTracks?db=GRCm38&position=16%3A31977757-31968800
Ccdc14	gene:ENSMUSG00000022833	gene:ENSMUSG00000022833:s:34715338-34715408	-0.12824991712288258;0.12824986816796513	0.6829310525538795;0.6829304360549587	0.000253616126021039;0.0002536023268360604	0.992;0.008	0.825;0.175	s|1e1.1o1|i	0	0	0	2	2	1;0	16	+	34715408-34721439;34715409-34721438	34715338-34715408;34721439-34721657	34715409-34721438	http://genome.ucsc.edu/cgi-bin/hgTracks?db=GRCm38&position=16%3A34721657-34715338
Arl13b	gene:ENSMUSG00000022911	gene:ENSMUSG00000022911:s:62802720-62802836	-0.130660203945834;0.13066018219514142	0.6226154671257773;0.6226152681131606	0.0006848971628344858;0.0006848607202456342	0.662;0.338	0.486;0.514	s|1e1.1o1|1e2.1o1	0	0	1	2	3	1;1	16	-	62801790-62802720;62795708-62802720	62793685-62795708;62801722-62801790;62802720-62802836		http://genome.ucsc.edu/cgi-bin/hgTracks?db=GRCm38&position=16%3A62802836-62793685
Mcfd2	gene:ENSMUSG00000024150	gene:ENSMUSG00000024150:s:87265792-87265935	0.04671518685550766;-0.003961721604068297;-0.1457649242542215;0.010856182158503777;0.055678499884771665	0.13874656029085236;0.02108706805820751;0.7560355427312991;0.01149006709228808;0.2143841672803912	0.00433995465040752;0.013753726045717896;0.0003679523478704594;0.02336719058903184;0.0026093832497503825	0.058;0.232;0.533;0.076;0.101	0.129;0.224;0.360;0.103;0.185	s|1e1.1o1|1e2.1o1|1e3.1o1|2e4.1o1|2e5.1o1	1	0	1	5	6	1;1;1;1;1	17	-	87264365-87265835;87258881-87265835;87258089-87265835;87258881-87265792;87258089-87265792	87257928-87258089;87258750-87258881;87264141-87264365;87265792-87265935		http://genome.ucsc.edu/cgi-bin/hgTracks?db=GRCm38&position=17%3A87265935-87257928
Nit1	gene:ENSMUSG00000013997	gene:ENSMUSG00000013997:t:171344914-171345000	0.13394340418142578;-0.06759851021640631;-0.02937001689691641	0.6241308644260963;0.3205765942036427;0.14906892385726758	0.0006962299543334474;0.0016644372202342383;0.003326939863759759	0.306;0.290;0.404	0.503;0.167;0.331	t|1e1.1o2|1e1.2o2|1e2.1o1	1	0	1	3	3	1;1;1	1	-	171345000-171345568;171345000-171345536;171345000-171345191	171344914-171345000;171345191-171345482;171345536-171345646		http://genome.ucsc.edu/cgi-bin/hgTracks?db=GRCm38&position=1%3A171345646-171344914
Hps5	gene:ENSMUSG00000014418	gene:ENSMUSG00000014418:s:46779072-46779160	0.13741227015217786;-0.13741233336317465	0.6688405276892733;0.668840987171604	0.0005813297000451199;0.0005813619252291735	0.696;0.304	0.876;0.124	s|1e1.2o3|1e1.3o3	0	1	0	2	2	1;1	7	-	46778199-46779072;46778100-46779072	46778021-46778422;46779072-46779160		http://genome.ucsc.edu/cgi-bin/hgTracks?db=GRCm38&position=7%3A46779160-46778021
Cr1l	gene:ENSMUSG00000016481	gene:ENSMUSG00000016481:s:195111080-195111155	0.10878537453233775;-2.534368720114462e-05;-0.09608554192626226;7.771560057405044e-16	0.5839505980726662;5.8839816652002694e-21;0.4812657208105051;5.874033233021286e-21	0.0006236698127227663;0.47500002457765045;0.0014302805970287658;0.9999998937377396	0.608;0.030;0.357;0.004	0.730;0.013;0.247;0.009	s|1e1.2o2|1e2.1o1|1e3.1o1|i	0	0	1	4	4	1;1;1;0	1	-	195106922-195111080;195103907-195111080;195098841-195111080;195107369-195111079	195097382-195098841;195103694-195103907;195106818-195107368;195111080-195111155	195107369-195111079	http://genome.ucsc.edu/cgi-bin/hgTracks?db=GRCm38&position=1%3A195111155-195097382
Atad5	gene:ENSMUSG00000017550	gene:ENSMUSG00000017550:s:80112749-80112837	-0.12224614439066295;0.1222461174894146	0.6127250818816775;0.6127248003475801	0.0006754925848040383;0.0006754548234157514	0.450;0.550	0.289;0.711	s|1e1.1o1|2e1.1o1	1	0	0	2	2	1;1	11	+	80112828-80113075;80112837-80113075	80112749-80112837;80113075-80113214		http://genome.ucsc.edu/cgi-bin/hgTracks?db=GRCm38&position=11%3A80113214-80112749
Cep57l1	gene:ENSMUSG00000019813	gene:ENSMUSG00000019813:s:41729331-41729408	-0.10562591178956868;0.046701812740714534;0.03195475705621387	0.5066522910368083;0.22206507399220224;0.1048317314325522	0.0009702679924944446;0.0023703544929708706;0.004474466481489328	0.571;0.362;0.067	0.401;0.465;0.133	s|1e1.1o1|1e2.1o1|1e3.1o1	0	0	1	3	4	1;1;1	10	-	41728714-41729331;41723938-41729331;41719907-41729331	41718840-41719907;41723861-41723938;41728524-41728714;41729331-41729408		http://genome.ucsc.edu/cgi-bin/hgTracks?db=GRCm38&position=10%3A41729408-41718840
Trim11	gene:ENSMUSG00000020455	gene:ENSMUSG00000020455:s:58988829-58988929	-0.12700190096340983;0.12700186964426427	0.69719507305236;0.6971946957844786	0.0002302915238778791;0.00023027846933029841	0.336;0.664	0.188;0.812	s|1e1.1o1|i	0	0	0	2	2	1;1	11	+	58988929-58990187;58988930-58990186	58988829-58988929;58990187-58991458	58988930-58990186	http://genome.ucsc.edu/cgi-bin/hgTracks?db=GRCm38&position=11%3A58991458-58988829
Ubxn2a	gene:ENSMUSG00000020634	gene:ENSMUSG00000020634:s:4894538-4894679	0.11781614909873836;-0.11781617317214202	0.6313156193348682;0.6313158930443435	0.000596807501178575;0.0005968436908817543	0.674;0.326	0.805;0.195	s|1e1.1o1|1e2.1o1	0	0	1	2	3	1;1	12	-	4891421-4894538;4885858-4894538	4885721-4885858;4891315-4891421;4894538-4894679		http://genome.ucsc.edu/cgi-bin/hgTracks?db=GRCm38&position=12%3A4894679-4885721
Rnf135	gene:ENSMUSG00000020707	gene:ENSMUSG00000020707:s:80189224-80189367	0.12393240786994979;-0.12393246264866198	0.6023809026855583;0.6023813687736738	0.0007207676681379623;0.000720806510595029	0.230;0.770	0.407;0.593	s|1e1.1o1|1e2.1o1	0	0	1	2	3	1;1	11	+	80189367-80189856;80189367-80193886	80189224-80189367;80189856-80190011;80193886-80194048		http://genome.ucsc.edu/cgi-bin/hgTracks?db=GRCm38&position=11%3A80194048-80189224
Pcnx	gene:ENSMUSG00000021140	gene:ENSMUSG00000021140:t:81946931-81947021	-0.0430945254223685;0.1292722316649001;-0.02196831183326532	0.20110691143538867;0.6927683276119627;0.10488515158496561	0.0025705578767699633;0.00045772986817848384;0.004331689409474482	0.555;0.054;0.391	0.461;0.203;0.337	t|1e1.1o1|1e2.1o1|1e3.1o1	0	0	1	3	4	1;1;1	12	+	81919380-81946931;81928374-81946931;81933715-81946931	81917665-81919380;81928242-81928374;81933531-81933715;81946931-81947021		http://genome.ucsc.edu/cgi-bin/hgTracks?db=GRCm38&position=12%3A81947021-81917665
Naa16	gene:ENSMUSG00000022020	gene:ENSMUSG00000022020:s:79351373-79351501	-0.1422869789301781;0.14228694613699783	0.7776095400022133;0.7776092754890003	0.00027259422363490327;0.0002725782217455491	0.258;0.742	0.101;0.899	s|1e1.1o2|1e2.1o1	0	0	1	2	3	1;1	14	-	79350830-79351373;79345108-79351373	79344895-79345108;79350689-79350830;79351373-79351501		http://genome.ucsc.edu/cgi-bin/hgTracks?db=GRCm38&position=14%3A79351501-79344895
Naa16	gene:ENSMUSG00000022020	gene:ENSMUSG00000022020:t:79344895-79345108	0.1810574270045972;-0.18105748047323472	0.9231620439786812;0.9231621741940439	7.712078501292353e-05;7.712494392930758e-05	0.684;0.316	0.878;0.122	t|1e1.1o1|1e2.1o1	0	0	1	2	3	1;1	14	-	79345108-79351373;79345108-79350689	79344895-79345108;79350689-79350830;79351373-79351501		http://genome.ucsc.edu/cgi-bin/hgTracks?db=GRCm38&position=14%3A79351501-79344895
Slc35a5	gene:ENSMUSG00000022664	gene:ENSMUSG00000022664:s:45151453-45151921	0.12163408730224276;-0.1216341426942876	0.6394865451830941;0.6394869113328447	0.0005761564218438713;0.0005761906232303327	0.786;0.214	0.932;0.068	s|1e1.1o1|1e2.1o1	0	0	1	2	3	1;1	16	-	45147335-45151453;45144401-45151453	45144027-45144401;45147268-45147335;45151453-45151921		http://genome.ucsc.edu/cgi-bin/hgTracks?db=GRCm38&position=16%3A45151921-45144027
Top3b	gene:ENSMUSG00000022779	gene:ENSMUSG00000022779:t:16877832-16878016	-0.07361259601264444;-6.393448302279329e-05;0.10139776892329755;-0.010358745014064835	0.3477353668337114;1.2901078546548169e-06;0.5124483477909381;0.04928460617699701	0.0015302772808042375;0.36329317122152205;0.0009138667333348982;0.007517691538487026	0.345;0.011;0.304;0.340	0.233;0.011;0.446;0.308	t|1e1.1o1|1e2.1o1|1e3.1o1|1e4.1o1	0	0	1	4	5	1;1;1;1	16	+	16870829-16877832;16870898-16877832;16871055-16877832;16875155-16877832	16870736-16870829;16870840-16870898;16870965-16871055;16875069-16875155;16877832-16878016		http://genome.ucsc.edu/cgi-bin/hgTracks?db=GRCm38&position=16%3A16878016-16870736
Rcan1	gene:ENSMUSG00000022951	gene:ENSMUSG00000022951:t:92397263-92397436	7.771560057405044e-16;-0.10435743837211398;7.771560057405044e-16;0.0023731123942724837;0.08790337719983737	5.874033233021286e-21;0.5480014456787349;5.874033233021286e-21;0.013608837719238494;0.3907085812195612	0.9999998937377396;0.0006898182899411909;0.9999998937377396;0.048646897710520776;0.002927691438710242	0.001;0.333;0.001;0.665;0.001	0.000;0.221;0.000;0.665;0.114	t|1e1.1o1|1e2.1o1|1e3.1o1|1e4.1o1|i	0	0	1	5	5	1;1;1;1;0	16	-	92397436-92470815;92397436-92465833;92397436-92458258;92397436-92399896;92397437-92398673	92397263-92397436;92399896-92400077;92458258-92458475;92465833-92466146;92470815-92470867	92397437-92398673	http://genome.ucsc.edu/cgi-bin/hgTracks?db=GRCm38&position=16%3A92470867-92397263
Kdm4b	gene:ENSMUSG00000024201	gene:ENSMUSG00000024201:s:56394769-56394889	0.23433660981978724;-0.23433659766665277	0.9898095815904708;0.9898094461622937	4.0881047320491225e-06;4.088176115968345e-06	0.723;0.277	0.992;0.008	s|1e1.1o2|1e1.2o2	0	1	0	2	2	1;1	17	+	56394889-56396204;56394889-56396222	56394769-56394889;56396204-56396382		http://genome.ucsc.edu/cgi-bin/hgTracks?db=GRCm38&position=17%3A56396382-56394769
Pitpnm1	gene:ENSMUSG00000024851	gene:ENSMUSG00000024851:s:4110495-4110659	-0.11828407036990617;0.11828406585750983	0.6400607755918304;0.6400605543463247	0.0005321687634511907;0.0005321362301952995	0.896;0.104	0.763;0.237	s|1e1.2o3|1e1.3o3	0	1	0	2	2	1;1	19	+	4110659-4110842;4110659-4110948	4110495-4110659;4110800-4110990		http://genome.ucsc.edu/cgi-bin/hgTracks?db=GRCm38&position=19%3A4110990-4110495
Trappc12	gene:ENSMUSG00000020628	gene:ENSMUSG00000020628:s:28750162-28750472	0.14550396533404364;-0.14550396982354763	0.7407312273371444;0.7407314596348842	0.00040970211812150126;0.0004097255702832925	0.462;0.538	0.638;0.362	s|1e1.1o1|2e1.1o1	1	0	0	2	2	1;1	12	-	28747536-28750329;28747536-28750162	28746299-28747536;28750162-28750472		http://genome.ucsc.edu/cgi-bin/hgTracks?db=GRCm38&position=12%3A28750472-28746299
Rffl	gene:ENSMUSG00000020696	gene:ENSMUSG00000020696:t:82810008-82810218	0.16334665283166855;-0.16334669789934003	0.7572024777679696;0.7572028624268476	0.00042185642769741;0.00042187880968136415	0.229;0.771	0.442;0.558	t|1e1.2o2|1e2.1o1	0	0	1	2	3	1;1	11	-	82810218-82812400;82810218-82811028	82810008-82810218;82811028-82811111;82812400-82812810		http://genome.ucsc.edu/cgi-bin/hgTracks?db=GRCm38&position=11%3A82812810-82810008
4933427D14Rik	gene:ENSMUSG00000020807	gene:ENSMUSG00000020807:t:72189548-72189758	-0.14038366839168598;0.1403836492922484	0.681363661129933;0.6813633947663826	0.0005499033966646083;0.0005498731028932757	0.846;0.154	0.656;0.344	t|1e1.1o1|1e2.1o1	0	0	1	2	3	1;1	11	-	72189758-72191419;72189758-72191278	72189548-72189758;72191278-72191344;72191419-72191634		http://genome.ucsc.edu/cgi-bin/hgTracks?db=GRCm38&position=11%3A72191634-72189548
Nin	gene:ENSMUSG00000021068	gene:ENSMUSG00000021068:s:70020834-70021031	-0.16108355379988468;0.16108356427173276	0.8405015478431928;0.8405014617523067	0.00020780565698330644;0.00020779371823248472	0.494;0.506	0.319;0.681	s|1e1.1o1|1e2.1o1	0	0	1	2	3	1;1	12	-	70019262-70020834;70017686-70020834	70017573-70017686;70018739-70019262;70020834-70021031		http://genome.ucsc.edu/cgi-bin/hgTracks?db=GRCm38&position=12%3A70021031-70017573
Dglucy	gene:ENSMUSG00000021185	gene:ENSMUSG00000021185:s:100829599-100829725	0.1662054041424706;-0.1662053860078921	0.9662480092327307;0.9662479155441818	1.702851876897425e-06;1.70297705648359e-06	0.809;0.191	0.982;0.018	s|1e1.1o1|1e2.1o1	0	0	1	2	3	1;1	12	+	100829725-100835185;100829725-100838500	100829599-100829725;100835185-100835335;100838500-100838698		http://genome.ucsc.edu/cgi-bin/hgTracks?db=GRCm38&position=12%3A100838698-100829599
Dglucy	gene:ENSMUSG00000021185	gene:ENSMUSG00000021185:t:100838500-100838698	-0.1580576730152161;0.1580577337462109	0.9422686553003061;0.9422687768035816	1.065397944421953e-06;1.0653756522858158e-06	0.183;0.817	0.015;0.985	t|1e1.1o1|1e2.1o1	0	0	1	2	3	1;1	12	+	100829725-100838500;100835335-100838500	100829599-100829725;100835185-100835335;100838500-100838698		http://genome.ucsc.edu/cgi-bin/hgTracks?db=GRCm38&position=12%3A100838698-100829599
Fastkd3	gene:ENSMUSG00000021532	gene:ENSMUSG00000021532:s:68582276-68582618	-0.09636217476233284;0.17809539544822922;-0.021575586093166566;-3.212153081593288e-06	0.48614345948543713;0.8914697292056845;0.0162993927139435;4.2815494373254235e-08	0.0009891314303960286;0.00013852876202451035;0.02566638838153723;0.3879527155253265	0.811;0.123;0.067;0.002	0.678;0.318;0.002;0.002	s|1e1.1o1|1e2.1o1|2e3.1o1|3e3.1o1	1	0	1	4	4	1;1;1;1	13	+	68582350-68583539;68582350-68584136;68582598-68583539;68582618-68583539	68582276-68582618;68583539-68583966;68584136-68584356		http://genome.ucsc.edu/cgi-bin/hgTracks?db=GRCm38&position=13%3A68584356-68582276
Rcbtb2	gene:ENSMUSG00000022106	gene:ENSMUSG00000022106:t:73161940-73162095	-0.06260055131001077;0.10238425305351713;-0.0015964743756708393	0.261860149826293;0.5246416651536965;0.00011762815625446238	0.002125009863527705;0.0009103693096039994;0.18863357814649107	0.923;0.047;0.030	0.829;0.168;0.003	t|1e1.1o4|1e2.1o1|1e3.1o1	0	0	1	3	4	1;1;1	14	+	73154894-73161940;73158445-73161940;73160644-73161940	73154831-73155212;73158388-73158445;73160502-73160644;73161940-73162095		http://genome.ucsc.edu/cgi-bin/hgTracks?db=GRCm38&position=14%3A73162095-73154831
Adck5	gene:ENSMUSG00000022550	gene:ENSMUSG00000022550:s:76593234-76593309	-0.10339862145936496;0.1033985489850176	0.5300821385741411;0.5300814495740491	0.0009026959586535543;0.0009026419432978363	0.950;0.050	0.826;0.174	s|1e1.1o3|1e1.2o3	0	1	0	2	2	1;1	15	+	76593309-76593431;76593309-76593436	76593234-76593309;76593431-76593631		http://genome.ucsc.edu/cgi-bin/hgTracks?db=GRCm38&position=15%3A76593631-76593234
Ube2v2	gene:ENSMUSG00000022674	gene:ENSMUSG00000022674:s:15581059-15581207	0.12856640774528905;-0.12856644475827442	0.7224522883086792;0.7224526763496707	0.0003178539993099612;0.0003178731000575974	0.711;0.289	0.849;0.151	s|1e1.1o1|1e2.1o1	0	0	1	2	3	1;1	16	-	15577140-15581059;15556543-15581059	15552677-15556543;15577015-15577140;15581059-15581207		http://genome.ucsc.edu/cgi-bin/hgTracks?db=GRCm38&position=16%3A15581207-15552677
Ube2v2	gene:ENSMUSG00000022674	gene:ENSMUSG00000022674:t:15552677-15556543	-0.11590164652253132;0.1159015842937138	0.6305047665898087;0.6305042561455855	0.0005764969848232049;0.0005764620807355952	0.275;0.725	0.153;0.847	t|1e1.1o1|1e2.1o1	0	0	1	2	3	1;1	16	-	15556543-15581059;15556543-15577015	15552677-15556543;15577015-15577140;15581059-15581207		http://genome.ucsc.edu/cgi-bin/hgTracks?db=GRCm38&position=16%3A15581207-15552677
Dlg1	gene:ENSMUSG00000022770	gene:ENSMUSG00000022770:s:31796866-31797010	0.10503294369783758;-0.10503293804170524	0.5473299731453174;0.5473301303961345	0.0008024826363764686;0.0008025326227647511	0.135;0.865	0.257;0.743	s|1e1.1o1|2e1.1o1	1	0	0	2	2	1;1	16	+	31796965-31805614;31797010-31805614	31796866-31797010;31805614-31805734		http://genome.ucsc.edu/cgi-bin/hgTracks?db=GRCm38&position=16%3A31805734-31796866
Dlg1	gene:ENSMUSG00000022770	gene:ENSMUSG00000022770:s:31842770-31842839	0.019576392532711512;0.05768039743765334;-0.0014775562906651407;-0.11391589435622435	0.037700730118607396;0.2630881384686107;0.015097790772310198;0.5942011381769763	0.00872216137245951;0.0020140063255709257;0.018151017045888396;0.0007069540365258753	0.056;0.495;0.164;0.286	0.099;0.592;0.161;0.148	s|1e1.2o3|2e1.1o3|2e1.3o3|2e2.2o2	1	1	1	4	3	0;1;1;1	16	+	31842838-31846836;31842839-31846834;31842839-31846837;31842839-31847636	31842770-31842839;31846834-31846937;31847323-31847669		http://genome.ucsc.edu/cgi-bin/hgTracks?db=GRCm38&position=16%3A31847669-31842770
D16Ertd472e	gene:ENSMUSG00000022864	gene:ENSMUSG00000022864:s:78576191-78576708	4.209005770836833e-06;4.209005770836833e-06;4.209005770836833e-06;0.11585662754821902;-0.12848392161961253;-0.00301909693144186	2.986711819843474e-07;2.986711819843474e-07;2.986711819843474e-07;0.564211426321199;0.6639643422844935;0.06581177602291208	0.2963585349806076;0.2963585349806076;0.2963585349806076;0.0008058326693966918;0.0005466821009003642;0.006119696115259199	0.002;0.002;0.002;0.335;0.279;0.382	0.002;0.002;0.002;0.507;0.117;0.370	s|1e1.1o1|2e1.1o1|3e1.1o1|4e1.1o1|5e1.1o1|6e1.1o1	1	0	0	6	2	1;1;1;1;1;1	16	-	78576054-78576608;78576054-78576483;78576054-78576459;78576054-78576424;78576054-78576391;78576054-78576191	78575921-78576054;78576191-78576708		http://genome.ucsc.edu/cgi-bin/hgTracks?db=GRCm38&position=16%3A78576708-78575921
Il15ra	gene:ENSMUSG00000023206	gene:ENSMUSG00000023206:t:11720013-11720392	-0.13227690256007307;0.13227689839422424	0.6937452700740957;0.6937451952178628	0.00048017023356050625;0.0004801413363340758	0.196;0.804	0.039;0.961	t|1e1.1o1|1e2.1o2	0	0	1	2	3	1;1	2	+	11718342-11720013;11718458-11720013	11718264-11718342;11718431-11718566;11720013-11720392		http://genome.ucsc.edu/cgi-bin/hgTracks?db=GRCm38&position=2%3A11720392-11718264
Rhebl1	gene:ENSMUSG00000023755	gene:ENSMUSG00000023755:t:98880508-98880579	0.10840939212600113;-0.10840940430486437	0.5550256258938343;0.5550258502889683	0.0008129305621275738;0.0008129789680135779	0.805;0.195	0.947;0.053	t|1e1.1o1|1e2.1o1	0	0	1	2	3	1;1	15	-	98880579-98881150;98880579-98880715	98880508-98880579;98880715-98881090;98881150-98881480		http://genome.ucsc.edu/cgi-bin/hgTracks?db=GRCm38&position=15%3A98881480-98880508
Gpr137	gene:ENSMUSG00000024958	gene:ENSMUSG00000024958:t:6940352-6940482	2.2484963787052286e-05;-0.03569558991059901;2.2484963787052286e-05;-0.07363317305607466;0.1861576617470353	1.206642184305862e-05;0.15186646459827768;1.206642184305862e-05;0.3523141890194536;0.9047524743211359	0.11837951177752032;0.003236782685127504;0.11837951177752032;0.0015290553661344575;0.00012188321858024871	0.003;0.180;0.003;0.782;0.033	0.003;0.108;0.003;0.639;0.244	t|1e1.1o2|1e1.2o2|1e2.1o1|1e3.1o1|2e4.1o1	1	1	1	5	5	1;1;1;1;1	19	-	6940482-6941997;6940482-6941924;6940482-6941092;6940482-6940922;6940401-6940483	6940352-6940482;6940483-6940907;6940922-6940949;6941092-6941253;6941924-6942480		http://genome.ucsc.edu/cgi-bin/hgTracks?db=GRCm38&position=19%3A6942480-6940352
Abca3	gene:ENSMUSG00000024130	gene:ENSMUSG00000024130:s:24351950-24352251	0.11679695022926229;-0.11679700748162007	0.5941545676120664;0.5941550871026214	0.0007227252535264384;0.0007227666764518803	0.697;0.303	0.851;0.149	s|1e1.1o1|1e2.2o2	0	0	1	2	3	1;1	17	+	24352251-24357919;24352251-24360888	24351950-24352251;24357919-24357991;24360869-24361089		http://genome.ucsc.edu/cgi-bin/hgTracks?db=GRCm38&position=17%3A24361089-24351950
Cdc37l1	gene:ENSMUSG00000024780	gene:ENSMUSG00000024780:s:29011570-29012186	-0.004373856155499125;-0.015463424987287403;-0.00580276346051511;-0.06219793055819807;0.1368370659913855	0.0051116928417249685;0.04661418809034759;0.00014495908314306004;0.19564147717011549;0.7709953106154674	0.10964580268165991;0.016527062643281965;0.4140948571959905;0.008600459031053331;0.000122069916375955	0.150;0.518;0.047;0.143;0.142	0.139;0.476;0.026;0.063;0.293	s|1e1.1o1|1e2.1o1|1e3.1o1|1e4.1o1|i	0	0	1	5	5	1;1;1;1;1	19	+	29012053-29012788;29012053-29016006;29012053-29016401;29012053-29024804;29012187-29012787	29011570-29012186;29012788-29012910;29016006-29016192;29016401-29020237;29024804-29026681	29012187-29012787	http://genome.ucsc.edu/cgi-bin/hgTracks?db=GRCm38&position=19%3A29026681-29011570
Tmem134	gene:ENSMUSG00000024845	gene:ENSMUSG00000024845:t:4131229-4131282	-3.7935680238585205e-06;0.030108298061220447;0.0764638609032013;-0.1278088479274756	6.627531228386117e-21;0.06892131392712222;0.3628599624687001;0.6820194217124226	0.4750012614023922;0.005866033441765445;0.001460158229051706;0.0004912528497458268	0.015;0.049;0.449;0.489	0.005;0.103;0.551;0.342	t|1e1.2o2|1e2.1o1|1e3.1o2|1e4.1o1	0	0	1	4	5	1;1;1;1	19	+	4127132-4131229;4127639-4131229;4127836-4131229;4131075-4131229	4127057-4127132;4127550-4127639;4127760-4130588;4130857-4131075;4131229-4131282		http://genome.ucsc.edu/cgi-bin/hgTracks?db=GRCm38&position=19%3A4131282-4127057
Fam45a	gene:ENSMUSG00000024993	gene:ENSMUSG00000024993:t:60814592-60814808	-0.11004257864333028;-4.317390656663856e-08;0.11016719300154315	0.5736524965220846;6.626077732203153e-21;0.5741544283730904	0.0007600716013669295;0.4750601779748332;0.0007578446743016756	0.323;0.002;0.675	0.194;0.002;0.804	t|1e1.1o1|1e2.1o1|2e3.1o1	0	1	1	3	4	1;1;1	19	+	60811673-60814592;60812142-60814592;60811673-60814612	60811585-60811673;60812040-60812142;60814592-60814808		http://genome.ucsc.edu/cgi-bin/hgTracks?db=GRCm38&position=19%3A60814808-60811585
Nt5c2	gene:ENSMUSG00000025041	gene:ENSMUSG00000025041:t:46950368-46950965	-0.0867882731768653;-0.013463155637160806;4.603947654016973e-06;0.11458144978047043;4.603947654016973e-06;4.603947654016973e-06	0.3896616281689594;0.017058589659392064;8.118511122148782e-07;0.595021198276514;8.118511122148782e-07;8.118511122148782e-07	0.0014824294133458649;0.01981038274394853;0.24609293655477046;0.0006967810135340285;0.24609293655477046;0.24609293655477046	0.128;0.071;0.002;0.795;0.002;0.002	0.015;0.040;0.002;0.938;0.002;0.002	t|1e1.1o1|1e2.1o1|1e3.1o1|1e4.1o1|1e5.1o1|1e6.1o1	0	0	1	6	7	1;1;1;1;1;1	19	-	46950965-47014698;46950965-46969419;46950965-46962404;46950965-46962272;46950965-46961588;46950965-46953031	46950368-46950965;46953031-46953158;46961588-46961920;46962272-46962308;46962404-46962542;46969419-46969568;47014698-47015153		http://genome.ucsc.edu/cgi-bin/hgTracks?db=GRCm38&position=19%3A47015153-46950368
Baiap2	gene:ENSMUSG00000025372	gene:ENSMUSG00000025372:t:120006359-120006782	-0.13307920567239148;0.169157605431579;-0.009797828099501471	0.6330970922667769;0.7913579824706379;0.06374412408323228	0.00019165186050540406;7.97999327654307e-05;0.00934012423893571	0.496;0.240;0.266	0.304;0.456;0.238	t|1e1.1o1|1e2.1o1|i	0	0	1	3	3	1;1;0	11	+	120000586-120006359;120003085-120006359;120003086-120006358	120000552-120000586;120003038-120003085;120006359-120006782	120003086-120006358	http://genome.ucsc.edu/cgi-bin/hgTracks?db=GRCm38&position=11%3A120006782-120000552
Sirt3	gene:ENSMUSG00000025486	gene:ENSMUSG00000025486:t:140877957-140878147	-0.14360546312804956;0.0023394455822940575;-6.072050713240721e-06;0.16159847630053428;-0.012320973565455485	0.7104436000186698;0.05896069552368605;7.279636341328261e-07;0.7554953400444325;0.012693027656854403	0.00048107200826219554;0.006625258198748152;0.2635488395916451;0.00042037849963482815;0.024086132033529384	0.359;0.287;0.002;0.287;0.064	0.173;0.293;0.002;0.496;0.034	t|1e1.1o1|1e2.1o2|2e3.1o1|2e4.1o2|3e4.1o2	0	1	1	5	5	1;1;1;1;1	7	-	140878145-140882158;140878145-140881763;140878137-140882158;140878137-140881763;140878051-140881763	140877957-140878147;140881074-140881869;140882158-140882309		http://genome.ucsc.edu/cgi-bin/hgTracks?db=GRCm38&position=7%3A140882309-140877957
4833439L19Rik	gene:ENSMUSG00000025871	gene:ENSMUSG00000025871:s:54565182-54565435	-0.010098450803157754;-0.10757747257232672;0.050568136572284594;0.04309053112637197	0.026581420989808754;0.5785400980719435;0.16167138886875898;0.07082443842772418	0.011611413217863853;0.0005149489575382304;0.00350150999501637;0.010359222955243977	0.678;0.148;0.101;0.074	0.659;0.039;0.172;0.131	s|1e1.1o1|1e2.1o1|1e3.1o1|1e4.1o1	0	0	1	4	5	1;1;1;1	13	-	54564621-54565182;54564272-54565182;54561871-54565182;54556651-54565182	54556194-54556651;54561571-54561871;54564185-54564272;54564510-54564621;54565182-54565435		http://genome.ucsc.edu/cgi-bin/hgTracks?db=GRCm38&position=13%3A54565435-54556194
4833439L19Rik	gene:ENSMUSG00000025871	gene:ENSMUSG00000025871:t:54564185-54564272	-0.10279295893645259;0.10743712593980748;-3.138225307169756e-07	0.5242758166680955;0.5624109023914532;6.626181461725901e-21	0.0008257941308794647;0.0006693613698732361;0.47501363731290425	0.174;0.820;0.006	0.058;0.940;0.002	t|1e1.1o1|1e2.1o2|1e2.2o2	1	0	1	3	3	1;1;1	13	-	54564272-54565182;54564272-54564515;54564272-54564510	54564185-54564272;54564510-54564621;54565182-54565435		http://genome.ucsc.edu/cgi-bin/hgTracks?db=GRCm38&position=13%3A54565435-54564185
Pikfyve	gene:ENSMUSG00000025949	gene:ENSMUSG00000025949:s:65186683-65186833	-0.2148753456539867;0.2148753355613659	0.9383573506334818;0.9383572525756134	9.72468077619082e-05;9.724163998045005e-05	0.836;0.164	0.596;0.404	s|1e1.1o1|2e1.1o1	1	0	0	2	2	1;1	1	+	65186778-65190319;65186833-65190319	65186683-65186833;65190319-65190499		http://genome.ucsc.edu/cgi-bin/hgTracks?db=GRCm38&position=1%3A65190499-65186683
Farsb	gene:ENSMUSG00000026245	gene:ENSMUSG00000026245:s:78488785-78488897	5.707540248400531e-05;-0.18994596981018572;0.17259445792158762	1.7378892769321905e-08;0.9467424284659873;0.9044980314593711	0.4720625662051329;4.645807893488563e-05;9.860955443894258e-05	0.002;0.831;0.167	0.019;0.632;0.349	s|1e1.1o1|1e2.1o1|1e3.1o2	0	0	1	3	4	1;1;1	1	-	78483382-78488785;78482363-78488785;78480111-78488785	78479957-78480111;78482308-78482363;78483284-78483382;78488785-78488897		http://genome.ucsc.edu/cgi-bin/hgTracks?db=GRCm38&position=1%3A78488897-78479957
Elk4	gene:ENSMUSG00000026436	gene:ENSMUSG00000026436:s:132007607-132007940	-0.12435085138592841;0.12435083031422682	0.6299353892804413;0.6299351594970035	0.0006552866488516162;0.0006552479918456116	0.217;0.783	0.056;0.944	s|1e1.1o1|1e2.1o1	0	0	1	2	3	1;1	1	+	132007940-132013026;132007940-132014383	132007607-132007940;132013026-132013234;132014383-132014598		http://genome.ucsc.edu/cgi-bin/hgTracks?db=GRCm38&position=1%3A132014598-132007607
Fcgr2b	gene:ENSMUSG00000026656	gene:ENSMUSG00000026656:s:170964333-170965824	-0.12931984402967128;0.12077030847931279;0.006047568514035781	0.6784499757129371;0.6485795768915009;0.01919174624206248	0.0001947706308040864;0.00028814454046363093;0.037458228790963805	0.643;0.161;0.193	0.484;0.305;0.212	s|1e1.1o1|1e2.2o2|i	0	0	1	3	3	1;1;0	1	-	170963465-170965702;170961233-170965702;170963466-170964332	170961196-170961630;170963325-170963465;170964333-170965824	170963466-170964332	http://genome.ucsc.edu/cgi-bin/hgTracks?db=GRCm38&position=1%3A170965824-170961196
Fcgr2b	gene:ENSMUSG00000026656	gene:ENSMUSG00000026656:t:170961196-170961630	0.11698569789297983;0.0034854706393341144;-0.1378077225399554;-0.004780826472051887	0.5822239011360646;0.000591900431279853;0.6907085637363027;0.047075760180319365	0.00026297741705009646;0.23378532427093116;0.00015658819909625254;0.014078919472690132	0.304;0.013;0.402;0.283	0.468;0.039;0.223;0.264	t|1e1.1o2|1e2.1o2|1e2.2o2|i	1	0	1	4	3	1;1;1;0	1	-	170961233-170965702;170961233-170963409;170961233-170963325;170961631-170963324	170961196-170961630;170963325-170963465;170964333-170965824	170961631-170963324	http://genome.ucsc.edu/cgi-bin/hgTracks?db=GRCm38&position=1%3A170965824-170961196
Rnf138	gene:ENSMUSG00000024317	gene:ENSMUSG00000024317:s:21020888-21020999	0.13981675181725964;-0.13981674609388056	0.7917854240273846;0.791785390944978	0.00022241214302999606;0.000222425680093008	0.602;0.398	0.752;0.248	s|1e1.1o1|1e2.1o1	0	0	1	2	3	1;1	18	+	21020999-21024409;21020999-21026086	21020888-21020999;21024409-21024516;21026086-21028224		http://genome.ucsc.edu/cgi-bin/hgTracks?db=GRCm38&position=18%3A21028224-21020888
Chka	gene:ENSMUSG00000024843	gene:ENSMUSG00000024843:s:3864648-3867670	-0.028216655973913096;0.13454368993026128;-1.795484844306748e-07;-0.10607236551792285;0.005546731595437754	0.023338042177262847;0.7109090518005361;5.874096997559739e-21;0.5511249276992755;0.003371171758580102	0.06750223535662625;0.00016446120630664066;0.47500344089553603;0.0004823359146002293;0.12196957073941717	0.074;0.470;0.001;0.396;0.059	0.032;0.631;0.001;0.259;0.075	s|1e1.1o1|1e2.1o1|1e3.2o2|1e4.1o1|i	0	0	1	5	5	1;1;1;1;0	19	+	3864759-3871003;3864759-3875735;3864759-3882010;3864759-3884472;3867671-3871002	3864648-3867670;3871003-3871913;3875735-3878614;3881998-3882120;3884472-3884585	3867671-3871002	http://genome.ucsc.edu/cgi-bin/hgTracks?db=GRCm38&position=19%3A3884585-3864648
Ccnj	gene:ENSMUSG00000025010	gene:ENSMUSG00000025010:s:40844660-40844959	-0.23165458975974426;0.231654601562846	0.9730451075708995;0.9730450690002365	3.8147152338630086e-05;3.814511550134371e-05	0.969;0.031	0.713;0.287	s|1e1.1o2|1e1.2o2	0	1	0	2	2	1;0	19	+	40844959-40845045;40844959-40845081	40844660-40844959;40845045-40845204		http://genome.ucsc.edu/cgi-bin/hgTracks?db=GRCm38&position=19%3A40845204-40844660
Add3	gene:ENSMUSG00000025026	gene:ENSMUSG00000025026:t:53216801-53217015	-0.285091618772999;-7.670778346801055e-06;0.2917336036988786;-7.670778346801055e-06;-7.670778346801055e-06;-7.670778346801055e-06;-7.670778346801055e-06;-0.002144359268786187	0.9974214493880883;1.993482589155961e-06;0.9926961339172401;1.993482589155961e-06;1.993482589155961e-06;1.993482589155961e-06;1.993482589155961e-06;0.004657574061072447	3.1979556696093425e-06;0.1765618074528854;1.641858665268558e-05;0.1765618074528854;0.1765618074528854;0.1765618074528854;0.1765618074528854;0.039968466668864555	0.328;0.002;0.616;0.002;0.002;0.002;0.002;0.047	0.027;0.002;0.925;0.002;0.002;0.002;0.002;0.040	t|1e1.1o1|1e2.2o2|1e3.1o1|1e4.1o1|1e5.1o1|1e6.1o2|1e6.2o2|1e7.1o1	1	0	1	8	8	1;1;1;1;1;1;1;1	19	+	53140714-53216801;53141664-53216801;53143089-53216801;53146755-53216801;53159632-53216801;53198110-53216801;53198231-53216801;53203475-53216801	53140443-53140714;53141574-53141664;53142756-53143089;53146716-53146755;53159380-53159632;53198004-53198231;53203414-53203475;53216801-53217015		http://genome.ucsc.edu/cgi-bin/hgTracks?db=GRCm38&position=19%3A53217015-53140443
Ube3a	gene:ENSMUSG00000025326	gene:ENSMUSG00000025326:s:59228750-59229271	0.125353308123001;-0.002014109879965321;-0.09731126379944996	0.6861063950069273;0.024042647903502735;0.4878624652669432	0.00045397587656398293;0.012746236754313522;0.000990766952362998	0.082;0.217;0.700	0.222;0.211;0.563	s|1e1.1o1|1e2.2o2|1e3.1o1	0	0	1	3	4	1;1;1	7	+	59229271-59240967;59229271-59243350;59229271-59247173	59228750-59229271;59240967-59241033;59242908-59243469;59247173-59247237		http://genome.ucsc.edu/cgi-bin/hgTracks?db=GRCm38&position=7%3A59247237-59228750
Zfp202	gene:ENSMUSG00000025602	gene:ENSMUSG00000025602:s:40192316-40192437	-0.16391522627673377;0.16391523054984755	0.7933840059237661;0.793383705136975	8.693503639400912e-05;8.693053611010569e-05	0.984;0.016	0.764;0.236	s|1e1.1o1|i	0	0	0	2	2	1;0	9	+	40192437-40207199;40192438-40207198	40192316-40192437;40207199-40207694	40192438-40207198	http://genome.ucsc.edu/cgi-bin/hgTracks?db=GRCm38&position=9%3A40207694-40192316
Jade1	gene:ENSMUSG00000025764	gene:ENSMUSG00000025764:t:41580856-41581272	-2.2369643065817853e-05;-2.2369643065817853e-05;-0.019600500075420937;0.2432347732467398;-0.16521291005778865;-0.0005231638490141489	4.40025037597816e-06;4.40025037597816e-06;0.11095783686246526;0.9450745068826495;0.755126083666954;0.00021816544023996686	0.14554457915453234;0.14554457915453234;0.004183308716531053;0.00011582068628249477;0.0004342050424842592;0.09116953975033515	0.003;0.003;0.386;0.164;0.425;0.019	0.002;0.002;0.334;0.436;0.207;0.014	t|1e1.1o1|1e2.1o1|1e3.1o1|1e4.1o1|1e5.1o2|1e5.2o2	1	0	1	6	6	1;1;1;1;1;1	3	+	41555819-41581195;41560593-41581195;41563566-41581195;41563916-41581195;41565003-41581195;41565010-41581195	41555731-41555819;41560471-41560593;41563369-41563566;41563607-41563916;41564854-41565010;41580856-41581272		http://genome.ucsc.edu/cgi-bin/hgTracks?db=GRCm38&position=3%3A41581272-41555731
Mybl1	gene:ENSMUSG00000025912	gene:ENSMUSG00000025912:s:9672212-9672316	-0.14187851998616563;0.14187846328245743	0.6692471623452034;0.6692467995007615	0.0005947804542197899;0.0005947485105251603	0.358;0.642	0.160;0.840	s|1e1.1o1|1e2.1o1	0	0	1	2	3	1;1	1	-	9671758-9672212;9670012-9672212	9667415-9670012;9671579-9671758;9672212-9672316		http://genome.ucsc.edu/cgi-bin/hgTracks?db=GRCm38&position=1%3A9672316-9667415
Cflar	gene:ENSMUSG00000026031	gene:ENSMUSG00000026031:s:58713294-58713886	-0.09925308406974276;0.016426971021354063;-0.13897142431855494;0.220074205551888	0.49625134768483914;0.052566995757470245;0.6987272440420108;0.893626295176922	0.0009956537641565566;0.00738100920916554;0.000514387193328969;0.00021307735967290452	0.176;0.090;0.225;0.507	0.045;0.129;0.056;0.770	s|1e1.1o1|2e2.1o1|2e3.1o1|2e4.1o1	1	0	1	4	5	1;1;1;1	1	+	58713657-58714117;58713659-58717260;58713659-58722329;58713659-58726306	58713294-58713886;58714117-58714303;58717260-58717562;58722329-58723070;58726306-58726732		http://genome.ucsc.edu/cgi-bin/hgTracks?db=GRCm38&position=1%3A58726732-58713294
Mgat4a	gene:ENSMUSG00000026110	gene:ENSMUSG00000026110:s:37490260-37490393	0.11048827613270619;-0.1104882900041965	0.5561780227176344;0.5561783222752645	0.0008217737187890667;0.0008218213930814011	0.792;0.208	0.943;0.057	s|1e1.1o2|1e1.2o2	0	1	0	2	2	1;1	1	-	37466583-37490260;37466579-37490260	37466537-37466583;37490260-37490393		http://genome.ucsc.edu/cgi-bin/hgTracks?db=GRCm38&position=1%3A37490393-37466537
Mgat4a	gene:ENSMUSG00000026110	gene:ENSMUSG00000026110:s:37498573-37498838	0.134499704752196;-0.1344997292158341	0.6433788283823381;0.6433791498190726	0.0006319985681547343;0.0006320314175641828	0.189;0.811	0.378;0.622	s|1e1.1o1|2e1.1o1	1	0	0	2	2	1;1	1	-	37496013-37498600;37496013-37498573	37495726-37496013;37498573-37498838		http://genome.ucsc.edu/cgi-bin/hgTracks?db=GRCm38&position=1%3A37498838-37495726
Rbbp5	gene:ENSMUSG00000026439	gene:ENSMUSG00000026439:s:132497930-132498121	-0.13929006714272274;0.10987609559441974;-4.3707533034437145e-10;0.009986709643678503	0.7680740978899363;0.5813030852804209;5.8740331829569946e-21;0.005801739372826052	0.0001162123558762218;0.00046013141351443674;0.4764219681319676;0.1133314878370637	0.409;0.493;0.001;0.097	0.255;0.625;0.001;0.117	s|1e1.2o3|2e1.2o3|2e1.3o3|i	1	1	0	4	2	1;1;1;0	1	+	132498007-132503764;132498121-132503764;132498121-132503767;132498122-132503732	132497930-132498121;132503733-132505659	132498122-132503732	http://genome.ucsc.edu/cgi-bin/hgTracks?db=GRCm38&position=1%3A132505659-132497930
Cox20	gene:ENSMUSG00000026500	gene:ENSMUSG00000026500:s:178321942-178322335	-0.1284637264911286;0.12846371454411123	0.6958364382106332;0.6958362298038215	0.00020010440601347934;0.00020009295757063636	0.673;0.327	0.543;0.457	s|1e1.1o1|i	0	0	0	2	2	1;0	1	+	178322005-178322481;178322336-178322480	178321942-178322335;178322481-178322693	178322336-178322480	http://genome.ucsc.edu/cgi-bin/hgTracks?db=GRCm38&position=1%3A178322693-178321942
Vamp4	gene:ENSMUSG00000026696	gene:ENSMUSG00000026696:t:162597049-162599084	-0.1681647299838202;0.16816469281299606	0.8417552780474793;0.8417550397506383	5.415856054802326e-05;5.4155711150387926e-05	0.287;0.713	0.090;0.910	t|1e1.1o1|i	0	0	0	2	2	1;0	1	+	162592677-162597049;162595366-162597048	162592626-162592677;162597049-162599084	162595366-162597048	http://genome.ucsc.edu/cgi-bin/hgTracks?db=GRCm38&position=1%3A162599084-162592626
Dclre1a	gene:ENSMUSG00000025077	gene:ENSMUSG00000025077:t:56546637-56547703	0.12617479455724945;-0.12617477895933144	0.6011787526979413;0.6011789382565138	0.0007286522895398532;0.0007286894833956614	0.128;0.872	0.317;0.683	t|1e1.1o1|1e2.1o1	0	0	1	2	3	1;1	19	-	56547703-56548187;56547703-56547974	56546637-56547703;56547974-56548147;56548187-56548222		http://genome.ucsc.edu/cgi-bin/hgTracks?db=GRCm38&position=19%3A56548222-56546637
Kdm5c	gene:ENSMUSG00000025332	gene:ENSMUSG00000025332:t:152271012-152271593	0.10474896290386201;-0.10474896394651086	0.5542327486161065;0.5542329002331751	0.0005058082747379231;0.0005058405784059694	0.124;0.876	0.235;0.765	t|1e1.1o1|1e2.1o1	0	0	1	2	3	1;1	X	+	152270531-152271012;152270831-152271012	152270352-152270531;152270694-152270831;152271012-152271593		http://genome.ucsc.edu/cgi-bin/hgTracks?db=GRCm38&position=X%3A152271593-152270352
Nmb	gene:ENSMUSG00000025723	gene:ENSMUSG00000025723:s:80904134-80904393	-0.10898316672370381;0.10898314557921174	0.5424444629840391;0.5424441340823272	0.0008431567052706868;0.0008431105157082678	0.924;0.076	0.765;0.235	s|1e1.1o2|1e1.2o2	0	1	0	2	2	1;1	7	-	80902503-80904134;80902498-80904134	80902227-80902503;80904134-80904393		http://genome.ucsc.edu/cgi-bin/hgTracks?db=GRCm38&position=7%3A80904393-80902227
Alkbh8	gene:ENSMUSG00000025899	gene:ENSMUSG00000025899:s:3335473-3335594	-0.10485706322250332;0.10485704352217541	0.5194961895431677;0.5194959265493725	0.00090226985773878;0.0009022218714726331	0.851;0.149	0.695;0.305	s|1e1.2o2|1e2.1o1	0	0	1	2	3	1;1	9	+	3335594-3338456;3335594-3343015	3335473-3335594;3338445-3338591;3343015-3343608		http://genome.ucsc.edu/cgi-bin/hgTracks?db=GRCm38&position=9%3A3343608-3335473
Ercc5	gene:ENSMUSG00000026048	gene:ENSMUSG00000026048:s:44147744-44149522	-0.04601590967587121;-0.0672045649992801;0.1686861036634114	0.1356992522323284;0.25732348723958803;0.8674909315341939	0.004719862570215394;0.00270698037120487;0.00014212661113292295	0.100;0.118;0.782	0.007;0.007;0.985	s|1e1.2o2|2e1.2o2|3e1.2o2	1	0	0	3	2	1;1;1	1	+	44147965-44156937;44148137-44156937;44148150-44156937	44147744-44149522;44156935-44157112		http://genome.ucsc.edu/cgi-bin/hgTracks?db=GRCm38&position=1%3A44157112-44147744
Ptpn18	gene:ENSMUSG00000026126	gene:ENSMUSG00000026126:t:34475644-34475733	0.10236695732334958;-0.15521291253130715;0.013407956879137432	0.5255191402717921;0.8747985581905412;0.03800428641747344	0.0004918447800064091;2.091296512929386e-05;0.020105326845268272	0.540;0.223;0.237	0.674;0.056;0.270	t|1e1.1o1|1e2.1o1|i	0	0	1	3	3	1;1;0	1	+	34473409-34475644;34474692-34475644;34474693-34475643	34473335-34473409;34474499-34474692;34475644-34475733	34474693-34475643	http://genome.ucsc.edu/cgi-bin/hgTracks?db=GRCm38&position=1%3A34475733-34473335
Ankzf1	gene:ENSMUSG00000026199	gene:ENSMUSG00000026199:s:75195063-75195292	-0.10172038857060131;0.1043783750674944;1.970155542801573e-06	0.5142050813774087;0.5386831229915922;3.552558122095112e-08	0.0007394644135539918;0.000645787959300742;0.41729752403930886	0.135;0.862;0.003	0.003;0.994;0.003	s|1e1.1o3|1e1.2o3|2e2.1o1	1	1	1	3	3	1;1;1	1	+	75195256-75195569;75195256-75195600;75195292-75195294	75195063-75195292;75195294-75195534;75195569-75195712		http://genome.ucsc.edu/cgi-bin/hgTracks?db=GRCm38&position=1%3A75195712-75195063
Atg16l1	gene:ENSMUSG00000026289	gene:ENSMUSG00000026289:t:87775565-87775859	0.1259997085471119;-0.13298644873117987;2.63659719784846e-06	0.6902684743387228;0.7352334560412623;1.062879562148088e-09	0.0004040164652043247;0.00032133760698283;0.47124301223368353	0.752;0.246;0.002	0.891;0.102;0.007	t|1e1.1o1|1e2.1o1|1e3.1o2	0	0	1	3	4	1;1;1	1	+	87774231-87775757;87774869-87775757;87775128-87775757	87774145-87774231;87774813-87774869;87775081-87775142;87775565-87775859		http://genome.ucsc.edu/cgi-bin/hgTracks?db=GRCm38&position=1%3A87775859-87774145
Pfkfb2	gene:ENSMUSG00000026409	gene:ENSMUSG00000026409:s:130698679-130698743	0.10071465057645063;-0.10071473447158263	0.5139224213938568;0.5139230385834448	0.0009043358759644666;0.0009043895966825977	0.740;0.260	0.869;0.131	s|1e1.1o1|1e2.2o2	0	0	1	2	3	1;1	1	-	130698085-130698679;130691148-130698679	130689182-130692245;130697697-130698085;130698679-130698743		http://genome.ucsc.edu/cgi-bin/hgTracks?db=GRCm38&position=1%3A130698743-130689182
Dusp12	gene:ENSMUSG00000026659	gene:ENSMUSG00000026659:t:170880915-170881041	-0.10818923188333678;0.07875151773935032;-3.2205432821987493e-09;0.0059404764727191235	0.5764717514744757;0.37757638443249114;5.8740345337760954e-21;0.009824039332407136	0.0005843895165436042;0.0013179406007023955;0.4750467050644863;0.06323404111765184	0.250;0.617;0.001;0.128	0.125;0.727;0.001;0.149	t|1e1.1o1|2e1.1o1|2e2.1o1|i	0	1	1	4	3	1;1;1;0	1	-	170881041-170885067;170881028-170885067;170881028-170884908;170881042-170884907	170880915-170881041;170884908-170885004;170885067-170885540	170881042-170884907	http://genome.ucsc.edu/cgi-bin/hgTracks?db=GRCm38&position=1%3A170885540-170880915
Baz2b	gene:ENSMUSG00000026987	gene:ENSMUSG00000026987:s:60001506-60001556	0.06620526312222454;-0.14075438599926668;0.03695329350792246	0.3165756512141986;0.6747220802645042;0.12510432341382013	0.0016831920808265729;0.0005711441084575997;0.003992946610433573	0.405;0.514;0.081	0.524;0.326;0.149	s|1e1.1o1|1e2.1o2|1e2.2o2	0	1	1	3	3	1;1;0	2	-	59983970-60001506;59978707-60001506;59978701-60001506	59978543-59978707;59983782-59983970;60001506-60001556		http://genome.ucsc.edu/cgi-bin/hgTracks?db=GRCm38&position=2%3A60001556-59978543
Baz2b	gene:ENSMUSG00000026987	gene:ENSMUSG00000026987:t:59978543-59978707	0.02181527252020774;-0.16336642209490182;0.13720265000659793;-0.004754201580069477	0.11653761864253313;0.7668173519212826;0.7223882107893599;0.007227119314146626	0.004013899045671759;0.0003978352941506058;0.00041155241242093544;0.03356003718483769	0.452;0.422;0.070;0.057	0.510;0.211;0.231;0.044	t|1e1.1o1|1e2.2o2|2e3.1o1|2e4.2o2	0	1	1	4	5	1;1;0;0	2	-	59978707-60001506;59978707-59983782;59978701-60001506;59978701-59983782	59978543-59978707;59983782-59983970;60001506-60001556		http://genome.ucsc.edu/cgi-bin/hgTracks?db=GRCm38&position=2%3A60001556-59978543
Hipk3	gene:ENSMUSG00000027177	gene:ENSMUSG00000027177:s:104434936-104435057	-0.2060521849793529;0.20605220150013195	0.9794260977575799;0.9794260695649931	1.1498164602108396e-05;1.1497571017442337e-05	0.859;0.141	0.646;0.354	s|1e1.1o2|1e1.2o2	0	1	0	2	2	1;0	2	-	104434717-104434936;104434714-104434936	104434590-104434717;104434936-104435057		http://genome.ucsc.edu/cgi-bin/hgTracks?db=GRCm38&position=2%3A104435057-104434590
Myef2	gene:ENSMUSG00000027201	gene:ENSMUSG00000027201:t:125084628-125086716	-0.12032221866887688;6.464791929913431e-05;0.10542534617422183	0.6166058268171573;3.4063194334883745e-07;0.5355089813322657	0.00025259565421986707;0.4604049677689558;0.0003785214892819992	0.352;0.002;0.646	0.202;0.015;0.784	t|1e1.1o1|1e2.1o1|i	0	0	1	3	3	1;1;0	2	-	125086716-125087677;125086716-125087543;125086717-125087542	125084628-125086716;125087543-125087589;125087677-125087703	125086717-125087542	http://genome.ucsc.edu/cgi-bin/hgTracks?db=GRCm38&position=2%3A125087703-125084628
Arhgap1	gene:ENSMUSG00000027247	gene:ENSMUSG00000027247:t:91651747-91651823	-0.14650512224910023;0.1465050787861648	0.776745581517005;0.7767453073923022	0.00031423530917340514;0.0003142171339102599	0.779;0.221	0.617;0.383	t|1e1.1o1|1e2.1o1	0	0	1	2	3	1;1	2	+	91650252-91651764;91651654-91651764	91649860-91650252;91651498-91651654;91651747-91651823		http://genome.ucsc.edu/cgi-bin/hgTracks?db=GRCm38&position=2%3A91651823-91649860
4930402H24Rik	gene:ENSMUSG00000027309	gene:ENSMUSG00000027309:s:130839964-130840145	-0.17648209983815577;0.07865539129766574;0.056713327926040995	0.9400387563286954;0.3062317110614089;0.15289234418411576	3.3034607039073016e-05;0.0022017326746376297;0.004886611051459508	0.981;0.004;0.015	0.785;0.117;0.100	s|1e1.1o1|1e2.1o1|1e3.1o2	0	0	1	3	4	1;1;1	2	-	130822500-130839964;130820588-130839964;130814303-130839964	130814179-130814303;130820469-130820588;130822421-130822500;130839964-130840145		http://genome.ucsc.edu/cgi-bin/hgTracks?db=GRCm38&position=2%3A130840145-130814179
Trdmt1	gene:ENSMUSG00000026723	gene:ENSMUSG00000026723:t:13523426-13523497	-0.1028406857209738;0.10284061503992778	0.5311363549111894;0.5311356355591466	0.0006559931827569976;0.0006559532733768751	0.983;0.017	0.863;0.137	t|1e1.1o1|1e2.1o1	0	0	1	2	3	1;1	2	-	13523497-13525618;13523497-13524951	13523426-13523497;13524951-13524997;13525618-13525694		http://genome.ucsc.edu/cgi-bin/hgTracks?db=GRCm38&position=2%3A13525694-13523426
Slc2a8	gene:ENSMUSG00000026791	gene:ENSMUSG00000026791:s:32981958-32982083	0.19727217377100179;-0.007988161365156857;-0.15293560389363478	0.9192269391230108;0.009789628067555982;0.7968024186863637	0.00010000200199446711;0.0178020247088041;0.0002650284741667619	0.745;0.051;0.203	0.982;0.009;0.009	s|1e1.1o1|1e2.1o1|1e3.1o1	0	0	1	3	4	1;1;1	2	-	32981883-32981958;32977060-32981958;32976280-32981958	32976137-32976280;32976861-32977060;32981721-32981883;32981958-32982083		http://genome.ucsc.edu/cgi-bin/hgTracks?db=GRCm38&position=2%3A32982083-32976137
Traf1	gene:ENSMUSG00000026875	gene:ENSMUSG00000026875:s:34958513-34958905	-0.12245491348381615;0.12245488732934551	0.5997379478674238;0.599737702601182	0.0007025527505720719;0.0007025168685362944	0.236;0.764	0.055;0.945	s|1e1.1o3|1e2.2o2	0	0	1	2	3	1;1	2	-	34958226-34958513;34958106-34958513	34957547-34958136;34958152-34958226;34958513-34958905		http://genome.ucsc.edu/cgi-bin/hgTracks?db=GRCm38&position=2%3A34958905-34957547
Sapcd2	gene:ENSMUSG00000026955	gene:ENSMUSG00000026955:s:25372321-25372998	-0.17930940905923307;0.17930940336500145	0.9187900435560491;0.9187900589508571	8.271238700774397e-05;8.270762227781778e-05	0.703;0.297	0.517;0.483	s|1e1.1o1|1e2.1o2	0	0	1	2	3	1;1	2	+	25372998-25373416;25372998-25374952	25372321-25372998;25373416-25373517;25374952-25375142		http://genome.ucsc.edu/cgi-bin/hgTracks?db=GRCm38&position=2%3A25375142-25372321
Sapcd2	gene:ENSMUSG00000026955	gene:ENSMUSG00000026955:t:25374952-25375142	0.10821499936249385;-0.10699369259432637;0.0004520259392513192	0.5732021963307176;0.5645854073943167;0.0018076614477029458	0.0005947498125830446;0.0005707059788873092;0.17995392218941564	0.283;0.581;0.137	0.406;0.454;0.134	t|1e1.1o1|1e2.1o1|i	0	0	1	3	3	1;1;0	2	+	25372998-25374952;25373517-25374952;25373518-25374951	25372321-25372998;25373416-25373517;25374952-25375142	25373518-25374951	http://genome.ucsc.edu/cgi-bin/hgTracks?db=GRCm38&position=2%3A25375142-25372321
Itgav	gene:ENSMUSG00000027087	gene:ENSMUSG00000027087:t:83736510-83736640	0.10487890122917126;-0.10374507384545155;-1.7920143542860094e-08	0.5459543809656319;0.5385992760798455;5.8740318806222225e-21	0.0005167496397192543;0.000538972173798391;0.47503477398767346	0.380;0.618;0.002	0.498;0.501;0.001	t|1e1.1o1|2e1.1o1|i	0	1	0	3	2	1;1;0	2	+	83724919-83736510;83724919-83736513;83725790-83736509	83724397-83724919;83736510-83736640	83725790-83736509	http://genome.ucsc.edu/cgi-bin/hgTracks?db=GRCm38&position=2%3A83736640-83724397
Pax6	gene:ENSMUSG00000027168	gene:ENSMUSG00000027168:s:105671860-105674663	0.1148647025883612;-0.11486467800782835	0.6105592317125613;0.6105592333617011	0.0006027824831077546;0.0006028200839940379	0.836;0.164	0.967;0.033	s|1e1.1o1|1e2.1o2	0	0	1	2	3	1;1	2	+	105674663-105675744;105674663-105679810	105671860-105674663;105675744-105675972;105679810-105679889		http://genome.ucsc.edu/cgi-bin/hgTracks?db=GRCm38&position=2%3A105679889-105671860
Pax6	gene:ENSMUSG00000027168	gene:ENSMUSG00000027168:s:105683754-105683958	-0.10826268545888149;0.10826264720045164	0.5398427004145445;0.5398423111980638	0.0008644158878980956;0.0008643666690398666	0.292;0.708	0.139;0.861	s|1e1.1o1|1e2.1o1	0	0	1	2	3	1;1	2	+	105683958-105684751;105683958-105684887	105683754-105683958;105684751-105684792;105684887-105685102		http://genome.ucsc.edu/cgi-bin/hgTracks?db=GRCm38&position=2%3A105685102-105683754
Zfp106	gene:ENSMUSG00000027288	gene:ENSMUSG00000027288:s:120545843-120545904	0.10252672493547024;-0.018719633542693005;-0.08230078741198302	0.5332857126480045;0.00024119880603300968;0.38360770932369403	0.0007934701104771891;0.3800376567690389;0.0012462155489286753	0.607;0.065;0.330	0.719;0.047;0.234	s|1e1.2o2|1e2.1o1|1e3.1o2	0	0	1	3	4	1;1;1	2	-	120539492-120545843;120535679-120545843;120532222-120545843	120531595-120532222;120533511-120535679;120539295-120539860;120545843-120545904		http://genome.ucsc.edu/cgi-bin/hgTracks?db=GRCm38&position=2%3A120545904-120531595
Stx16	gene:ENSMUSG00000027522	gene:ENSMUSG00000027522:t:174090621-174090734	7.990114967896061e-06;-0.011048266960101678;7.990114967896061e-06;-0.14666378023294535;0.190182535010236	4.6325875382089627e-07;0.03673857407156123;4.6325875382089627e-07;0.6944085153610968;0.8599920918289474	0.37922777385930195;0.019722793130607985;0.37922777385930195;0.00014129173228349945;4.7272831993862453e-05	0.002;0.151;0.002;0.655;0.185	0.002;0.123;0.002;0.468;0.407	t|1e1.2o2|1e2.1o1|1e3.1o1|1e4.1o1|i	0	0	1	5	5	1;1;1;1;0	2	+	174076382-174090621;174077189-174090621;174077352-174090621;174084657-174090621;174084658-174090620	174076308-174076382;174076922-174077189;174077338-174077352;174084646-174084657;174090621-174090734	174084658-174090620	http://genome.ucsc.edu/cgi-bin/hgTracks?db=GRCm38&position=2%3A174090734-174076308
Tti1	gene:ENSMUSG00000027650	gene:ENSMUSG00000027650:t:158008770-158009362	0.18890928214853006;-0.1889092923960657	0.9268245849739024;0.9268246597419795	8.021056141261824e-05;8.021493249688039e-05	0.729;0.271	0.935;0.065	t|1e1.1o1|1e2.1o1	0	0	1	2	3	1;1	2	-	158009358-158028374;158009358-158011105	158008770-158009362;158011105-158011298;158028374-158028433		http://genome.ucsc.edu/cgi-bin/hgTracks?db=GRCm38&position=2%3A158028433-158008770
Mbnl1	gene:ENSMUSG00000027763	gene:ENSMUSG00000027763:s:60501179-60501423	0.13235675038346068;8.47402597168341e-05;-0.15799523482305877;-4.4451101232904015e-09	0.7208134979438082;1.2259990800411685e-09;0.8516857573015271;6.626045404010389e-21	0.0003867603252391756;0.4748589960874397;0.00016518735178761013;0.4760948667033763	0.295;0.001;0.703;0.001	0.444;0.024;0.533;0.001	s|1e1.1o1|1e2.1o1|1e3.1o3|1e4.1o1	0	0	1	4	5	1;1;1;1	3	+	60501423-60528756;60501423-60546946;60501423-60595594;60501423-60622146	60501179-60501423;60528756-60528978;60546946-60547158;60595594-60595764;60622146-60622240		http://genome.ucsc.edu/cgi-bin/hgTracks?db=GRCm38&position=3%3A60622240-60501179
Tsc22d2	gene:ENSMUSG00000027806	gene:ENSMUSG00000027806:s:58414715-58418899	-2.4496785795843573e-05;0.13986583297335778;-0.129039865823931	2.6914478222181383e-08;0.7951255051986776;0.7249615207935907	0.46513712542038865;0.0001949610982633882;0.0002562060660999954	0.013;0.046;0.941	0.006;0.192;0.801	s|1e1.1o1|2e1.1o1|2e2.1o1	1	0	1	3	3	0;1;1	3	+	58417612-58428228;58417613-58428228;58417613-58459331	58414715-58418899;58428228-58428299;58459331-58459382		http://genome.ucsc.edu/cgi-bin/hgTracks?db=GRCm38&position=3%3A58459382-58414715
Celf3	gene:ENSMUSG00000028137	gene:ENSMUSG00000028137:s:94487703-94487852	0.2465321243541219;1.1503864472302468e-05;-0.2535857607538603	0.9823041166122106;1.2468778603375284e-07;0.986760415181067	2.4915636754597432e-05;0.4265238159585521;1.8423410477308444e-05	0.549;0.003;0.448	0.814;0.009;0.177	s|1e1.1o2|1e1.2o2|1e2.1o1	0	1	1	3	3	1;1;1	3	+	94487852-94488139;94487852-94488186;94487852-94488527	94487703-94487852;94488139-94488279;94488527-94488670		http://genome.ucsc.edu/cgi-bin/hgTracks?db=GRCm38&position=3%3A94488670-94487703
Celf3	gene:ENSMUSG00000028137	gene:ENSMUSG00000028137:t:94488527-94488670	-0.14749471129715963;0.14749467380568665	0.6754253932475027;0.6754251178007339	0.0005948486958998744;0.0005948179225190853	0.610;0.390	0.401;0.599	t|1e1.1o1|1e2.1o1	0	0	1	2	3	1;1	3	+	94487852-94488527;94488279-94488527	94487703-94487852;94488139-94488279;94488527-94488670		http://genome.ucsc.edu/cgi-bin/hgTracks?db=GRCm38&position=3%3A94488670-94487703
Odf2l	gene:ENSMUSG00000028256	gene:ENSMUSG00000028256:s:145126093-145126225	0.1509504081616893;-0.15095041476977783	0.8534058332474272;0.853405877659843	0.00010276825757509445;0.00010277421988980073	0.775;0.225	0.936;0.064	s|1e1.1o1|1e2.1o2	0	0	1	2	3	1;1	3	+	145126225-145127023;145126225-145127831	145126093-145126225;145127023-145127151;145127831-145127890		http://genome.ucsc.edu/cgi-bin/hgTracks?db=GRCm38&position=3%3A145127890-145126093
Srgap2	gene:ENSMUSG00000026425	gene:ENSMUSG00000026425:s:131296320-131296466	7.771560057405044e-16;-0.13857513914864883;0.08096521514340724;0.033305811719841316	5.874033233021286e-21;0.7510848398805412;0.3801726466522262;0.08193241693326762	0.9999998937377396;0.00013563247783188181;0.0017473482674121893;0.015106459108446733	0.001;0.586;0.228;0.181	0.001;0.438;0.321;0.235	s|1e1.1o1|1e2.1o1|1e3.1o1|i	0	0	1	4	4	1;1;1;0	1	-	131295907-131296320;131295539-131296320;131292845-131296320;131295908-131296319	131292521-131292845;131294988-131295539;131295756-131295907;131296320-131296466	131295908-131296319	http://genome.ucsc.edu/cgi-bin/hgTracks?db=GRCm38&position=1%3A131296466-131292521
Dcaf6	gene:ENSMUSG00000026571	gene:ENSMUSG00000026571:s:165388658-165388915	1.4696018228215896e-05;-0.09591663550331847;-0.00639379260396093;0.10053990539952644	6.127905260005857e-07;0.46832724611874876;0.007562642857179342;0.5141497329377556	0.42296352386525204;0.0008914207387477058;0.02823866527636587;0.0009200248445931868	0.010;0.131;0.075;0.784	0.014;0.021;0.059;0.906	s|1e1.1o1|1e2.1o1|1e3.1o1|1e4.1o1	0	0	1	4	5	1;1;1;1	1	-	165374235-165388658;165371248-165388658;165367505-165388658;165357546-165388658	165357429-165357546;165367042-165367505;165371123-165371248;165374062-165374235;165388658-165388915		http://genome.ucsc.edu/cgi-bin/hgTracks?db=GRCm38&position=1%3A165388915-165357429
Suv39h2	gene:ENSMUSG00000026646	gene:ENSMUSG00000026646:s:3474703-3475031	0.1084897578505203;-0.10848976991150451	0.5420426307348203;0.542042879389781	0.0008452307464780549;0.000845277980900061	0.385;0.615	0.534;0.466	s|1e1.1o1|1e2.1o1	0	0	1	2	3	1;1	2	-	3472647-3474703;3464926-3474703	3464267-3464926;3472502-3472647;3474703-3475031		http://genome.ucsc.edu/cgi-bin/hgTracks?db=GRCm38&position=2%3A3475031-3464267
Hsd17b7	gene:ENSMUSG00000026675	gene:ENSMUSG00000026675:t:169955501-169956033	0.10288432774815194;-0.10288434588780412	0.5314214528146669;0.5314217548862162	0.0008506200159717043;0.0008506718833837246	0.183;0.817	0.310;0.690	t|1e1.1o1|1e2.2o2	0	0	1	2	3	1;1	1	-	169956033-169959687;169956033-169959423	169955501-169956033;169959423-169959479;169959687-169959791		http://genome.ucsc.edu/cgi-bin/hgTracks?db=GRCm38&position=1%3A169959791-169955501
Mmadhc	gene:ENSMUSG00000026766	gene:ENSMUSG00000026766:t:50296252-50296423	0.1591186377611038;-0.15911867840591298	0.764504475578215;0.76450481159032	0.0004001434336801751;0.00040016591120173306	0.057;0.943	0.257;0.743	t|1e1.1o1|1e2.1o1	0	0	1	2	3	1;1	2	-	50296309-50296678;50296309-50296643	50296252-50296423;50296643-50296676;50296678-50296801		http://genome.ucsc.edu/cgi-bin/hgTracks?db=GRCm38&position=2%3A50296801-50296252
Zbtb43	gene:ENSMUSG00000026788	gene:ENSMUSG00000026788:s:33464914-33465082	0.1734370705256923;-0.17343705434092477	0.7830469884549304;0.7830471131202511	0.00037895254887410047;0.0003789722223129788	0.115;0.885	0.339;0.661	s|1e1.1o2|1e2.1o1	0	0	1	2	3	1;1	2	-	33462357-33464914;33455123-33464914	33450287-33455123;33462266-33462357;33464914-33465082		http://genome.ucsc.edu/cgi-bin/hgTracks?db=GRCm38&position=2%3A33465082-33450287
St6galnac6	gene:ENSMUSG00000026811	gene:ENSMUSG00000026811:s:32606961-32607111	0.12632729416182456;-0.17204436299073744;0.01627916898691397	0.6499845527981711;0.8624715099050717;0.05315744208449687	0.0005857105347705734;0.0001893094499646475;0.007096067355522345	0.325;0.433;0.243	0.479;0.240;0.281	s|1e1.1o3|1e2.3o3|1e3.1o1	0	0	1	3	4	1;1;1	2	+	32607111-32608042;32607111-32609226;32607111-32612224	32606961-32607111;32608042-32608225;32609013-32609316;32612224-32612403		http://genome.ucsc.edu/cgi-bin/hgTracks?db=GRCm38&position=2%3A32612403-32606961
Arrdc1	gene:ENSMUSG00000026972	gene:ENSMUSG00000026972:t:24927126-24927200	-0.13484430111619072;0.1333544194408547;1.737538779035578e-05	0.6618198095989923;0.6544760544525712;1.0341257015846975e-06	0.0005818089224683964;0.0005972496292802183;0.26417643262396984	0.404;0.593;0.003	0.226;0.769;0.004	t|1e1.1o1|1e2.1o2|2e2.1o2	0	1	1	3	3	1;1;1	2	-	24927176-24935028;24927176-24927729;24927172-24927729	24927126-24927200;24927284-24927903;24935028-24935252		http://genome.ucsc.edu/cgi-bin/hgTracks?db=GRCm38&position=2%3A24935252-24927126
Pkp4	gene:ENSMUSG00000026991	gene:ENSMUSG00000026991:s:59305066-59305197	-0.1232521301875688;0.12325212516247475	0.6590931677534799;0.6590930291914895	0.0005439323281067887;0.0005438995035390799	0.382;0.618	0.236;0.764	s|1e1.1o1|2e1.1o1	1	0	0	2	2	0;1	2	+	59305191-59305305;59305197-59305305	59305066-59305197;59305305-59305492		http://genome.ucsc.edu/cgi-bin/hgTracks?db=GRCm38&position=2%3A59305492-59305066
Pkp4	gene:ENSMUSG00000026991	gene:ENSMUSG00000026991:t:59305066-59305197	0.10400790194365803;-0.10400792527280533	0.5234307921034977;0.5234311790812037	0.0008852783538263276;0.0008853280078249259	0.069;0.931	0.215;0.785	t|1e1.1o1|1e2.1o1	0	0	1	2	3	1;1	2	+	59266500-59305066;59289252-59305066	59266388-59266500;59289218-59289252;59305066-59305197		http://genome.ucsc.edu/cgi-bin/hgTracks?db=GRCm38&position=2%3A59305197-59266388
Slc28a2	gene:ENSMUSG00000027219	gene:ENSMUSG00000027219:s:122440763-122441006	-0.10253992650544935;0.10253991488203819	0.4747127093397218;0.47471248738018335	0.0011115543576130094;0.0011115039930419488	0.637;0.363	0.452;0.548	s|1e1.1o2|1e1.2o2	0	1	0	2	2	1;1	2	+	122441006-122441559;122441006-122441562	122440763-122441006;122441559-122441655		http://genome.ucsc.edu/cgi-bin/hgTracks?db=GRCm38&position=2%3A122441655-122440763
Zfp64	gene:ENSMUSG00000027551	gene:ENSMUSG00000027551:s:168935211-168935462	-0.15436011172717587;0.14155219921607465;0.002321574878492815	0.8820309188230857;0.7908594688356111;5.497116067455487e-05	7.83561366302088e-05;0.00021051600172373723;0.34944058099604586	0.231;0.742;0.027	0.069;0.894;0.037	s|1e1.1o1|1e2.1o1|1e3.1o1	0	0	1	3	4	1;1;1	2	-	168934939-168935211;168926933-168935211;168906989-168935211	168906840-168906989;168925361-168926933;168934813-168934939;168935211-168935462		http://genome.ucsc.edu/cgi-bin/hgTracks?db=GRCm38&position=2%3A168935462-168906840
Supt20	gene:ENSMUSG00000027751	gene:ENSMUSG00000027751:s:54698593-54698659	0.2093118525093589;-0.20931187855301392	0.9473776355825259;0.9473776062603718	7.142021094230077e-05;7.142419656580579e-05	0.334;0.666	0.565;0.435	s|1e1.1o2|1e1.2o2	0	1	0	2	2	1;1	3	+	54698659-54701487;54698659-54701490	54698593-54698659;54701487-54701616		http://genome.ucsc.edu/cgi-bin/hgTracks?db=GRCm38&position=3%3A54701616-54698593
Supt20	gene:ENSMUSG00000027751	gene:ENSMUSG00000027751:s:54715534-54715689	0.06504587031093226;-0.1088820735378373;0.018816185076966224	0.27716019395501007;0.5699981956347713;0.048238470200478105	0.0030447691980373874;0.00043911817977870804;0.017568360153162866	0.200;0.572;0.226	0.294;0.434;0.268	s|1e1.1o1|1e2.1o1|i	0	0	1	3	3	1;1;0	3	+	54715689-54716638;54715689-54717576;54715690-54716637	54715534-54715689;54716638-54716837;54717576-54717645	54715690-54716637	http://genome.ucsc.edu/cgi-bin/hgTracks?db=GRCm38&position=3%3A54717645-54715534
Supt20	gene:ENSMUSG00000027751	gene:ENSMUSG00000027751:t:54693103-54693413	-0.10345584958822472;0.002763782875731772;0.08072730061923467	0.5035991001910896;0.0013701477337589494;0.39515889375522123	0.0009610711195693344;0.050686062928508024;0.0013082755460259391	0.878;0.009;0.113	0.714;0.034;0.253	t|1e1.1o1|1e2.1o2|1e2.2o2	1	0	1	3	3	1;1;1	3	+	54692859-54693103;54692881-54693103;54692894-54693103	54692807-54692859;54692862-54692894;54693103-54693413		http://genome.ucsc.edu/cgi-bin/hgTracks?db=GRCm38&position=3%3A54693413-54692807
Depdc1a	gene:ENSMUSG00000028175	gene:ENSMUSG00000028175:s:159520830-159520970	0.16592840389234503;-0.16592839948599183	0.9259356686687222;0.9259357052547825	2.0070136092285142e-05;2.0071352349715355e-05	0.055;0.945	0.227;0.773	s|1e1.1o1|1e2.1o1	0	0	1	2	3	1;1	3	+	159520970-159522526;159520970-159523777	159520830-159520970;159522526-159523356;159523777-159523949		http://genome.ucsc.edu/cgi-bin/hgTracks?db=GRCm38&position=3%3A159523949-159520830
Slc35a1	gene:ENSMUSG00000028293	gene:ENSMUSG00000028293:t:34671780-34671846	0.18205704912948;-0.18205702253407752	0.9077318098635532;0.9077317449628772	0.00010864306975766175;0.00010864927742659791	0.761;0.239	0.962;0.038	t|1e1.1o2|1e2.1o1	0	0	1	2	3	1;1	4	-	34671846-34675030;34671846-34673809	34671780-34671846;34673809-34673928;34674979-34675182		http://genome.ucsc.edu/cgi-bin/hgTracks?db=GRCm38&position=4%3A34675182-34671780
Mllt10	gene:ENSMUSG00000026743	gene:ENSMUSG00000026743:t:18101458-18101512	-0.151806776422724;0.06590272631338974;0.05482260881171026	0.7743690076730245;0.28869062265610873;0.21577246375839398	0.0003363472198893991;0.0017760417907013647;0.0024186673951714713	0.920;0.040;0.040	0.739;0.136;0.126	t|1e1.1o1|1e2.1o1|1e3.1o1	0	0	1	3	4	1;1;1	2	+	18071204-18101458;18082725-18101458;18092834-18101458	18071125-18071204;18082511-18082725;18092784-18092834;18101458-18101512		http://genome.ucsc.edu/cgi-bin/hgTracks?db=GRCm38&position=2%3A18101512-18071125
Mllt10	gene:ENSMUSG00000026743	gene:ENSMUSG00000026743:t:18146777-18146872	0.19555006393979296;-0.1955501121809589	0.8225943873529887;0.822594588509913	0.0003421753916136335;0.00034219339069363475	0.602;0.398	0.844;0.156	t|1e1.1o1|1e2.1o1	0	0	1	2	3	1;1	2	+	18126229-18146777;18139336-18146777	18126134-18126229;18139268-18139336;18146777-18146872		http://genome.ucsc.edu/cgi-bin/hgTracks?db=GRCm38&position=2%3A18146872-18126134
Pkn3	gene:ENSMUSG00000026785	gene:ENSMUSG00000026785:t:30079534-30079762	-0.1035091860591218;-9.769662064354841e-07;0.10390100020973425	0.5203117704687917;6.072212751780578e-09;0.5225223245987234	0.0009006476727168033;0.45075390373302937;0.0008944189116881927	0.631;0.003;0.367	0.488;0.002;0.510	t|1e1.1o1|1e2.1o1|1e3.1o1	0	0	1	3	4	1;1;1	2	+	30077799-30079534;30078345-30079534;30078790-30079534	30077684-30077799;30078213-30078345;30078584-30078790;30079534-30079762		http://genome.ucsc.edu/cgi-bin/hgTracks?db=GRCm38&position=2%3A30079762-30077684
Dph7	gene:ENSMUSG00000026975	gene:ENSMUSG00000026975:s:24962400-24962810	0.07845569492093055;-0.11031615468748485;0.04718644355955463;-0.0034487481885411312	0.34817429016259416;0.5666715459470822;0.17417466078491836;0.00024038995456864145	0.001739974406739751;0.0007746070879455225;0.0029499145746257715;0.1942960950431466	0.061;0.813;0.089;0.039	0.162;0.669;0.168;0.002	s|1e1.2o3|2e2.1o1|2e3.1o3|3e4.1o1	1	0	1	4	5	0;1;1;1	2	+	24962623-24965558;24962625-24963023;24962625-24965557;24962810-24963023	24962400-24962810;24963023-24963156;24965557-24965654		http://genome.ucsc.edu/cgi-bin/hgTracks?db=GRCm38&position=2%3A24965654-24962400
Atf2	gene:ENSMUSG00000027104	gene:ENSMUSG00000027104:s:73862876-73863290	0.13546718929947546;-0.1354671768607163	0.719939087550536;0.7199391230018475	0.0004178133186872765;0.00041783813619122867	0.573;0.427	0.729;0.271	s|1e1.1o1|1e2.1o1	0	0	1	2	3	1;1	2	-	73853891-73863169;73850982-73863169	73850864-73850982;73853795-73853891;73862876-73863290		http://genome.ucsc.edu/cgi-bin/hgTracks?db=GRCm38&position=2%3A73863290-73850864
Atf2	gene:ENSMUSG00000027104	gene:ENSMUSG00000027104:t:73850864-73850982	-0.1476682659793534;0.1476682789074115	0.8048422476041391;0.8048421977156256	0.00023834317857540643;0.00023832899868938927	0.381;0.619	0.219;0.781	t|1e1.1o3|1e2.1o1	0	0	1	2	3	1;1	2	-	73850982-73863169;73850982-73853795	73850864-73850982;73853795-73853891;73862876-73863290		http://genome.ucsc.edu/cgi-bin/hgTracks?db=GRCm38&position=2%3A73863290-73850864
Ext2	gene:ENSMUSG00000027198	gene:ENSMUSG00000027198:s:93822387-93822568	-0.08144368841859836;-0.000752428419351947;0.11438201427156185	0.36310165203335887;2.3027849114670724e-06;0.6367088575552148	0.0011632002148956877;0.4469037688194727;0.00037650387746632577	0.121;0.030;0.848	0.032;0.002;0.966	s|1e1.1o1|1e2.1o1|1e3.1o2	0	0	1	3	4	1;1;1	2	-	93821681-93822387;93820149-93822387;93813964-93822387	93813143-93813964;93820030-93820149;93821610-93821681;93822387-93822568		http://genome.ucsc.edu/cgi-bin/hgTracks?db=GRCm38&position=2%3A93822568-93813143
Slx4ip	gene:ENSMUSG00000027281	gene:ENSMUSG00000027281:t:136905543-136905600	0.05936713476465981;0.0077321046235287304;-0.10038979331947144	0.1959011564615409;0.004460786657177739;0.5291058205343372	0.0035125840467665342;0.04063035483837682;0.000717126965678605	0.012;0.012;0.977	0.107;0.051;0.843	t|1e1.1o1|1e2.1o1|1e3.1o1	0	0	1	3	4	1;1;1	2	+	136891389-136905543;136891661-136905543;136892361-136905543	136891218-136891389;136891501-136891661;136892168-136892361;136905543-136905600		http://genome.ucsc.edu/cgi-bin/hgTracks?db=GRCm38&position=2%3A136905600-136891218
Slx4ip	gene:ENSMUSG00000027281	gene:ENSMUSG00000027281:t:137044000-137044077	0.23349663258161502;-0.2334965872505979	0.9383730164012699;0.9383730002903736	0.00011974757595497443;0.00011975386334028837	0.046;0.954	0.314;0.686	t|1e1.1o1|1e2.1o1	0	0	1	2	3	1;1	2	+	137000273-137044000;137005054-137044000	137000184-137000273;137004934-137005054;137044000-137044077		http://genome.ucsc.edu/cgi-bin/hgTracks?db=GRCm38&position=2%3A137044077-137000184
Ccnc	gene:ENSMUSG00000028252	gene:ENSMUSG00000028252:s:21746656-21746774	-0.13934969573516773;0.12519737984463566;6.20192469701894e-06	0.7697167804001208;0.6834725493156532;6.628260609779054e-21	0.0002756556821288392;0.0005010124071843235;0.475000784668508	0.611;0.379;0.010	0.466;0.512;0.022	s|1e1.1o1|1e2.1o1|1e3.1o1	0	0	1	3	4	1;1;1	4	+	21746774-21747483;21746774-21748137;21746774-21759425	21746656-21746774;21747483-21747962;21748137-21750546;21759425-21759922		http://genome.ucsc.edu/cgi-bin/hgTracks?db=GRCm38&position=4%3A21759922-21746656
Pum1	gene:ENSMUSG00000028580	gene:ENSMUSG00000028580:s:130741463-130741556	-0.13935986888117396;0.13935983308108274	0.7121865553795412;0.7121862526287582	0.0004599790667895176;0.0004599529593789643	0.518;0.482	0.353;0.647	s|1e1.1o2|1e1.2o2	0	1	0	2	2	1;1	4	+	130741556-130743690;130741556-130743693	130741463-130741556;130743690-130743794		http://genome.ucsc.edu/cgi-bin/hgTracks?db=GRCm38&position=4%3A130743794-130741463
Macf1	gene:ENSMUSG00000028649	gene:ENSMUSG00000028649:s:123480187-123480322	0.11054699622829929;-0.11054702683320855	0.5686685705966301;0.5686687565606978	0.0007725966668565993;0.0007726427358960564	0.376;0.624	0.512;0.488	s|1e1.1o1|1e2.1o1	0	0	1	2	3	1;1	4	-	123476337-123480187;123461234-123480187	123461160-123461234;123471007-123476337;123480187-123480322		http://genome.ucsc.edu/cgi-bin/hgTracks?db=GRCm38&position=4%3A123480322-123461160
Zbtb48	gene:ENSMUSG00000028952	gene:ENSMUSG00000028952:s:152022486-152022807	-0.10959850026182949;0.1095984442002539	0.5431401498432995;0.5431396596948372	0.0008518473760735779;0.0008518006112447677	0.750;0.250	0.593;0.407	s|1e1.1o3|1e1.2o3	0	1	0	2	2	1;1	4	-	152022234-152022696;152022119-152022696	152022027-152022234;152022486-152022807		http://genome.ucsc.edu/cgi-bin/hgTracks?db=GRCm38&position=4%3A152022807-152022027
Paics	gene:ENSMUSG00000029247	gene:ENSMUSG00000029247:s:76951307-76951668	-0.12948063810292676;0.001394818793653535;0.10504783647495163	0.6170437315600297;0.00017071715872901422;0.5114274533444062	0.0006919478001976564;0.15802841943503965;0.0009394779448634871	0.765;0.007;0.228	0.577;0.030;0.394	s|1e1.1o2|2e1.1o2|3e1.1o2	1	0	0	3	2	1;1;1	5	+	76951401-76951769;76951502-76951769;76951668-76951769	76951307-76951668;76951769-76951835		http://genome.ucsc.edu/cgi-bin/hgTracks?db=GRCm38&position=5%3A76951835-76951307
Mtf2	gene:ENSMUSG00000029267	gene:ENSMUSG00000029267:s:108065674-108065965	0.001227479646107426;0.1015412073932056;-0.029436308087962194;-0.04055692242481852;-3.4998914897275885e-08;-3.8319792638163413e-10	0.0003158569984623926;0.5230698651092267;0.03466146494020492;0.1446559658361457;6.6260511409825395e-21;6.6260459288414704e-21	0.22035397229340492;0.0008949225869190668;0.01581452296312591;0.003481676365584163;0.47513930939127635;0.48742578735859576	0.062;0.390;0.118;0.429;0.004;0.001	0.064;0.510;0.065;0.357;0.000;0.000	s|1e1.1o1|1e2.1o1|1e3.2o2|1e4.1o1|1e5.1o1|1e6.2o2	0	0	1	6	7	1;1;1;1;1;1	5	+	108065965-108067460;108065965-108069162;108065965-108073307;108065965-108080825;108065965-108080922;108065965-108086999	108065674-108065965;108067460-108067572;108069162-108069585;108072915-108073454;108080825-108080841;108080922-108081027;108086996-108087094		http://genome.ucsc.edu/cgi-bin/hgTracks?db=GRCm38&position=5%3A108087094-108065674
Mtf2	gene:ENSMUSG00000029267	gene:ENSMUSG00000029267:s:108069162-108069585	-0.12953110335539064;-2.2744387197555134e-05;0.13014193192105353	0.5990393546735053;9.084731419409664e-06;0.60141293853964	0.00021486551774740903;0.2855986567190637;0.00021260549890066274	0.575;0.005;0.421	0.371;0.004;0.625	s|1e1.2o2|2e2.1o1|i	1	0	1	3	3	1;1;0	5	+	108069363-108073307;108069523-108080825;108069586-108072914	108069162-108069585;108072915-108073454;108080825-108080841	108069586-108072914	http://genome.ucsc.edu/cgi-bin/hgTracks?db=GRCm38&position=5%3A108080841-108069162
Ift80	gene:ENSMUSG00000027778	gene:ENSMUSG00000027778:s:68994499-68994582	-0.16516734954054757;0.17676105296945457;2.798611430507821e-05	0.7796508173142154;0.845265149657983;0.020184535179075827	8.662768022293932e-05;5.1974283105639044e-05;0.03425667777981761	0.716;0.155;0.125	0.512;0.367;0.126	s|1e1.1o2|2e1.2o2|i	1	1	0	3	2	1;1;1	3	-	68990963-68994501;68990961-68994499;68990964-68994498	68990742-68990963;68994499-68994582	68990964-68994498	http://genome.ucsc.edu/cgi-bin/hgTracks?db=GRCm38&position=3%3A68994582-68990742
Fbxw7	gene:ENSMUSG00000028086	gene:ENSMUSG00000028086:t:84903501-84904079	-0.00019925494531837843;0.14630693980584755;-0.14330943564662224	8.141386624687995e-05;0.7484998907846467;0.7398429935476588	0.061722469774663447;0.0003834696559090139;0.00039100119759249985	0.007;0.789;0.204	0.004;0.967;0.029	t|1e1.1o1|1e2.1o1|1e3.1o1	0	0	1	3	4	1;1;1	3	+	84864011-84903501;84864200-84903501;84890252-84903501	84863964-84864011;84864137-84864200;84890095-84890252;84903501-84904079		http://genome.ucsc.edu/cgi-bin/hgTracks?db=GRCm38&position=3%3A84904079-84863964
Snx30	gene:ENSMUSG00000028385	gene:ENSMUSG00000028385:s:59805840-59806225	-0.24633132594628188;0.24633131873083924	0.9906848988589834;0.9906848804624075	8.975963958324229e-06;8.975569113608612e-06	0.523;0.477	0.261;0.739	s|1e1.1o1|1e2.1o1	0	0	1	2	3	1;1	4	+	59806225-59833867;59806225-59857445	59805840-59806225;59833867-59834106;59857445-59857636		http://genome.ucsc.edu/cgi-bin/hgTracks?db=GRCm38&position=4%3A59857636-59805840
Psip1	gene:ENSMUSG00000028484	gene:ENSMUSG00000028484:s:83462830-83463713	-0.052399158621393174;-0.05304419919899472;-0.002384749967326581;0.143745399895294	0.019120901031720126;0.15684200660206998;4.67834957054162e-09;0.8286035406514414	0.05254548841340978;0.004026019618890042;0.474981021660977;0.00013882549562750966	0.080;0.234;0.042;0.643	0.018;0.167;0.024;0.792	s|1e1.1o3|1e1.2o3|1e1.3o3|1e2.1o1	0	1	1	4	3	1;1;1;1	4	-	83462553-83463595;83462473-83463595;83462174-83463595;83461241-83463595	83461186-83461241;83461871-83462553;83462830-83463713		http://genome.ucsc.edu/cgi-bin/hgTracks?db=GRCm38&position=4%3A83463713-83461186
Dock7	gene:ENSMUSG00000028556	gene:ENSMUSG00000028556:s:99001033-99001202	0.07546625495918033;-0.12482566021651832;4.1492689040762315e-05;0.005221942825632497	0.34786465895419266;0.6818306096620789;7.895526541489004e-09;5.5328363328743715e-05	0.0019791145737048034;0.0002458142087468085;0.47457995778337114;0.4455636139912037	0.174;0.803;0.011;0.011	0.272;0.664;0.020;0.045	s|1e1.2o2|1e2.1o1|1e3.1o1|i	0	0	1	4	4	1;1;1;0	4	-	98993736-99001033;98992458-99001033;98991459-99001033;98994959-99001032	98991364-98991459;98992369-98992458;98992629-98994958;99001033-99001202	98994959-99001032	http://genome.ucsc.edu/cgi-bin/hgTracks?db=GRCm38&position=4%3A99001202-98991364
Fbxo44	gene:ENSMUSG00000029001	gene:ENSMUSG00000029001:s:148156580-148156706	3.633840625923609e-06;0.0009607807578526777;-0.10902711319261844;0.10457327875679157	1.3872715561186365e-06;0.00580557751691391;0.5267432471540017;0.5043149296354484	0.2470933171658401;0.039584747814471466;0.0009084575720388344;0.0009717786658620903	0.003;0.050;0.498;0.450	0.003;0.052;0.325;0.620	s|1e1.1o1|2e1.1o1|2e2.1o1|3e3.1o1	1	0	1	4	4	1;1;1;1	4	-	148156490-148156657;148156490-148156609;148156281-148156609;148156490-148156580	148155498-148156281;148156395-148156490;148156580-148156706		http://genome.ucsc.edu/cgi-bin/hgTracks?db=GRCm38&position=4%3A148156706-148155498
Eif2b4	gene:ENSMUSG00000029145	gene:ENSMUSG00000029145:s:31192820-31193430	0.14479517450556667;-0.14561938295789933;1.668724488309486e-05	0.77377920095183;0.7709352345939189;3.113877833072773e-05	0.00028403507492185423;0.00030351832959008007;0.10696750566438235	0.022;0.973;0.005	0.196;0.798;0.006	s|1e1.1o2|1e1.2o2|2e1.2o2	1	1	0	3	2	1;1;1	5	-	31192770-31192993;31192625-31192993;31192625-31192820	31192582-31192770;31192820-31193430		http://genome.ucsc.edu/cgi-bin/hgTracks?db=GRCm38&position=5%3A31193430-31192582
Zfp326	gene:ENSMUSG00000029290	gene:ENSMUSG00000029290:s:105886187-105886276	0.10301297064897975;-0.10301302523915666	0.5175374683798198;0.5175379491174404	0.0009046859230112497;0.0009047365803362961	0.724;0.276	0.868;0.132	s|1e1.1o1|2e2.2o2	1	0	1	2	3	1;1	5	+	105886222-105886317;105886276-105891118	105886187-105886276;105886317-105888031;105890944-105891316		http://genome.ucsc.edu/cgi-bin/hgTracks?db=GRCm38&position=5%3A105891316-105886187
P2rx4	gene:ENSMUSG00000029470	gene:ENSMUSG00000029470:t:122727664-122727840	-0.12849420829099367;0.1284941631146425	0.6847200943054488;0.6847196555507041	0.0004873630136805751;0.00048733462921528574	0.239;0.761	0.086;0.914	t|1e1.1o1|1e2.1o1	0	0	1	2	3	1;1	5	+	122727291-122727745;122727464-122727745	122727198-122727291;122727399-122727464;122727664-122727840		http://genome.ucsc.edu/cgi-bin/hgTracks?db=GRCm38&position=5%3A122727840-122727198
Limk1	gene:ENSMUSG00000029674	gene:ENSMUSG00000029674:t:134673012-134673150	0.10386306302908084;-0.10386312891408772	0.5213061585872029;0.5213066682802249	0.0008903634966471534;0.0008904121535783238	0.750;0.250	0.902;0.098	t|1e1.1o1|1e2.1o1	0	0	1	2	3	1;1	5	-	134673150-134686644;134673150-134678115	134673012-134673150;134678115-134678248;134686644-134686740		http://genome.ucsc.edu/cgi-bin/hgTracks?db=GRCm38&position=5%3A134686740-134673012
Zkscan1	gene:ENSMUSG00000029729	gene:ENSMUSG00000029729:s:138093992-138094139	-0.14460025309782254;0.14460023429074403	0.7733812601326593;0.7733811198941688	0.0003029327707328999;0.0003029149742614244	0.932;0.068	0.770;0.230	s|1e1.1o1|1e2.1o1	0	0	1	2	3	1;1	5	+	138094139-138097067;138094139-138100590	138093992-138094139;138097067-138097158;138100590-138107822		http://genome.ucsc.edu/cgi-bin/hgTracks?db=GRCm38&position=5%3A138107822-138093992
Luc7l2	gene:ENSMUSG00000029823	gene:ENSMUSG00000029823:t:38568847-38569565	0.0017752701806324632;-0.1066193542161408;0.08043764494255883	0.000414023830477379;0.5319245466419933;0.3928996358791018	0.18919614697379408;0.0003481877209678963;0.0007092886240824476	0.004;0.846;0.150	0.029;0.686;0.284	t|1e1.1o1|1e2.1o1|i	0	0	1	3	3	1;1;0	6	+	38555063-38568847;38565722-38568847;38565723-38568846	38554980-38555063;38565655-38565722;38568847-38569565	38565723-38568846	http://genome.ucsc.edu/cgi-bin/hgTracks?db=GRCm38&position=6%3A38569565-38554980
Anxa4	gene:ENSMUSG00000029994	gene:ENSMUSG00000029994:t:86765762-86765910	-0.1284870080029878;0.1284870030066252	0.6448093087547466;0.6448091292808208	0.00060744088155118;0.000607406326375515	0.428;0.572	0.262;0.738	t|1e1.1o1|1e2.1o1	0	0	1	2	3	1;1	6	-	86765807-86793509;86765807-86774949	86765762-86765910;86774949-86775048;86793509-86793584		http://genome.ucsc.edu/cgi-bin/hgTracks?db=GRCm38&position=6%3A86793584-86765762
Plxna1	gene:ENSMUSG00000030084	gene:ENSMUSG00000030084:s:89340523-89340637	0.1701825855405292;-0.17018254829853707	0.892385858638925;0.8923857419962526	8.491223848959036e-05;8.491737918603359e-05	0.786;0.214	0.987;0.013	s|1e1.1o1|1e2.1o1	0	0	1	2	3	1;1	6	-	89337351-89340523;89335493-89340523	89335397-89335493;89337151-89337351;89340523-89340637		http://genome.ucsc.edu/cgi-bin/hgTracks?db=GRCm38&position=6%3A89340637-89335397
Itpr1	gene:ENSMUSG00000030102	gene:ENSMUSG00000030102:s:108388185-108388365	0.1284277910390965;-0.12842781524979202	0.6405176297402876;0.6405178997268166	0.0006205630886138159;0.0006205977991518008	0.534;0.466	0.706;0.294	s|1e1.1o1|2e1.1o1	1	0	0	2	2	1;1	6	+	108388338-108389367;108388365-108389367	108388185-108388365;108389367-108389554		http://genome.ucsc.edu/cgi-bin/hgTracks?db=GRCm38&position=6%3A108389554-108388185
Herc2	gene:ENSMUSG00000030451	gene:ENSMUSG00000030451:t:56203776-56203907	0.12627150719319125;-0.12627154270429067	0.6367399938798521;0.6367403584888736	0.0006225991711128588;0.0006226341955681836	0.484;0.516	0.654;0.346	t|1e1.1o1|1e2.1o1	0	0	1	2	3	1;1	7	+	56197209-56203776;56202208-56203776	56197056-56197209;56202101-56202208;56203776-56203907		http://genome.ucsc.edu/cgi-bin/hgTracks?db=GRCm38&position=7%3A56203907-56197056
Cib1	gene:ENSMUSG00000030538	gene:ENSMUSG00000030538:s:80232510-80232813	-0.10059208934384634;0.013765824120374866;0.06244347790431272	0.5167603879525298;0.013916752789002168;0.25603995206994024	0.0008542309675881876;0.02160986664952143;0.0021493324940613503	0.362;0.147;0.493	0.246;0.177;0.578	s|1e1.2o2|1e2.1o2|1e3.1o2	0	0	1	3	4	1;1;1	7	-	80232378-80232510;80230424-80232510;80228548-80232510	80228398-80228548;80230316-80230424;80231451-80232495;80232510-80232813		http://genome.ucsc.edu/cgi-bin/hgTracks?db=GRCm38&position=7%3A80232813-80228398
Odf2l	gene:ENSMUSG00000028256	gene:ENSMUSG00000028256:t:145127831-145127890	-0.16411378612945984;0.16411377655942772	0.9002472457142985;0.9002471825639526	8.292674904653019e-05;8.292216319333518e-05	0.248;0.752	0.071;0.929	t|1e1.2o2|1e2.1o1	0	0	1	2	3	1;1	3	+	145126225-145127831;145127151-145127831	145126093-145126225;145127023-145127151;145127831-145127890		http://genome.ucsc.edu/cgi-bin/hgTracks?db=GRCm38&position=3%3A145127890-145126093
Fktn	gene:ENSMUSG00000028414	gene:ENSMUSG00000028414:s:53720005-53720209	-0.17283651823731225;0.17283651151090018	0.8466811107584244;0.846680950540326	0.00022842332846439994;0.00022841057354402184	0.376;0.624	0.170;0.830	s|1e1.1o1|1e2.1o1	0	0	1	2	3	1;1	4	+	53720209-53724605;53720209-53729980	53720005-53720209;53724605-53724742;53729980-53730039		http://genome.ucsc.edu/cgi-bin/hgTracks?db=GRCm38&position=4%3A53730039-53720005
Fktn	gene:ENSMUSG00000028414	gene:ENSMUSG00000028414:t:53729980-53730039	0.20473930695844658;-0.20473934024740753	0.9313415525380448;0.9313416810165254	9.772917319059207e-05;9.773443646321489e-05	0.643;0.357	0.869;0.131	t|1e1.1o1|1e2.1o1	0	0	1	2	3	1;1	4	+	53720209-53729980;53724742-53729980	53720005-53720209;53724605-53724742;53729980-53730039		http://genome.ucsc.edu/cgi-bin/hgTracks?db=GRCm38&position=4%3A53730039-53720005
Clta	gene:ENSMUSG00000028478	gene:ENSMUSG00000028478:t:44031400-44031435	0.13393288813123014;-0.00012710807860332878;-0.13140481893693398	0.5912361404679498;8.58762400298658e-05;0.5817046848227364	0.00021995526968197248;0.14866276033087522;0.00022875002602340544	0.312;0.007;0.680	0.534;0.005;0.460	t|1e1.1o1|1e2.1o1|i	0	0	1	3	3	1;1;0	4	+	44025560-44031400;44030268-44031400;44030269-44031399	44025449-44025560;44030215-44030268;44031400-44031435	44030269-44031399	http://genome.ucsc.edu/cgi-bin/hgTracks?db=GRCm38&position=4%3A44031435-44025449
Itgb3bp	gene:ENSMUSG00000028549	gene:ENSMUSG00000028549:t:99789601-99789679	-0.11002037128730557;0.022764484010852834;0.05024042451839485	0.5739454851639315;0.014092238931179073;0.21060209339651295	0.0007179483448954693;0.03162712119849445;0.002487822751548629	0.248;0.018;0.734	0.119;0.067;0.814	t|1e1.1o1|1e2.1o1|1e3.1o1	0	0	1	3	4	1;1;1	4	-	99789679-99814058;99789679-99802097;99789679-99798696	99789601-99789679;99798696-99798762;99802097-99802232;99814058-99814100		http://genome.ucsc.edu/cgi-bin/hgTracks?db=GRCm38&position=4%3A99814100-99789601
Fam76a	gene:ENSMUSG00000028878	gene:ENSMUSG00000028878:s:132913669-132913826	0.10560201557267479;-0.10560203361747886	0.5455423178284615;0.5455425862459771	0.000811679136148309;0.0008117278034276421	0.608;0.392	0.736;0.264	s|1e1.1o1|1e2.1o1	0	0	1	2	3	1;1	4	-	132910778-132913669;132904033-132913669	132903898-132904033;132910692-132910778;132913669-132913826		http://genome.ucsc.edu/cgi-bin/hgTracks?db=GRCm38&position=4%3A132913826-132903898
Trnau1ap	gene:ENSMUSG00000028898	gene:ENSMUSG00000028898:t:132325208-132325276	0.11115590089816152;-0.0022136675252860914;-0.04401100533249067;-0.01868726055990188	0.5772876823534608;9.230169119219797e-05;0.18471242408594404;0.03107263567077523	0.0007409386284524978;0.29965326979115336;0.0027491585568665267;0.011459972605250002	0.183;0.038;0.671;0.109	0.324;0.024;0.583;0.068	t|1e1.1o1|1e2.1o2|1e3.1o1|1e4.1o1	0	0	1	4	5	1;1;1;1	4	-	132325260-132329353;132325260-132328469;132325260-132325946;132325260-132325352	132325208-132325276;132325352-132325489;132325946-132326045;132328109-132328566;132329353-132329538		http://genome.ucsc.edu/cgi-bin/hgTracks?db=GRCm38&position=4%3A132329538-132325208
5730480H06Rik	gene:ENSMUSG00000029089	gene:ENSMUSG00000029089:t:48379330-48379464	-0.12521915316841664;0.1252191097902271	0.630813671600208;0.6308132508206121	0.00063710306588316;0.0006370671929019541	0.348;0.652	0.177;0.823	t|1e1.1o1|1e2.1o1	0	0	1	2	3	1;1	5	+	48375610-48379330;48377165-48379330	48375543-48375610;48377075-48377165;48379330-48379464		http://genome.ucsc.edu/cgi-bin/hgTracks?db=GRCm38&position=5%3A48379464-48375543
Apbb2	gene:ENSMUSG00000029207	gene:ENSMUSG00000029207:s:66540702-66543617	0.08625145757350754;-0.11150191570962006;6.402444915597471e-05	0.407761971471298;0.5877902532258238;2.7511868954988105e-06	0.0014028344592808052;0.0006529747589574253;0.3369139829210776	0.833;0.162;0.004	0.948;0.034;0.018	s|1e1.1o2|1e2.1o1|2e3.1o2	1	0	1	3	4	1;1;1	5	-	66492172-66543462;66462166-66543462;66492172-66543399	66461914-66462166;66492058-66492172;66540702-66543617		http://genome.ucsc.edu/cgi-bin/hgTracks?db=GRCm38&position=5%3A66543617-66461914
Cdkl2	gene:ENSMUSG00000029403	gene:ENSMUSG00000029403:s:92017122-92017228	-0.16382624848921906;0.16382625260616349	0.7091737078419231;0.7091734717381388	0.000559376884211038;0.0005593493140804242	0.761;0.239	0.528;0.472	s|1e1.1o1|1e2.1o1	0	0	1	2	3	1;1	5	-	92009053-92017122;92008134-92017122	92006074-92008134;92008965-92009053;92017122-92017228		http://genome.ucsc.edu/cgi-bin/hgTracks?db=GRCm38&position=5%3A92017228-92006074
Ep400	gene:ENSMUSG00000029505	gene:ENSMUSG00000029505:s:110741970-110742060	0.16513702462399482;-0.1651370629664306	0.8540885030168167;0.8540887466285605	0.0001905384810748299;0.00019054911239313466	0.205;0.795	0.389;0.611	s|1e1.1o1|1e2.1o1	0	0	1	2	3	1;1	5	-	110740289-110741970;110739681-110741970	110737672-110739681;110740182-110740289;110741970-110742060		http://genome.ucsc.edu/cgi-bin/hgTracks?db=GRCm38&position=5%3A110742060-110737672
Ep400	gene:ENSMUSG00000029505	gene:ENSMUSG00000029505:t:110737672-110739681	-0.10820715011352475;0.10820709272846579	0.5618278031884012;0.5618273368654569	0.0007685750050860918;0.000768529507778504	0.795;0.205	0.660;0.340	t|1e1.1o1|1e2.1o1	0	0	1	2	3	1;1	5	-	110739681-110741970;110739681-110740182	110737672-110739681;110740182-110740289;110741970-110742060		http://genome.ucsc.edu/cgi-bin/hgTracks?db=GRCm38&position=5%3A110742060-110737672
Ing3	gene:ENSMUSG00000029670	gene:ENSMUSG00000029670:t:21952057-21952229	-1.8631270461180255e-07;0.11284869503751956;-0.11214503830743949	6.07201240527283e-10;0.6005338690377576;0.5956784735200578	0.4688846532061383;0.0006389469078019301;0.0006338620243580007	0.002;0.055;0.943	0.002;0.182;0.816	t|1e1.1o1|2e2.1o1|2e3.1o1	0	1	1	3	4	1;1;1	6	+	21950109-21952092;21949793-21952129;21950109-21952129	21949571-21949793;21950020-21950109;21952057-21952229		http://genome.ucsc.edu/cgi-bin/hgTracks?db=GRCm38&position=6%3A21952229-21949571
Wdr54	gene:ENSMUSG00000030032	gene:ENSMUSG00000030032:s:83155478-83155540	0.1014924884454259;-0.10149253117283227	0.5070998227503187;0.5071003926802088	0.0009265330587240311;0.0009265837121974485	0.042;0.958	0.193;0.807	s|1e1.1o1|1e2.1o1	0	0	1	2	3	1;1	6	-	83155240-83155478;83155136-83155478	83155070-83155136;83155185-83155240;83155478-83155540		http://genome.ucsc.edu/cgi-bin/hgTracks?db=GRCm38&position=6%3A83155540-83155070
Foxp1	gene:ENSMUSG00000030067	gene:ENSMUSG00000030067:t:99016528-99016665	-0.07695185442726513;-7.0715491773569625e-06;0.11650309853204224;-0.005128200752973705;-7.0715491773569625e-06	0.3709130634662848;2.681364400336937e-07;0.6437895554456867;0.06305290392526113;2.681364400336937e-07	0.0014171070097441785;0.2992784764499935;0.0003456001208930591;0.006310291301945936;0.2992784764499935	0.477;0.002;0.002;0.517;0.002	0.345;0.002;0.149;0.505;0.002	t|1e1.1o1|1e2.1o1|1e3.1o1|1e4.1o1|1e5.1o1	0	0	1	5	6	1;1;1;1;1	6	-	99016665-99075854;99016665-99044326;99016665-99028674;99016665-99028164;99016665-99027702	99016528-99016665;99027702-99027991;99028164-99028313;99028674-99028942;99044326-99044459;99075854-99075949		http://genome.ucsc.edu/cgi-bin/hgTracks?db=GRCm38&position=6%3A99075949-99016528
Fam98c	gene:ENSMUSG00000030590	gene:ENSMUSG00000030590:s:29156031-29156234	-0.17182663162551337;0.1718266654902716	0.8616431468316463;0.8616431194725711	0.00018785239908147844;0.00018784171461967212	0.882;0.118	0.685;0.315	s|1e1.1o1|2e2.1o2	1	0	1	2	3	1;1	7	-	29156030-29156130;29155809-29156031	29155675-29155809;29155885-29156030;29156031-29156234		http://genome.ucsc.edu/cgi-bin/hgTracks?db=GRCm38&position=7%3A29156234-29155675
Pgm2l1	gene:ENSMUSG00000030729	gene:ENSMUSG00000030729:s:100272327-100272698	-0.14453450633891696;0.1445345098814261	0.7034404589684808;0.7034403869536437	0.00014889358963487975;0.0001488856735704503	0.234;0.766	0.036;0.964	s|1e1.1o1|i	0	0	0	2	2	1;1	7	+	100272698-100277158;100272699-100277157	100272327-100272698;100277158-100278868	100272699-100277157	http://genome.ucsc.edu/cgi-bin/hgTracks?db=GRCm38&position=7%3A100278868-100272327
Fancg	gene:ENSMUSG00000028453	gene:ENSMUSG00000028453:t:43004744-43005033	-0.004267296247906672;-0.21982374864083137;0.2278390564187806	0.0018016781044939549;0.9646081592374848;0.9918404013122107	0.058767847162171205;4.162930574858059e-05;1.3982582308895001e-06	0.041;0.955;0.004	0.018;0.716;0.266	t|1e1.1o1|1e2.2o2|2e2.2o2	0	1	1	3	3	1;1;1	4	-	43005033-43006462;43005033-43005211;43005008-43005211	43004744-43005033;43005211-43005277;43006462-43006613		http://genome.ucsc.edu/cgi-bin/hgTracks?db=GRCm38&position=4%3A43006613-43004744
Add1	gene:ENSMUSG00000029106	gene:ENSMUSG00000029106:s:34619849-34620451	0.1056560489057381;-0.10565604584029967	0.5600727498295011;0.5600728013051239	0.0005584361980113449;0.0005584726569870524	0.086;0.914	0.196;0.804	s|1e1.1o1|1e2.1o1	0	0	1	2	3	1;1	5	+	34620134-34620832;34620134-34625279	34619849-34620451;34620832-34620918;34625279-34625435		http://genome.ucsc.edu/cgi-bin/hgTracks?db=GRCm38&position=5%3A34625435-34619849
Clock	gene:ENSMUSG00000029238	gene:ENSMUSG00000029238:s:76235117-76235855	0.0005091051608468957;0.09719242991293481;-0.12773801647867483	2.9761128006516397e-09;0.5004557782160794;0.6962457560969934	0.4749826757299738;0.00073453055965323;0.00020455326052548628	0.008;0.404;0.589	0.034;0.524;0.442	s|1e1.1o1|2e1.1o1|i	1	0	0	3	2	0;1;0	5	-	76231548-76235777;76231548-76235766;76231549-76235116	76231396-76231548;76235117-76235855	76231549-76235116	http://genome.ucsc.edu/cgi-bin/hgTracks?db=GRCm38&position=5%3A76235855-76231396
Ezh2	gene:ENSMUSG00000029687	gene:ENSMUSG00000029687:s:47576536-47576664	0.11361123616633723;7.771559974021898e-16;-0.11808776355164308;1.7882756529122874e-10	0.6124553462861864;6.626045978353769e-21;0.6463415491706211;6.626045955247936e-21	0.0006168517351339165;0.9999999936895302;0.0004818484020403524;0.5009266379202126	0.249;0.001;0.748;0.003	0.369;0.001;0.624;0.007	s|1e1.1o1|2e2.1o1|2e3.1o1|2e4.1o1	1	0	1	4	5	1;1;1;1	6	-	47558294-47576563;47561938-47576536;47558294-47576536;47556150-47576536	47556030-47556150;47558178-47558294;47561669-47561938;47576536-47576664		http://genome.ucsc.edu/cgi-bin/hgTracks?db=GRCm38&position=6%3A47576664-47556030
Osbpl3	gene:ENSMUSG00000029822	gene:ENSMUSG00000029822:t:50344874-50345030	1.0749583453575414e-05;-0.11082061918435665;0.09936678433647807	3.7979364098172615e-09;0.597389603728122;0.5095723320794594	0.47179887917478047;0.000538684519449939;0.0007560070095928471	0.002;0.924;0.074	0.012;0.801;0.187	t|1e1.1o1|1e2.1o1|1e3.1o1	0	0	1	3	4	1;1;1	6	-	50345030-50351844;50345030-50346328;50345030-50346011	50344874-50345030;50346011-50346103;50346328-50346431;50351844-50351957		http://genome.ucsc.edu/cgi-bin/hgTracks?db=GRCm38&position=6%3A50351957-50344874
Slc6a12	gene:ENSMUSG00000030109	gene:ENSMUSG00000030109:t:121347403-121347632	-0.13193752589620675;0.12916031075238388;7.771559974021898e-16	0.7194343359657217;0.703762044210208;6.626045978353769e-21	0.0003542859704611656;0.00038911221594580155;0.9999999936895302	0.884;0.115;0.000	0.742;0.255;0.003	t|1e1.1o1|1e2.1o1|1e3.1o1	0	0	1	3	4	1;1;1	6	+	121343105-121347403;121343621-121347403;121346997-121347403	121343076-121343105;121343399-121343621;121346618-121346997;121347403-121347632		http://genome.ucsc.edu/cgi-bin/hgTracks?db=GRCm38&position=6%3A121347632-121343076
Mbd4	gene:ENSMUSG00000030322	gene:ENSMUSG00000030322:t:115845314-115845448	0.10395541997160948;0.00017878793803660937;-0.10809038161731169	0.5132246187076052;7.555896695853032e-05;0.5431005873671267	0.0010312328498261016;0.06527807652421315;0.0008981754280489307	0.017;0.004;0.978	0.158;0.007;0.835	t|1e1.1o1|1e2.1o2|1e3.1o1	0	0	1	3	4	1;1;1	6	-	115845448-115848906;115845448-115848395;115845448-115845543	115845314-115845448;115845543-115845617;115847692-115848705;115848906-115849732		http://genome.ucsc.edu/cgi-bin/hgTracks?db=GRCm38&position=6%3A115849732-115845314
Lrrc28	gene:ENSMUSG00000030556	gene:ENSMUSG00000030556:s:67617993-67618130	0.020354829260679358;0.1883933876720051;-0.2194401695032681;-0.013506824834834393;4.689594405358156e-05	0.1046895950917053;0.7746150433522988;0.8762373825381089;0.016799115654820045;2.2320137524402998e-05	0.004366889056201223;0.000454601928034573;0.00025621196432557003;0.018096463892561032;0.0917367103492103	0.186;0.299;0.444;0.064;0.003	0.240;0.553;0.180;0.023;0.004	s|1e1.1o1|1e2.1o2|1e2.2o2|1e3.1o1|1e4.1o1	0	1	1	5	5	1;1;1;1;1	7	-	67595731-67617993;67560064-67617993;67559969-67617993;67545468-67617993;67531790-67617993	67531615-67531790;67545366-67545468;67559858-67560064;67594399-67595731;67617993-67618130		http://genome.ucsc.edu/cgi-bin/hgTracks?db=GRCm38&position=7%3A67618130-67531615
Lrrc28	gene:ENSMUSG00000030556	gene:ENSMUSG00000030556:t:67559858-67560064	0.29829820389228656;0.00013321682212091713;-0.30357861189536406;0.00013321682212091713	0.9245855898658305;0.0001609373888154027;0.9315144700506708;0.0001609373888154027	0.0002601494954831813;0.0469466274870049;0.00024453766449727965;0.0469466274870049	0.397;0.005;0.593;0.005	0.743;0.007;0.244;0.007	t|1e1.2o2|1e2.1o1|2e3.2o2|2e4.1o1	0	1	1	4	5	1;1;1;1	7	-	67560064-67617993;67560064-67579690;67559969-67617993;67559969-67607067	67559858-67560064;67579690-67579750;67607067-67607262;67617993-67618130		http://genome.ucsc.edu/cgi-bin/hgTracks?db=GRCm38&position=7%3A67618130-67559858
Zfand6	gene:ENSMUSG00000030629	gene:ENSMUSG00000030629:s:84679310-84679396	0.009104554330811948;0.07289435980598774;0.009645947962316636;-0.14321961089714325	0.001752538956957915;0.2511957854834798;0.00179319296662845;0.7895913723282876	0.10034712261342507;0.002784819903859282;0.09810340370601207;0.00021985677171743045	0.023;0.016;0.016;0.944	0.051;0.108;0.051;0.789	s|1e1.1o2|2e2.1o1|2e3.1o1|2e4.1o2	1	0	1	4	5	1;1;1;1	7	-	84634409-84679344;84653042-84679310;84642437-84679310;84634409-84679310	84634239-84634409;84642286-84642437;84652882-84653042;84679310-84679396		http://genome.ucsc.edu/cgi-bin/hgTracks?db=GRCm38&position=7%3A84679396-84634239
Sh2b1	gene:ENSMUSG00000030733	gene:ENSMUSG00000030733:s:126468420-126468641	-0.10439567548082487;0.027741637790582516;0.040871476556661554;0.001118910610108163	0.5293564980648648;0.019530328135894524;0.15909544797326022;2.6252041823321426e-05	0.0008821062859540874;0.0277518871273364;0.003167050802519276;0.3263461616643856	0.751;0.025;0.210;0.013	0.620;0.071;0.281;0.029	s|1e1.1o1|1e2.1o1|2e3.1o1|2e4.1o1	1	0	1	4	5	1;1;1;1	7	-	126468049-126468473;126467773-126468473;126468049-126468420;126467773-126468420	126466994-126467773;126467950-126468049;126468420-126468641		http://genome.ucsc.edu/cgi-bin/hgTracks?db=GRCm38&position=7%3A126468641-126466994
Nadsyn1	gene:ENSMUSG00000031090	gene:ENSMUSG00000031090:s:143812763-143812851	-0.15246351057700724;0.15246347474777316	0.7015825151524077;0.7015822039586738	0.0005359649992293658;0.0005359371365217774	0.831;0.169	0.622;0.378	s|1e1.1o1|1e2.1o1	0	0	1	2	3	1;1	7	-	143812607-143812763;143811300-143812763	143811169-143811300;143812490-143812607;143812763-143812851		http://genome.ucsc.edu/cgi-bin/hgTracks?db=GRCm38&position=7%3A143812851-143811169
Nadsyn1	gene:ENSMUSG00000031090	gene:ENSMUSG00000031090:t:143811169-143811300	0.19584327368956347;-0.19584328573055798	0.8161134688061061;0.8161137191426677	0.00035958227904225697;0.00035960064611284537	0.186;0.814	0.438;0.562	t|1e1.1o1|1e2.1o1	0	0	1	2	3	1;1	7	-	143811300-143812763;143811300-143812490	143811169-143811300;143812490-143812607;143812763-143812851		http://genome.ucsc.edu/cgi-bin/hgTracks?db=GRCm38&position=7%3A143812851-143811169
Atp11a	gene:ENSMUSG00000031441	gene:ENSMUSG00000031441:s:12859314-12859720	0.00033889127423464163;-0.12413037377091499;0.0035207992760020075;0.11393772401370178	0.00537970120318897;0.6784122040315661;0.03717508660469418;0.6076645984670067	0.042844197292221664;0.0004312934883338171;0.009252110056846174;0.0006282418127740594	0.099;0.190;0.660;0.053	0.100;0.055;0.664;0.182	s|1e1.2o2|1e2.1o1|1e3.1o1|1e4.1o1	0	0	1	4	5	1;1;1;1	8	+	12859479-12861640;12859479-12861912;12859479-12863759;12859479-12864920	12859314-12859720;12861565-12861724;12861912-12862205;12863759-12863862;12864920-12868728		http://genome.ucsc.edu/cgi-bin/hgTracks?db=GRCm38&position=8%3A12868728-12859314
Mtf2	gene:ENSMUSG00000029267	gene:ENSMUSG00000029267:t:108072915-108073454	-0.0314324493122728;-0.0563912584560163;0.13290885456029525	0.1333712077398354;0.2644407223017383;0.6524061079517679	0.0038760677336844296;0.0013208443016337057;0.00018168830432873108	0.314;0.394;0.288	0.244;0.283;0.474	t|1e1.1o1|1e2.1o3|i	0	0	1	3	3	1;1;0	5	+	108065965-108073307;108069363-108073307;108069586-108072914	108065674-108065965;108069162-108069585;108072915-108073454	108069586-108072914	http://genome.ucsc.edu/cgi-bin/hgTracks?db=GRCm38&position=5%3A108073454-108065674
Tmem176b	gene:ENSMUSG00000029810	gene:ENSMUSG00000029810:t:48838172-48838365	0.0006457596574606728;-0.07408368418081784;0.1247448972883377;-4.158293517127107e-07;-0.05596998152076128;-0.010079951374038712;0.04535028440679133;-4.158293517127107e-07	0.00011245213480722829;0.3486296041339162;0.6301118419321914;4.553912808732613e-09;0.2227539560668479;0.0027659833603618164;0.1723428309925922;4.553912808732613e-09	0.2503809723480286;0.001540159600480151;0.0006350583196498357;0.43915342047708383;0.0024173214983091995;0.0691022354369083;0.003022646533898811;0.43915342047708383	0.027;0.274;0.343;0.001;0.172;0.052;0.129;0.001	0.032;0.163;0.508;0.001;0.085;0.001;0.210;0.001	t|1e1.1o1|1e2.1o1|1e3.1o1|1e4.1o1|2e5.1o1|2e6.1o1|2e7.1o1|2e8.1o1	0	1	1	8	9	1;1;1;1;1;1;1;1	6	-	48838365-48841348;48838365-48840996;48838365-48840361;48838365-48839338;48838362-48840996;48838362-48840700;48838362-48840361;48838362-48839338	48838172-48838365;48839338-48839445;48840361-48840595;48840700-48840980;48840996-48841137;48841348-48841496		http://genome.ucsc.edu/cgi-bin/hgTracks?db=GRCm38&position=6%3A48841496-48838172
Zyx	gene:ENSMUSG00000029860	gene:ENSMUSG00000029860:s:42350946-42351148	-0.12840268611797864;0.1284026751482392	0.7272648433171999;0.7272646652068002	0.00025315781174184426;0.0002531421851517446	0.931;0.069	0.793;0.207	s|1e1.1o1|1e2.1o1	0	0	1	2	3	1;1	6	+	42351148-42351270;42351148-42351475	42350946-42351148;42351270-42351362;42351475-42351969		http://genome.ucsc.edu/cgi-bin/hgTracks?db=GRCm38&position=6%3A42351969-42350946
Zyx	gene:ENSMUSG00000029860	gene:ENSMUSG00000029860:t:42351475-42351969	0.0070272969467334405;0.10791684683465574;-0.12157983226218161	0.005039461197753149;0.5703407541661829;0.6484862239871447	0.038902774412627475;0.0007101997356215297;0.0005474097004565248	0.058;0.104;0.838	0.075;0.233;0.692	t|1e1.1o1|1e2.2o2|1e3.1o1	0	0	1	3	4	1;1;1	6	+	42350476-42351475;42351148-42351475;42351362-42351475	42350257-42350476;42350946-42351148;42351270-42351362;42351475-42351969		http://genome.ucsc.edu/cgi-bin/hgTracks?db=GRCm38&position=6%3A42351969-42350257
Pradc1	gene:ENSMUSG00000030008	gene:ENSMUSG00000030008:s:85451113-85451283	-0.13426148053326675;0.13426144721010014	0.7098332137709932;0.7098328816775618	0.000438668605234227;0.00043864341500251234	0.956;0.044	0.797;0.203	s|1e1.1o1|1e2.1o1	0	0	1	2	3	1;1	6	-	85448591-85451113;85448045-85451113	85447936-85448045;85448491-85448591;85451113-85451283		http://genome.ucsc.edu/cgi-bin/hgTracks?db=GRCm38&position=6%3A85451283-85447936
Plekha5	gene:ENSMUSG00000030231	gene:ENSMUSG00000030231:s:140591628-140591764	-0.11885805316307772;0.11885798936395404	0.6525444929616274;0.652543885566234	0.0004523146388075716;0.00045228781808580987	0.971;0.029	0.839;0.161	s|1e1.1o1|1e2.1o1	0	0	1	2	3	1;1	6	+	140591764-140593555;140591764-140596249	140591628-140591764;140593555-140593657;140596249-140597110		http://genome.ucsc.edu/cgi-bin/hgTracks?db=GRCm38&position=6%3A140597110-140591628
Plekha5	gene:ENSMUSG00000030231	gene:ENSMUSG00000030231:t:140596249-140597110	0.15283653015905013;-0.04573347249378939;-0.02909233835642551	0.7624302472575545;0.22968790448308052;0.139867005614136	9.562302804085206e-05;0.001243324003631252;0.0028191975192545238	0.054;0.680;0.266	0.247;0.571;0.186	t|1e1.1o1|1e2.1o1|i	0	0	1	3	3	1;1;1	6	+	140591764-140596249;140593657-140596249;140593658-140596248	140591628-140591764;140593555-140593657;140596249-140597110	140593658-140596248	http://genome.ucsc.edu/cgi-bin/hgTracks?db=GRCm38&position=6%3A140597110-140591628
Thap12	gene:ENSMUSG00000030753	gene:ENSMUSG00000030753:s:98712859-98712953	-0.19569727626136796;0.19569727994797798	0.962371359015465;0.962371379094333	2.9227693810529587e-05;2.9226073557574407e-05	0.930;0.070	0.721;0.279	s|1e1.1o1|2e1.1o1	1	0	0	2	2	1;1	7	+	98712895-98714982;98712953-98714982	98712859-98712953;98714982-98718062		http://genome.ucsc.edu/cgi-bin/hgTracks?db=GRCm38&position=7%3A98718062-98712859
Uros	gene:ENSMUSG00000030979	gene:ENSMUSG00000030979:t:133702330-133702616	-2.196419589906874e-06;0.004307672708171404;-0.12073410118438954;0.11929904776336803;-2.196419589906874e-06	3.673924840115815e-08;0.013470277173034381;0.6101986484146418;0.6200395990701234;3.673924840115815e-08	0.3917238248943311;0.020478017472521093;0.000677620783654076;0.0006384130674928774;0.3917238248943311	0.002;0.105;0.739;0.152;0.002	0.002;0.115;0.578;0.307;0.002	t|1e1.1o1|2e2.1o1|2e3.1o1|2e4.1o1|3e4.1o1	0	1	1	5	5	1;1;1;1;1	7	-	133702602-133709009;133702469-133709729;133702469-133709009;133702469-133708924;133702419-133708924	133702330-133702616;133708924-133708958;133709009-133709281;133709729-133710072		http://genome.ucsc.edu/cgi-bin/hgTracks?db=GRCm38&position=7%3A133710072-133702330
Rbm10	gene:ENSMUSG00000031060	gene:ENSMUSG00000031060:s:20635731-20635914	0.1206975524682694;-0.12069757338656374	0.6704250620119312;0.6704251781655907	0.00048008461495095586;0.0004801144127031254	0.183;0.817	0.317;0.683	s|1e1.1o1|1e2.1o1	0	0	1	2	3	1;1	X	+	20635914-20637426;20635914-20639433	20635731-20635914;20637426-20637656;20639433-20639502		http://genome.ucsc.edu/cgi-bin/hgTracks?db=GRCm38&position=X%3A20639502-20635731
Tnni2	gene:ENSMUSG00000031097	gene:ENSMUSG00000031097:t:142443906-142444082	0.13766937014991754;-0.1376693865920402	0.7422003954829396;0.7422006449786658	0.00036203787277634566;0.00036205959120849673	0.242;0.758	0.379;0.621	t|1e1.1o1|1e2.1o2	0	0	1	2	3	1;1	7	+	142443660-142443906;142443828-142443906	142443532-142443660;142443777-142443859;142443906-142444082		http://genome.ucsc.edu/cgi-bin/hgTracks?db=GRCm38&position=7%3A142444082-142443532
Cfap97	gene:ENSMUSG00000031631	gene:ENSMUSG00000031631:t:46169556-46170795	-6.737784414890562e-05;0.14334730716864885;0.012055921134147435;-0.17168481378666706	1.1667757927603078e-05;0.6825278004282683;0.039317186700096624;0.7752389133058691	0.10695845699826823;0.0005541027475241774;0.009055913743588856;0.0004005283328085696	0.004;0.279;0.107;0.609	0.002;0.478;0.136;0.386	t|1e1.1o1|1e2.1o2|1e2.2o2|1e3.1o1	1	0	1	4	4	1;1;1;1	8	+	46151913-46169559;46163749-46169559;46163863-46169559;46164896-46169559	46151771-46151913;46163651-46163863;46164762-46164896;46169556-46170795		http://genome.ucsc.edu/cgi-bin/hgTracks?db=GRCm38&position=8%3A46170795-46151771
Cog8	gene:ENSMUSG00000031916	gene:ENSMUSG00000031916:s:107048783-107049130	0.11068684947230956;-0.11068684783780462	0.5784926999855663;0.5784929272980406	0.00040330650948171764;0.00040332956300326295	0.092;0.908	0.231;0.769	s|1e1.1o1|i	0	0	0	2	2	1;1	8	-	107047271-107048783;107047272-107048782	107046289-107047271;107048783-107049130	107047272-107048782	http://genome.ucsc.edu/cgi-bin/hgTracks?db=GRCm38&position=8%3A107049130-107046289
Stoml1	gene:ENSMUSG00000032333	gene:ENSMUSG00000032333:t:58256124-58256789	0.13353739960635497;-0.13353741283157472	0.6460788690782099;0.6460791239006948	0.0006231651365861775;0.0006231987503405589	0.574;0.426	0.761;0.239	t|1e1.1o1|1e2.2o2	0	0	1	2	3	1;1	9	+	58255040-58256640;58255813-58256640	58254621-58255040;58255534-58255813;58256124-58256789		http://genome.ucsc.edu/cgi-bin/hgTracks?db=GRCm38&position=9%3A58256789-58254621
Aste1	gene:ENSMUSG00000032567	gene:ENSMUSG00000032567:s:105401475-105402143	-0.32423895006385306;0.324239020502277	0.9860211459414451;0.986021103986306	5.785666006830059e-05;5.785377204065248e-05	0.618;0.382	0.270;0.730	s|1e1.1o1|1e2.1o1	0	0	1	2	3	1;1	9	+	105401686-105402718;105401686-105403396	105401475-105402143;105402718-105402776;105403396-105403924		http://genome.ucsc.edu/cgi-bin/hgTracks?db=GRCm38&position=9%3A105403924-105401475
Phkg2	gene:ENSMUSG00000030815	gene:ENSMUSG00000030815:t:127579667-127579732	-0.1040159872564678;-0.0013068800416499396;0.10250974742894055	0.5435094034801216;0.0015912110121445986;0.5304269852702468	0.0006076928873147702;0.07989371678730872;0.0008625180302368506	0.182;0.089;0.730	0.067;0.082;0.851	t|1e1.1o3|1e1.2o3|1e2.1o2	1	0	1	3	3	1;1;1	7	+	127577646-127579667;127577688-127579667;127578029-127579667	127577535-127577710;127577975-127578621;127579667-127579732		http://genome.ucsc.edu/cgi-bin/hgTracks?db=GRCm38&position=7%3A127579732-127577535
Tacc2	gene:ENSMUSG00000030852	gene:ENSMUSG00000030852:t:130674602-130674739	0.10550454672896244;-0.10550456324637313	0.49751832838118665;0.4975186128288167	0.001014904288721418;0.0010149532045777843	0.339;0.661	0.514;0.486	t|1e1.1o1|1e2.1o1	0	0	1	2	3	1;1	7	+	130646430-130674602;130663141-130674602	130645929-130646430;130663016-130663141;130674602-130674739		http://genome.ucsc.edu/cgi-bin/hgTracks?db=GRCm38&position=7%3A130674739-130645929
Enox2	gene:ENSMUSG00000031109	gene:ENSMUSG00000031109:s:49286845-49286904	-0.164269522365049;0.13907651588154663;0.006180591704934812	0.8526441360236318;0.716962887922068;0.012394702105388677	0.00019067532141503474;0.0004456321814801223;0.019928562266079974	0.359;0.529;0.112	0.175;0.700;0.127	s|1e1.1o1|2e1.1o1|2e2.2o2	1	0	1	3	3	1;1;1	X	-	49168784-49286856;49168784-49286845;49080751-49286845	49080617-49080752;49168641-49168784;49286845-49286904		http://genome.ucsc.edu/cgi-bin/hgTracks?db=GRCm38&position=X%3A49286904-49080617
Enox2	gene:ENSMUSG00000031109	gene:ENSMUSG00000031109:t:49168641-49168784	1.0275316392305283e-05;-0.18152772361903446;0.1743880381767936	4.4651934357540396e-08;0.8892934856766396;0.8655850296904277	0.44829644357334725;0.0001499361520167497;0.00018782149162360664	0.003;0.403;0.594	0.009;0.198;0.794	t|1e1.2o2|1e2.1o2|1e2.2o2	1	0	1	3	3	1;1;1	X	-	49168784-49288101;49168784-49286856;49168784-49286845	49168641-49168784;49286845-49286904;49288101-49288259		http://genome.ucsc.edu/cgi-bin/hgTracks?db=GRCm38&position=X%3A49288259-49168641
Pcm1	gene:ENSMUSG00000031592	gene:ENSMUSG00000031592:s:41261011-41261181	-0.11505822422789605;0.11505819807492532	0.6135458644800257;0.6135456237006631	0.0006268233716403282;0.0006267854756110874	0.810;0.190	0.670;0.330	s|1e1.1o1|1e2.1o1	0	0	1	2	3	1;1	8	+	41261181-41261360;41261181-41267187	41261011-41261181;41261360-41261476;41267187-41267364		http://genome.ucsc.edu/cgi-bin/hgTracks?db=GRCm38&position=8%3A41267364-41261011
Pcm1	gene:ENSMUSG00000031592	gene:ENSMUSG00000031592:t:41267187-41267364	0.15031790918915577;-0.1503179045945917	0.8234584536365126;0.8234584918080694	0.00019077642703137234;0.0001907876585236501	0.153;0.847	0.315;0.685	t|1e1.1o1|1e2.1o1	0	0	1	2	3	1;1	8	+	41261181-41267187;41261476-41267187	41261011-41261181;41261360-41261476;41267187-41267364		http://genome.ucsc.edu/cgi-bin/hgTracks?db=GRCm38&position=8%3A41267364-41261011
Aktip	gene:ENSMUSG00000031667	gene:ENSMUSG00000031667:s:91133900-91134027	0.18922764213635093;-3.4860835670904104e-06;-0.05047743605830196;-0.07442909610925066;-0.0005359874373656355	0.9107594243609235;6.270462633222551e-08;0.22870961825422959;0.3431723691407028;3.985711935394416e-05	0.00011884346690914356;0.3644493654931581;0.0022784002810343207;0.0015783249180222336;0.2279421006862946	0.141;0.002;0.637;0.200;0.022	0.350;0.001;0.540;0.093;0.016	s|1e1.1o1|1e2.1o1|1e3.1o3|1e3.3o3|1e4.2o2	0	1	1	5	5	1;1;1;1;1	8	-	91132003-91133900;91131889-91133900;91131152-91133900;91131148-91133900;91129805-91133900	91129600-91129843;91130465-91131152;91131837-91131889;91131923-91132003;91133900-91134027		http://genome.ucsc.edu/cgi-bin/hgTracks?db=GRCm38&position=8%3A91134027-91129600
Aktip	gene:ENSMUSG00000031667	gene:ENSMUSG00000031667:t:91130465-91131152	6.709216168415835e-07;0.16803606235821145;-0.00013477181206357822;-0.08701193201354451;6.709216168415835e-07;6.709216168415835e-07;6.709216168415835e-07;-0.013449987478643425;-0.003216809046645745	7.893579234703427e-09;0.815697133546842;1.396405069737336e-06;0.4296295563652156;7.893579234703427e-09;7.893579234703427e-09;7.893579234703427e-09;0.032530175161969904;0.0002290320765862794	0.41838294730210235;0.000289345743200671;0.39250960596702744;0.001180675302661971;0.41838294730210235;0.41838294730210235;0.41838294730210235;0.010005312221181617;0.1955588860453119	0.001;0.478;0.016;0.316;0.001;0.001;0.001;0.151;0.038	0.001;0.680;0.001;0.190;0.001;0.001;0.001;0.116;0.010	t|1e1.1o1|1e2.1o1|1e3.1o1|1e4.1o1|1e5.1o1|2e6.1o1|2e7.1o1|2e8.1o1|2e9.1o1	0	1	1	9	10	1;1;1;1;1;1;1;1;0	8	-	91131152-91199885;91131152-91133900;91131152-91133534;91131152-91131923;91131152-91131837;91131148-91167939;91131148-91134330;91131148-91133900;91131148-91131923	91130465-91131152;91131837-91131889;91131923-91132003;91133534-91133772;91133900-91134027;91134330-91134465;91167939-91168023;91199885-91199976		http://genome.ucsc.edu/cgi-bin/hgTracks?db=GRCm38&position=8%3A91199976-91130465
Mtmr2	gene:ENSMUSG00000031918	gene:ENSMUSG00000031918:s:13748410-13749400	0.10149878085490183;-0.10149884199818862	0.52578297866982;0.5257835188493454	0.0008693768662811341;0.0008694288380207693	0.287;0.713	0.409;0.591	s|1e1.1o1|1e2.1o1	0	0	1	2	3	1;1	9	+	13749400-13760418;13749400-13782277	13748410-13749400;13760418-13760488;13782277-13782382		http://genome.ucsc.edu/cgi-bin/hgTracks?db=GRCm38&position=9%3A13782382-13748410
Tle3	gene:ENSMUSG00000032280	gene:ENSMUSG00000032280:s:61394608-61394712	-0.08350567536686032;-0.02647689850995156;0.0015887851276790437;0.17638091493857533	0.4030481836396972;0.08358032038896099;0.08270492870907939;0.8789832275233755	0.0013000830654774642;0.005121440309609149;0.00519786953982454;0.000159936041300674	0.419;0.121;0.418;0.042	0.270;0.064;0.424;0.242	s|1e1.1o3|1e1.2o3|2e1.1o3|2e1.2o3	1	1	0	4	2	1;1;1;1	9	+	61394682-61401853;61394682-61401856;61394712-61401853;61394712-61401856	61394608-61394712;61401853-61402057		http://genome.ucsc.edu/cgi-bin/hgTracks?db=GRCm38&position=9%3A61402057-61394608
Tle3	gene:ENSMUSG00000032280	gene:ENSMUSG00000032280:s:61409936-61410135	0.12481045731501;-0.12481045629205237	0.6550147648740972;0.6550149289759121	0.0005535753077193656;0.000553607819801849	0.152;0.848	0.305;0.695	s|1e1.1o1|2e1.1o1	1	0	0	2	2	1;1	9	+	61410120-61411263;61410135-61411263	61409936-61410135;61411263-61411339		http://genome.ucsc.edu/cgi-bin/hgTracks?db=GRCm38&position=9%3A61411339-61409936
Xrn1	gene:ENSMUSG00000032410	gene:ENSMUSG00000032410:s:96039700-96039856	0.11517359567814073;-0.1151736171169251	0.5865045371708588;0.5865047506485762	0.0007267605451417811;0.0007268022459832046	0.374;0.626	0.524;0.476	s|1e1.1o1|2e1.1o1	1	0	0	2	2	1;1	9	+	96039844-96045486;96039856-96045486	96039700-96039856;96045486-96045661		http://genome.ucsc.edu/cgi-bin/hgTracks?db=GRCm38&position=9%3A96045661-96039700
Rpap2	gene:ENSMUSG00000033773	gene:ENSMUSG00000033773:s:107633063-107633131	-0.1943939562391328;-0.014869323001906621;0.2534720743889838	0.9240277250872228;0.010340945612200326;0.9864914699244224	9.774901607073616e-05;0.028415220721921264;1.9910595783872873e-05	0.286;0.060;0.656	0.067;0.004;0.928	s|1e1.1o2|1e1.2o2|1e2.1o1	0	1	1	3	3	1;1;1	5	+	107633131-107641783;107633131-107641954;107633131-107655157	107633063-107633131;107641783-107642922;107655157-107655310		http://genome.ucsc.edu/cgi-bin/hgTracks?db=GRCm38&position=5%3A107655310-107633063
Hdlbp	gene:ENSMUSG00000034088	gene:ENSMUSG00000034088:t:93442186-93442250	0.12468764854965897;-0.0022696405774145496;2.5547461581881045e-11;-0.12259384908626131;4.00323603810529e-08	0.6859136519636778;6.28103678088267e-08;6.6260459750529354e-21;0.6708624051821429;6.626058786794626e-21	0.000411759135882053;0.47473031278168887;0.6150029639275745;0.00046080250245772447;0.4751218039710032	0.360;0.041;0.000;0.598;0.002	0.485;0.018;0.008;0.473;0.015	t|1e1.1o1|1e2.1o2|1e3.1o1|1e4.1o1|1e5.1o1	0	0	1	5	6	1;1;1;1;1	1	-	93442250-93478713;93442250-93478207;93442250-93461344;93442250-93445580;93442250-93445289	93442186-93442250;93445289-93445432;93445580-93445686;93461344-93461599;93475173-93478380;93478713-93478815		http://genome.ucsc.edu/cgi-bin/hgTracks?db=GRCm38&position=1%3A93478815-93442186
Rnf141	gene:ENSMUSG00000030788	gene:ENSMUSG00000030788:t:110833737-110833845	0.0038684912001776665;0.07020481841813704;-0.11607664171762613	3.130403737283683e-05;0.20870796390351734;0.6604714585683275	0.40724051109306325;0.0035776968238995033;0.00012211048398469426	0.002;0.014;0.984	0.041;0.102;0.856	t|1e1.1o1|1e2.1o2|1e2.2o2	1	0	1	3	3	1;1;1	7	-	110833845-110844339;110833845-110837163;110833845-110837077	110833737-110833845;110837077-110837270;110844339-110844457		http://genome.ucsc.edu/cgi-bin/hgTracks?db=GRCm38&position=7%3A110844457-110833737
Dhx32	gene:ENSMUSG00000030986	gene:ENSMUSG00000030986:t:133759678-133759913	0.06809400375621592;-0.12134517355119073;0.01219856236399883;2.3652282397887916e-07;2.7972964973406085e-05	0.2877687077728924;0.6467388062404235;0.003654938210296224;3.036010110369253e-09;2.2656809217642215e-07	0.0019870085577131068;0.0005725397856505277;0.0648091672285898;0.45256667099066783;0.4092363214275562	0.074;0.906;0.016;0.001;0.001	0.169;0.765;0.055;0.002;0.009	t|1e1.1o1|1e2.1o1|1e3.1o2|1e3.2o2|1e4.1o1	1	0	1	5	5	1;1;1;1;1	7	-	133759913-133782668;133759913-133776602;133759913-133776461;133759913-133776142;133759913-133760021	133759678-133759913;133760021-133760269;133776142-133776509;133776602-133776803;133782668-133782726		http://genome.ucsc.edu/cgi-bin/hgTracks?db=GRCm38&position=7%3A133782726-133759678
Dock11	gene:ENSMUSG00000031093	gene:ENSMUSG00000031093:t:36011427-36011810	0.16045387944396416;-0.16045386097370978	0.7653361280981738;0.7653362410369488	0.0003929157630367724;0.0003929376361492265	0.540;0.460	0.742;0.258	t|1e1.1o1|1e2.1o1	0	0	1	2	3	1;1	X	+	36009450-36011632;36009981-36011632	36009339-36009450;36009943-36009981;36011427-36011810		http://genome.ucsc.edu/cgi-bin/hgTracks?db=GRCm38&position=X%3A36011810-36009339
Rab11fip1	gene:ENSMUSG00000031488	gene:ENSMUSG00000031488:s:27154146-27154935	0.10663073799053427;-0.1066307907249213	0.5369338305504027;0.5369343108964959	0.0008522945660428893;0.0008523419252941533	0.233;0.767	0.379;0.621	s|1e1.1o1|1e2.1o1	0	0	1	2	3	1;1	8	-	27153159-27154146;27150803-27154146	27150695-27150803;27151597-27153159;27154146-27154935		http://genome.ucsc.edu/cgi-bin/hgTracks?db=GRCm38&position=8%3A27154935-27150695
Nek1	gene:ENSMUSG00000031644	gene:ENSMUSG00000031644:s:61044060-61044107	-0.1308610665210639;0.13086101826880497	0.6693224154404465;0.6693218179704251	0.0005592200038981865;0.0005591880099545739	0.986;0.014	0.808;0.192	s|1e1.1o1|1e2.1o2	0	0	1	2	3	1;1	8	+	61044107-61044259;61044107-61049784	61044060-61044107;61044259-61044543;61049784-61049947		http://genome.ucsc.edu/cgi-bin/hgTracks?db=GRCm38&position=8%3A61049947-61044060
Mast3	gene:ENSMUSG00000031833	gene:ENSMUSG00000031833:t:70789206-70789284	-0.1805351133571137;0.18053510248578644	0.8407894934186246;0.8407893404938169	0.00026091503655145676;0.00026090071061896027	0.724;0.276	0.507;0.493	t|1e1.2o2|1e2.1o1	0	0	1	2	3	1;1	8	-	70789284-70789848;70789284-70789683	70789206-70789284;70789683-70789703;70789848-70789920		http://genome.ucsc.edu/cgi-bin/hgTracks?db=GRCm38&position=8%3A70789920-70789206
Ints10	gene:ENSMUSG00000031864	gene:ENSMUSG00000031864:s:68822157-68822511	0.06306302782268175;-1.3801941640868647e-10;-0.10701175111895907;0.0186385683080892	0.27178365553951883;5.874033556280814e-21;0.5567322511470233;0.03019744162035169	0.002900538453028421;0.47530084387448196;0.00045848797404157704;0.03240352648391072	0.197;0.001;0.686;0.117	0.281;0.004;0.552;0.155	s|1e1.1o1|1e2.1o1|1e3.1o1|i	0	0	1	4	4	1;1;1;0	8	+	68822250-68824190;68822250-68825052;68822250-68827277;68822512-68824189	68822157-68822511;68824190-68824267;68825052-68825129;68827277-68827501	68822512-68824189	http://genome.ucsc.edu/cgi-bin/hgTracks?db=GRCm38&position=8%3A68827501-68822157
Glce	gene:ENSMUSG00000032252	gene:ENSMUSG00000032252:s:62088429-62088519	-0.1251292585059845;0.12512925155662386	0.6726327918458573;0.672632820585816	0.00046881419085309517;0.00046878474289093803	0.167;0.833	0.017;0.983	s|1e1.1o1|1e2.2o3	0	0	1	2	3	1;1	9	-	62082025-62088429;62070613-62088429	62070015-62070840;62080320-62082025;62088429-62088519		http://genome.ucsc.edu/cgi-bin/hgTracks?db=GRCm38&position=9%3A62088519-62070015
Trak1	gene:ENSMUSG00000032536	gene:ENSMUSG00000032536:t:121468985-121469087	0.01976265663707817;-0.13727841771247648;0.061896142655285744	0.10201361932717591;0.7292259081902164;0.2895321679285877	0.004777727895937944;0.00014543355379881273;0.0012564023543101249	0.569;0.243;0.190	0.620;0.079;0.301	t|1e1.1o3|1e2.1o1|i	0	0	1	3	3	1;1;0	9	+	121460577-121468985;121466977-121468985;121466978-121468984	121460359-121462610;121466907-121466977;121468985-121469087	121466978-121468984	http://genome.ucsc.edu/cgi-bin/hgTracks?db=GRCm38&position=9%3A121469087-121460359
Fanca	gene:ENSMUSG00000032815	gene:ENSMUSG00000032815:s:123268745-123268837	-0.11385520489390517;0.11385517844070173	0.6057262784192008;0.6057260230342674	0.0003892770700304471;0.00038925436773800195	0.589;0.411	0.458;0.542	s|1e1.1o1|i	0	0	0	2	2	1;0	8	-	123268549-123268745;123268550-123268744	123268300-123268549;123268745-123268837	123268550-123268744	http://genome.ucsc.edu/cgi-bin/hgTracks?db=GRCm38&position=8%3A123268837-123268300
Gmppa	gene:ENSMUSG00000033021	gene:ENSMUSG00000033021:s:75435930-75436011	0.0510586854573392;0.010943875356207165;0.0071006115808974635;-0.16531214971218838;0.0012984008802481247;-5.015285337521375e-06	0.15195252074735863;0.0006126758559045209;0.00020519480153241204;0.8921951554887645;6.045362558177763e-06;7.441089808098498e-09	0.004358583807533213;0.21980315260843414;0.29870688763988035;9.26142883828085e-05;0.4358407663221563;0.46275512258294926	0.068;0.001;0.013;0.897;0.013;0.007	0.140;0.052;0.047;0.720;0.033;0.005	s|1e1.4o4|2e1.3o4|2e1.4o4|2e2.1o2|2e2.2o2|2e3.3o3	1	1	1	6	4	0;1;1;1;1;1	1	+	75436010-75436146;75436011-75436115;75436011-75436146;75436011-75436778;75436011-75436784;75436011-75436994	75435930-75436011;75436087-75436445;75436778-75436838;75436937-75437034		http://genome.ucsc.edu/cgi-bin/hgTracks?db=GRCm38&position=1%3A75437034-75435930
Tmem87a	gene:ENSMUSG00000033808	gene:ENSMUSG00000033808:s:120375419-120375512	-0.10074584007680665;0.10074580571953734	0.5113122557452522;0.5113118921710984	0.0009083904654487718;0.0009083385978092531	0.536;0.464	0.413;0.587	s|1e1.1o1|1e2.1o1	0	0	1	2	3	1;1	2	-	120374559-120375419;120373979-120375419	120373911-120373979;120374488-120374559;120375419-120375512		http://genome.ucsc.edu/cgi-bin/hgTracks?db=GRCm38&position=2%3A120375512-120373911
Polq	gene:ENSMUSG00000034206	gene:ENSMUSG00000034206:s:37015079-37015209	0.11497836431108015;-0.11497841894027735	0.6071288689602363;0.6071293321250809	0.0006200427796516822;0.0006200775206195441	0.040;0.960	0.191;0.809	s|1e1.1o1|1e2.1o1	0	0	1	2	3	1;1	16	+	37015209-37016313;37015209-37017199	37015079-37015209;37016313-37016408;37017199-37017590		http://genome.ucsc.edu/cgi-bin/hgTracks?db=GRCm38&position=16%3A37017590-37015079
Synrg	gene:ENSMUSG00000034940	gene:ENSMUSG00000034940:t:83986814-83987047	-0.13080016921300727;0.1308001792755604	0.6458854026172625;0.6458852585055589	0.0006174040859744379;0.0006173693666131771	0.405;0.595	0.230;0.770	t|1e1.1o1|1e2.1o1	0	0	1	2	3	1;1	11	+	83982307-83986814;83985551-83986814	83982196-83982307;83985249-83985551;83986814-83987047		http://genome.ucsc.edu/cgi-bin/hgTracks?db=GRCm38&position=11%3A83987047-83982196
Slfn8	gene:ENSMUSG00000035208	gene:ENSMUSG00000035208:t:83016653-83017722	-0.1461599812959401;0.1461599500983966	0.6691958634905518;0.6691955914916945	0.0006084931241623348;0.0006084619036213594	0.544;0.456	0.347;0.653	t|1e1.1o1|1e2.1o1	0	0	1	2	3	1;1	11	-	83017722-83020577;83017722-83019913	83016653-83017722;83019913-83020108;83020577-83020810		http://genome.ucsc.edu/cgi-bin/hgTracks?db=GRCm38&position=11%3A83020810-83016653
Thyn1	gene:ENSMUSG00000035443	gene:ENSMUSG00000035443:t:27007158-27007336	-0.11644304067128407;0.0800264657694819;7.771560057405044e-16;7.771560057405044e-16;0.026590526940261414	0.6626345392537095;0.3486231990402818;5.874033233021286e-21;5.874033233021286e-21;0.009894168835921915	0.00044436333738273603;0.003260963078670195;0.9999998937377396;0.9999998937377396;0.1360833753024251	0.549;0.306;0.003;0.002;0.140	0.429;0.394;0.000;0.001;0.181	t|1e1.2o2|1e2.2o2|2e3.1o2|3e4.2o2|i	0	1	1	5	5	1;1;0;1;0	9	+	27006447-27007158;27006951-27007158;27006446-27007160;27006951-27007161;27006952-27007157	27006352-27006447;27006605-27006951;27007158-27007336	27006952-27007157	http://genome.ucsc.edu/cgi-bin/hgTracks?db=GRCm38&position=9%3A27007336-27006352
Hsdl1	gene:ENSMUSG00000034189	gene:ENSMUSG00000034189:t:119567766-119567991	-0.11562748061054953;0.02240882700676292;0.0654153157579013;-0.0005025861406292067	0.5988773997121127;0.017022907587746022;0.2924755422251562;2.2154390185388097e-05	0.0006902925832079632;0.025490259013296792;0.0018813617191578236;0.2504705372586875	0.864;0.002;0.112;0.021	0.718;0.067;0.212;0.002	t|1e1.1o1|1e2.1o1|2e3.1o1|2e4.1o1	0	1	1	4	5	1;1;1;1	8	-	119567991-119575092;119567991-119574449;119567950-119575092;119567950-119569978	119567766-119567991;119569978-119569995;119574449-119574524;119575092-119575183		http://genome.ucsc.edu/cgi-bin/hgTracks?db=GRCm38&position=8%3A119575183-119567766
Golgb1	gene:ENSMUSG00000034243	gene:ENSMUSG00000034243:s:36875140-36875638	-0.056642374623850154;-0.006787278030514177;0.10455307488390511	0.25429995008404443;0.007204969371034171;0.5249530872316194	0.0019044382179731478;0.04690459834596983;0.0008058494363004469	0.945;0.048;0.007	0.843;0.006;0.151	s|1e1.1o1|1e2.1o2|i	0	0	1	3	3	1;1;0	16	+	36875263-36885011;36875263-36886131;36875639-36885010	36875140-36875638;36885011-36885188;36886131-36886228	36875639-36885010	http://genome.ucsc.edu/cgi-bin/hgTracks?db=GRCm38&position=16%3A36886228-36875140
Spata6	gene:ENSMUSG00000034401	gene:ENSMUSG00000034401:t:111768700-111768840	-0.0911338184064046;-3.0339731857011227e-05;-0.008590967120994279;0.14553307379322042	0.42043541805213636;0.0001169362864750642;0.010863824986027565;0.7519960294600109	0.0015038971806323742;0.055676885036340384;0.016167153555998737;0.0003633474368894428	0.144;0.006;0.052;0.799	0.005;0.005;0.005;0.984	t|1e1.1o1|1e2.1o1|2e3.1o1|2e4.1o1	0	1	1	4	5	1;1;1;1	4	+	111747803-111768700;111767704-111768700;111747803-111768716;111767704-111768716	111747755-111747803;111767663-111767704;111768700-111768840		http://genome.ucsc.edu/cgi-bin/hgTracks?db=GRCm38&position=4%3A111768840-111747755
Tut4	gene:ENSMUSG00000034610	gene:ENSMUSG00000034610:s:108548055-108548286	0.02726412734940535;0.11657611852394228;-0.16535852806230006	0.08554864816821284;0.630817354359898;0.8495463713364225	0.005072257526681405;0.0005249558294523158;0.00020136975062046147	0.190;0.109;0.701	0.241;0.241;0.516	s|1e1.3o4|2e1.2o4|2e1.4o4	1	1	0	3	2	0;1;1	4	+	108548168-108549227;108548170-108549226;108548170-108549241	108548055-108548286;108549085-108549413		http://genome.ucsc.edu/cgi-bin/hgTracks?db=GRCm38&position=4%3A108549413-108548055
Cxcl10	gene:ENSMUSG00000034855	gene:ENSMUSG00000034855:s:92347805-92347894	0.14399668515710953;-0.14399664078004068	0.8357144941439463;0.8357142921245921	3.216808414911047e-05;3.2170010328069765e-05	0.825;0.175	0.993;0.007	s|1e1.1o1|i	0	0	0	2	2	1;1	5	-	92347385-92347805;92347386-92347804	92346638-92347385;92347805-92347894	92347386-92347804	http://genome.ucsc.edu/cgi-bin/hgTracks?db=GRCm38&position=5%3A92347894-92346638
Emsy	gene:ENSMUSG00000035401	gene:ENSMUSG00000035401:s:98594752-98595016	-0.10021414689756726;0.022011208822049384;0.004948644641574137;0.01787508116445541	0.5059277065840453;0.08800172037646542;0.00043851012045741545;0.056652172145968016	0.0009275476234646973;0.004907239466186153;0.17667125983179394;0.006829330703379065	0.184;0.603;0.018;0.196	0.064;0.653;0.043;0.240	s|1e1.2o4|1e1.3o4|1e1.4o4|1e2.1o1	0	1	1	4	3	1;1;1;1	7	-	98593985-98594752;98593810-98594752;98593666-98594752;98590884-98594752	98587137-98590884;98591271-98594235;98594752-98595016		http://genome.ucsc.edu/cgi-bin/hgTracks?db=GRCm38&position=7%3A98595016-98587137
Emsy	gene:ENSMUSG00000035401	gene:ENSMUSG00000035401:s:98600497-98602333	-0.10851264386851937;0.10851259921750722	0.5616506058295649;0.5616500078477599	0.0007938223286210189;0.0007937753003826382	0.227;0.773	0.095;0.905	s|1e1.1o1|1e2.1o1	0	0	1	2	3	1;1	7	-	98599793-98600672;98597184-98600672	98596495-98597184;98599752-98599793;98600497-98602333		http://genome.ucsc.edu/cgi-bin/hgTracks?db=GRCm38&position=7%3A98602333-98596495
Emsy	gene:ENSMUSG00000035401	gene:ENSMUSG00000035401:s:98646449-98646523	0.17582326793014022;-0.17582329726531332	0.7378007147659323;0.7378009674758161	0.0005184334588816892;0.0005184590054894134	0.179;0.821	0.422;0.578	s|1e1.1o2|1e2.1o1	0	0	1	2	3	1;1	7	-	98645208-98646449;98641668-98646449	98641493-98641668;98643057-98645208;98646449-98646523		http://genome.ucsc.edu/cgi-bin/hgTracks?db=GRCm38&position=7%3A98646523-98641493
Emsy	gene:ENSMUSG00000035401	gene:ENSMUSG00000035401:t:98596495-98597184	0.01668519081032981;-0.006413259184683422;0.0765963679686473;-0.11050435278849371	0.018487171375360958;0.0013328380667620438;0.36634047592139324;0.574000749759798	0.01992524178774384;0.13360973942567644;0.0014426938989593897;0.0007479631292844902	0.080;0.053;0.523;0.343	0.115;0.041;0.638;0.209	t|1e1.1o1|1e2.2o2|1e3.1o2|1e4.1o1	0	0	1	4	5	1;1;1;1	7	-	98597184-98610667;98597184-98602583;98597184-98600672;98597184-98599752	98596495-98597184;98599752-98599793;98600497-98602333;98602583-98602776;98610667-98610865		http://genome.ucsc.edu/cgi-bin/hgTracks?db=GRCm38&position=7%3A98610865-98596495
Emsy	gene:ENSMUSG00000035401	gene:ENSMUSG00000035401:t:98641493-98641668	0.004535633106756956;-0.2406115123083738;0.22697111862125427	0.011664146807975059;0.9207334910329225;0.8959579295255606	0.023796677125214882;0.00017685632028641152;0.00021985349887323474	0.057;0.582;0.360	0.066;0.301;0.633	t|1e1.1o1|1e2.1o1|1e3.1o2	0	0	1	3	4	1;1;1	7	-	98641668-98647805;98641668-98646449;98641668-98645167	98641493-98641668;98643057-98645208;98646449-98646523;98647805-98647904		http://genome.ucsc.edu/cgi-bin/hgTracks?db=GRCm38&position=7%3A98647904-98641493
Togaram1	gene:ENSMUSG00000035614	gene:ENSMUSG00000035614:s:64986393-64986490	-0.1582441545465731;0.15824417853484088	0.7977647648921368;0.797764650605066	0.0003045155805333488;0.0003044981900345644	0.382;0.618	0.197;0.803	s|1e1.2o2|1e2.1o1	0	0	1	2	3	1;1	12	+	64986490-64990941;64986490-64992545	64986393-64986490;64987521-64991162;64992545-64992640		http://genome.ucsc.edu/cgi-bin/hgTracks?db=GRCm38&position=12%3A64992640-64986393
Tmem161b	gene:ENSMUSG00000035762	gene:ENSMUSG00000035762:s:84272171-84274489	0.06081993839623533;-0.12410965593160875;0.021393122443407128	0.2682076948136692;0.66944839036526;0.009202725653057815	0.0022119896190590984;0.0002651207142552181;0.12157924664667061	0.739;0.243;0.018	0.840;0.097;0.064	s|1e1.1o2|1e1.2o2|i	0	1	0	3	2	1;1;0	13	+	84272327-84282711;84272327-84282749;84274490-84282710	84272171-84274489;84282711-84282862	84274490-84282710	http://genome.ucsc.edu/cgi-bin/hgTracks?db=GRCm38&position=13%3A84282862-84272171
Tmem161b	gene:ENSMUSG00000035762	gene:ENSMUSG00000035762:t:84283985-84284185	2.058639740286042e-05;0.11507930840522419;-0.11838962856875822	1.5794856548663795e-06;0.6129410579453706;0.6385423400198265	0.24172224991340835;0.0005614835107639787;0.0004895739322565706	0.003;0.012;0.984	0.004;0.152;0.844	t|1e1.1o1|1e2.1o1|1e3.1o1	0	0	1	3	4	1;1;1	13	+	84260240-84283985;84282862-84283985;84283364-84283985	84260143-84260240;84282711-84282862;84283304-84283364;84283985-84284185		http://genome.ucsc.edu/cgi-bin/hgTracks?db=GRCm38&position=13%3A84284185-84260143
Alg12	gene:ENSMUSG00000035845	gene:ENSMUSG00000035845:t:88816067-88816254	-0.2173510311435739;0.2173509909723075	0.808979747287282;0.8089795851637334	0.000442872077694334;0.00044285058877364383	0.714;0.286	0.427;0.573	t|1e1.1o1|1e2.1o1	0	0	1	2	3	1;1	15	-	88816254-88819258;88816254-88818968	88816067-88816254;88818968-88819092;88819258-88819318		http://genome.ucsc.edu/cgi-bin/hgTracks?db=GRCm38&position=15%3A88819318-88816067
Fbxw2	gene:ENSMUSG00000035949	gene:ENSMUSG00000035949:s:34825263-34826167	-0.20930447925672824;0.1224997435067311;0.012286208329438636;0.034131201287911625	0.9672710327497696;0.6855047030549613;0.017988819050433077;0.0939120947325749	4.431469238341812e-06;0.0002875172539213817;0.04251528978486084;0.01249875542017856	0.722;0.082;0.102;0.094	0.496;0.218;0.133;0.156	s|1e1.2o4|1e1.3o4|2e1.2o4|i	1	1	0	4	2	1;1;1;1	2	-	34823067-34825962;34822975-34825962;34823067-34825680;34823182-34825262	34821803-34823181;34825263-34826167	34823182-34825262	http://genome.ucsc.edu/cgi-bin/hgTracks?db=GRCm38&position=2%3A34826167-34821803
Senp1	gene:ENSMUSG00000033075	gene:ENSMUSG00000033075:s:98064819-98064873	-0.12357935521040526;0.1235793080890279	0.5933828699159625;0.5933825188525447	0.0007468691511228753;0.0007468297360140787	0.518;0.482	0.339;0.661	s|1e1.1o1|1e2.1o1	0	0	1	2	3	1;1	15	-	98062027-98064819;98059954-98064819	98059916-98059954;98061950-98062027;98064819-98064873		http://genome.ucsc.edu/cgi-bin/hgTracks?db=GRCm38&position=15%3A98064873-98059916
Gucd1	gene:ENSMUSG00000033416	gene:ENSMUSG00000033416:s:75511903-75512156	0.11462720052999069;-0.09481539101305667;-0.011224360552664826	0.5799699937824427;0.4684556030965029;0.02136480972983703	0.0007476705708044006;0.0010623583105286993;0.015209209927959266	0.778;0.151;0.070	0.934;0.024;0.042	s|1e1.1o3|2e1.1o3|3e1.1o3	1	0	0	3	2	1;1;1	10	-	75511286-75512072;75511286-75511921;75511286-75511903	75511121-75511286;75511903-75512156		http://genome.ucsc.edu/cgi-bin/hgTracks?db=GRCm38&position=10%3A75512156-75511121
Vps8	gene:ENSMUSG00000033653	gene:ENSMUSG00000033653:t:21434687-21435063	0.10002310689604979;-3.648757089043852e-05;-0.09782313370994719	0.5031935261743662;2.6393268960059733e-06;0.48839048440130417	0.000954892876224032;0.19401905116038543;0.0010104935955539407	0.792;0.004;0.204	0.923;0.002;0.075	t|1e1.1o1|1e2.1o1|2e3.1o1	0	1	1	3	4	1;1;1	16	+	21423225-21434687;21423445-21434687;21423225-21434740	21423118-21423225;21423272-21423445;21434687-21435063		http://genome.ucsc.edu/cgi-bin/hgTracks?db=GRCm38&position=16%3A21435063-21423118
Ppp1r16a	gene:ENSMUSG00000033819	gene:ENSMUSG00000033819:t:76690172-76690356	0.1534896400439638;-0.15348971511726306	0.7636824935341325;0.7636828012285073	0.00037469017935585813;0.0003747110624924277	0.432;0.568	0.621;0.379	t|1e1.1o1|1e2.1o1	0	0	1	2	3	1;1	15	+	76671762-76690172;76689494-76690172	76671615-76671762;76689181-76689494;76690172-76690356		http://genome.ucsc.edu/cgi-bin/hgTracks?db=GRCm38&position=15%3A76690356-76671615
Iqsec1	gene:ENSMUSG00000034312	gene:ENSMUSG00000034312:t:90694559-90694850	-3.881313327246653e-05;-3.881313327246653e-05;-3.881313327246653e-05;-3.881313327246653e-05;0.12650804632639195;-0.04080083734498344;-0.03059226699263032	7.67694552316184e-06;7.67694552316184e-06;7.67694552316184e-06;7.67694552316184e-06;0.6612981770972866;0.10691800318092494;0.13491203245589606	0.09962348461156734;0.09962348461156734;0.09962348461156734;0.09962348461156734;0.000533942426911773;0.005699503426500052;0.003526941929158589	0.003;0.003;0.003;0.003;0.076;0.094;0.820	0.001;0.001;0.001;0.001;0.233;0.011;0.751	t|1e1.1o1|1e2.1o1|1e3.1o2|1e4.1o1|1e5.1o1|1e6.1o1|1e7.1o1	0	0	1	7	8	1;1;1;1;1;1;1	6	-	90694850-90809768;90694850-90787118;90694850-90781821;90694850-90763755;90694850-90757449;90694850-90736577;90694850-90716208	90694559-90694850;90716208-90716529;90736577-90736687;90757449-90757550;90763755-90764141;90777742-90782081;90787118-90787162;90809768-90810123		http://genome.ucsc.edu/cgi-bin/hgTracks?db=GRCm38&position=6%3A90810123-90694559
Hmgxb4	gene:ENSMUSG00000034518	gene:ENSMUSG00000034518:s:74999813-74999891	0.12290186314205487;-0.12290189241426501	0.6318581192002566;0.6318585394475068	0.0006181062505374427;0.0006181413059396235	0.433;0.567	0.588;0.412	s|1e1.1o1|1e2.1o1	0	0	1	2	3	1;1	8	+	74999891-74999999;74999891-75000650	74999813-74999891;74999999-75000113;75000650-75001584		http://genome.ucsc.edu/cgi-bin/hgTracks?db=GRCm38&position=8%3A75001584-74999813
Parpbp	gene:ENSMUSG00000035365	gene:ENSMUSG00000035365:s:88146852-88146941	-0.08277633419939029;-0.017718442398575295;0.1378334913465569	0.39889489137359957;0.049468076659986385;0.6599612643321038	0.0013177489404686549;0.007344311250453317;0.0005985614099262909	0.651;0.113;0.237	0.506;0.069;0.425	s|1e1.1o2|1e1.2o2|1e2.1o1	0	1	1	3	3	1;1;1	10	-	88146648-88146852;88146578-88146852;88144095-88146852	88143940-88144095;88146496-88146648;88146852-88146941		http://genome.ucsc.edu/cgi-bin/hgTracks?db=GRCm38&position=10%3A88146941-88143940
Xylb	gene:ENSMUSG00000035769	gene:ENSMUSG00000035769:s:119359232-119359314	-0.1295899196494854;0.12958988015606598	0.6498128497858688;0.6498123478427881	0.0006014678468843071;0.0006014338462108672	0.956;0.044	0.785;0.215	s|1e1.1o1|1e2.1o1	0	0	1	2	3	1;1	9	+	119359314-119361114;119359314-119364497	119359232-119359314;119361114-119361183;119364497-119364577		http://genome.ucsc.edu/cgi-bin/hgTracks?db=GRCm38&position=9%3A119364577-119359232
Zdhhc17	gene:ENSMUSG00000035798	gene:ENSMUSG00000035798:s:110968429-110968493	-0.10421159248147407;0.10421158448441684	0.5437235848891206;0.5437233650367289	0.0007989879144815193;0.0007989397467481077	0.897;0.103	0.768;0.232	s|1e1.1o2|1e1.2o2	0	1	0	2	2	1;1	10	-	110967846-110968429;110967805-110968429	110967684-110967846;110968429-110968493		http://genome.ucsc.edu/cgi-bin/hgTracks?db=GRCm38&position=10%3A110968493-110967684
Gramd4	gene:ENSMUSG00000035900	gene:ENSMUSG00000035900:t:86091313-86091523	-0.10704424235170748;0.029187338322900342;0.05247443536861841;-0.005438942260792261	0.530547952527426;0.13867073581534914;0.17295231744157485;0.008114113265078753	0.0009999738536120573;0.0035145816516413825;0.003850661932164021;0.021412055981154143	0.156;0.792;0.005;0.048	0.005;0.861;0.108;0.025	t|1e1.1o1|1e2.1o1|1e3.1o1|2e4.1o1	0	1	1	4	5	1;1;1;1	15	+	86057831-86091313;86058961-86091313;86074984-86091313;86067877-86091317	86057695-86057831;86058727-86058961;86067813-86067877;86074733-86074984;86091313-86091523		http://genome.ucsc.edu/cgi-bin/hgTracks?db=GRCm38&position=15%3A86091523-86057695
Chst12	gene:ENSMUSG00000036599	gene:ENSMUSG00000036599:s:140505550-140505727	0.1524620492879188;-0.15246208213636306	0.7613498958869542;0.761350197550494	0.0003761842882296778;0.00037620528275816856	0.662;0.338	0.845;0.155	s|1e1.1o1|2e1.1o1	1	0	0	2	2	1;1	5	+	140505696-140523541;140505727-140523541	140505550-140505727;140523541-140525724		http://genome.ucsc.edu/cgi-bin/hgTracks?db=GRCm38&position=5%3A140525724-140505550
Tcaf1	gene:ENSMUSG00000036667	gene:ENSMUSG00000036667:s:42692933-42693087	-0.1193168135900746;0.1193167942639165	0.6009023289703427;0.6009021863136144	0.0007239891026949996;0.0007239453765042909	0.190;0.810	0.032;0.968	s|1e1.1o1|1e2.1o1	0	0	1	2	3	1;1	6	-	42691192-42692933;42686958-42692933	42685239-42686958;42691037-42691192;42692933-42693087		http://genome.ucsc.edu/cgi-bin/hgTracks?db=GRCm38&position=6%3A42693087-42685239
Cuedc2	gene:ENSMUSG00000036748	gene:ENSMUSG00000036748:s:46338520-46338702	7.771559974021898e-16;-0.013143141094902383;0.11567744825026692;-0.08498860161949781;7.771559974021898e-16;7.771559974021898e-16	6.626045978353769e-21;0.005842419643290171;0.6383937603144804;0.40193777337896985;6.626045978353769e-21;6.626045978353769e-21	0.9999999936895302;0.05259302503021257;0.0004410738752231063;0.0013098976949567076;0.9999999936895302;0.9999999936895302	0.000;0.117;0.126;0.751;0.000;0.000	0.000;0.093;0.247;0.658;0.000;0.000	s|1e1.1o3|1e1.2o3|1e1.3o3|1e2.3o4|1e2.4o4|2e3.1o3	1	1	1	6	4	1;1;1;1;1;1	19	-	46338430-46338569;46338420-46338569;46338411-46338569;46332701-46338569;46332698-46338569;46338430-46338520	46332618-46332841;46338310-46338430;46338520-46338702		http://genome.ucsc.edu/cgi-bin/hgTracks?db=GRCm38&position=19%3A46338702-46332618
Fam193a	gene:ENSMUSG00000037210	gene:ENSMUSG00000037210:s:34440121-34440233	0.1408116082615078;-0.14081163008654046	0.7537910570572325;0.7537913057132843	0.00033321222791152884;0.00033323173996491207	0.770;0.230	0.931;0.069	s|1e1.1o1|1e2.1o1	0	0	1	2	3	1;1	5	+	34440233-34440348;34440233-34443301	34440121-34440233;34440348-34440590;34443301-34443454		http://genome.ucsc.edu/cgi-bin/hgTracks?db=GRCm38&position=5%3A34443454-34440121
Fam193a	gene:ENSMUSG00000037210	gene:ENSMUSG00000037210:t:34443301-34443454	-0.1289388524687406;0.12893882884828933	0.6898354539496186;0.6898352473353755	0.0004532361391006434;0.0004532087220116416	0.209;0.791	0.063;0.937	t|1e1.1o1|1e2.1o1	0	0	1	2	3	1;1	5	+	34440233-34443301;34440590-34443301	34440121-34440233;34440348-34440590;34443301-34443454		http://genome.ucsc.edu/cgi-bin/hgTracks?db=GRCm38&position=5%3A34443454-34440121
Atp11a	gene:ENSMUSG00000031441	gene:ENSMUSG00000031441:t:12864920-12868728	0.12663378276967185;-0.07385731061369268;-0.028887471128833168	0.6079392137509785;0.3087556669096861;0.15191148917099828	0.0007089190226268311;0.002153839008165681;0.0032744477586300613	0.169;0.129;0.705	0.350;0.017;0.632	t|1e1.1o2|1e2.1o1|1e3.1o1	0	0	1	3	4	1;1;1	8	+	12859479-12864920;12861724-12864920;12863862-12864920	12859314-12859720;12861565-12861724;12863759-12863862;12864920-12868728		http://genome.ucsc.edu/cgi-bin/hgTracks?db=GRCm38&position=8%3A12868728-12859314
Pkm	gene:ENSMUSG00000032294	gene:ENSMUSG00000032294:s:59658999-59659153	-0.21487574172960544;0.21487574017183422	0.9306749837201863;0.9306748913621684	1.862560206788988e-05;1.862461430799457e-05	0.647;0.353	0.405;0.595	s|1e1.2o3|i	0	0	0	2	2	1;0	9	+	59659153-59665200;59659154-59663039	59658999-59659153;59664802-59665367	59659154-59663039	http://genome.ucsc.edu/cgi-bin/hgTracks?db=GRCm38&position=9%3A59665367-59658999
Csk	gene:ENSMUSG00000032312	gene:ENSMUSG00000032312:t:57633995-57634067	0.0014770909257510996;-0.13341754260512056;0.11173132974566612	0.0008790801120954414;0.7096534683887765;0.5723139432426492	0.10453557380558215;0.0001874288817075298;0.0005611482629666048	0.007;0.986;0.007	0.026;0.815;0.159	t|1e1.2o2|1e2.1o1|i	0	0	1	3	3	1;1;0	9	-	57634045-57651832;57634045-57644995;57634068-57644994	57633995-57634067;57644995-57645109;57651832-57651992	57634068-57644994	http://genome.ucsc.edu/cgi-bin/hgTracks?db=GRCm38&position=9%3A57651992-57633995
Cdc25a	gene:ENSMUSG00000032477	gene:ENSMUSG00000032477:s:109879231-109879267	0.10696087398984978;-0.10696092254792311	0.5583843264024122;0.55838470367255	0.0007212534824402667;0.000721297943701904	0.804;0.196	0.930;0.070	s|1e1.1o2|1e1.2o2	0	1	0	2	2	1;0	9	+	109879267-109879834;109879267-109879837	109879231-109879267;109879834-109879935		http://genome.ucsc.edu/cgi-bin/hgTracks?db=GRCm38&position=9%3A109879935-109879231
Arap1	gene:ENSMUSG00000032812	gene:ENSMUSG00000032812:t:101367021-101367098	-0.10779864245941201;0.0019126075986195762;0.0965394028855886	0.5620796414468817;0.0024467000177949725;0.4891237854871739	0.0007358537581543256;0.05112850531140195;0.000990678241515696	0.339;0.120;0.542	0.214;0.126;0.662	t|1e1.1o1|1e2.1o1|1e3.1o1	0	0	1	3	4	1;1;1	7	+	101348199-101367021;101361339-101367021;101362236-101367021	101348067-101348199;101361262-101361339;101362003-101362236;101367021-101367098		http://genome.ucsc.edu/cgi-bin/hgTracks?db=GRCm38&position=7%3A101367098-101348067
Foxj3	gene:ENSMUSG00000032998	gene:ENSMUSG00000032998:s:119602409-119604864	0.10170446208300306;-0.1017044903056315	0.5099658410277293;0.5099661277476688	0.0009278540120662422;0.0009279064751852584	0.549;0.451	0.686;0.314	s|1e1.1o1|1e2.1o1	0	0	1	2	3	1;1	4	+	119602492-119609990;119602492-119616508	119602409-119604864;119609990-119610091;119616508-119616636		http://genome.ucsc.edu/cgi-bin/hgTracks?db=GRCm38&position=4%3A119616636-119602409
Mga	gene:ENSMUSG00000033943	gene:ENSMUSG00000033943:s:119938492-119938786	0.10734413281253344;-0.0005770491207732341;-0.09942774172782524	0.5456341466740857;3.2214444873799224e-05;0.5009830923519002	0.0008373336149256206;0.24113405772587126;0.0009551709252317853	0.663;0.022;0.315	0.807;0.014;0.179	s|1e1.1o2|1e2.1o2|1e3.1o1	0	0	1	3	4	1;1;1	2	+	119938786-119941222;119938786-119941729;119938786-119946172	119938492-119938786;119941222-119941541;119941729-119941845;119946172-119946247		http://genome.ucsc.edu/cgi-bin/hgTracks?db=GRCm38&position=2%3A119946247-119938492
Mga	gene:ENSMUSG00000033943	gene:ENSMUSG00000033943:t:119946172-119946247	-0.1252263513851925;0.1265978110288286;-1.8973420626958254e-06	0.675090390866791;0.6840465310675252;8.197828985301006e-09	0.000467571175309045;0.00044782450109071264;0.43636539463862467	0.257;0.740;0.003	0.116;0.882;0.001	t|1e1.2o2|1e2.1o1|1e3.1o1	0	0	1	3	4	1;1;1	2	+	119938786-119946172;119941845-119946172;119944505-119946172	119938492-119938786;119941729-119941845;119944410-119944505;119946172-119946247		http://genome.ucsc.edu/cgi-bin/hgTracks?db=GRCm38&position=2%3A119946247-119938492
Tulp4	gene:ENSMUSG00000034377	gene:ENSMUSG00000034377:s:6121195-6123263	0.0017350472454997208;0.11381003197830405;-0.07968185241595505	0.061860444804885416;0.6272466786538429;0.38679393848152216	0.009776765250621045;0.0004193808638503068;0.0006435660281228772	0.499;0.016;0.484	0.503;0.151;0.345	s|1e1.1o1|1e2.1o2|i	0	0	1	3	3	1;1;1	17	+	6122344-6124171;6122344-6137211;6123264-6124170	6121195-6123263;6124171-6124248;6137211-6139156	6123264-6124170	http://genome.ucsc.edu/cgi-bin/hgTracks?db=GRCm38&position=17%3A6139156-6121195
Tulp4	gene:ENSMUSG00000034377	gene:ENSMUSG00000034377:t:6121195-6123263	2.7915447141361848e-06;-0.004593860609306088;0.1144486879267296;-0.00048436466045381093;-0.06835482053213415;-0.0020338309938010253	5.8750949671238385e-21;0.00029434878530227866;0.5944842868976163;4.948068857684943e-06;0.2986801563716105;0.015822483407706395	0.4750002115148554;0.33806159264237856;0.00030950960232919517;0.446493901842948;0.002563522169767851;0.043249980874037974	0.001;0.043;0.520;0.025;0.219;0.193	0.010;0.010;0.677;0.005;0.122;0.176	t|1e1.1o1|2e2.1o1|2e3.1o1|2e4.1o1|2e5.1o1|i	0	1	1	6	6	1;1;1;1;1;0	17	+	6118366-6121195;6106582-6121828;6106996-6121828;6107788-6121828;6118366-6121828;6118367-6121194	6106437-6106582;6106858-6106996;6107400-6107788;6118294-6118366;6121195-6123263	6118367-6121194	http://genome.ucsc.edu/cgi-bin/hgTracks?db=GRCm38&position=17%3A6123263-6106437
Baz1a	gene:ENSMUSG00000035021	gene:ENSMUSG00000035021:t:54985666-54985936	0.0608927267585533;0.0070759571603811544;-0.10122188918656465	0.24994557821934293;0.007219812732390972;0.5091701620861137	0.002414168949046893;0.020818787564395223;0.0009216708860104728	0.028;0.007;0.965	0.130;0.048;0.822	t|1e1.1o1|1e2.1o1|1e3.1o1	0	0	1	3	4	1;1;1	12	-	54985807-55014305;54985807-54998966;54985807-54986162	54985666-54985936;54986162-54986507;54998966-54999102;55014305-55014348		http://genome.ucsc.edu/cgi-bin/hgTracks?db=GRCm38&position=12%3A55014348-54985666
Anapc10	gene:ENSMUSG00000036977	gene:ENSMUSG00000036977:t:79713105-79713279	-0.17286840166578415;0.1728684079932412	0.8698198426448008;0.8698197221507803	0.0001729841539831467;0.00017297445494203655	0.341;0.659	0.148;0.852	t|1e1.1o1|2e2.1o1	0	1	1	2	3	1;1	8	+	79711844-79713105;79711974-79713153	79711820-79711844;79711851-79711974;79713105-79713279		http://genome.ucsc.edu/cgi-bin/hgTracks?db=GRCm38&position=8%3A79713279-79711820
Zfp146	gene:ENSMUSG00000037029	gene:ENSMUSG00000037029:s:30168488-30169750	-0.0017239913322872674;-0.10978822957896892;-0.00047761491981267065;0.09772423621257448	0.0020822909894233524;0.5620237699227453;0.05961861617760193;0.4757121180265036	0.16320005736672727;0.00035031269770102735;0.01026209928580779;0.0004037874936319541	0.044;0.267;0.372;0.316	0.038;0.119;0.368;0.475	s|1e1.1o1|2e2.1o1|2e3.1o1|i	1	0	1	4	4	0;1;1;0	7	-	30163228-30169666;30163373-30169659;30163228-30169659;30163374-30168487	30161269-30163228;30163327-30163373;30168488-30169750	30163374-30168487	http://genome.ucsc.edu/cgi-bin/hgTracks?db=GRCm38&position=7%3A30169750-30161269
Paqr7	gene:ENSMUSG00000037348	gene:ENSMUSG00000037348:t:134506803-134510235	-0.11075081781604011;0.037166895577316346;0.05433639194196779	0.5666971606446658;0.14893126555117248;0.16234767456693835	0.0007725171627843697;0.0032691530619426284;0.0036867218512517336	0.618;0.350;0.034	0.473;0.422;0.105	t|1e1.1o1|1e2.1o1|1e3.1o1	0	0	1	3	4	1;1;1	4	+	134497036-134506803;134500683-134506803;134506717-134506803	134496697-134497036;134500600-134500683;134506523-134506717;134506803-134510235		http://genome.ucsc.edu/cgi-bin/hgTracks?db=GRCm38&position=4%3A134510235-134496697
Mynn	gene:ENSMUSG00000037730	gene:ENSMUSG00000037730:s:30611441-30611619	-0.14297869466288893;0.14297865032697682	0.7394396639875708;0.7394393057959615	0.0004004212526148576;0.0004003984606895482	0.716;0.284	0.544;0.456	s|1e1.1o1|1e2.2o2	0	0	1	2	3	1;1	3	+	30611619-30612469;30611619-30613552	30611441-30611619;30612469-30612552;30613511-30613638		http://genome.ucsc.edu/cgi-bin/hgTracks?db=GRCm38&position=3%3A30613638-30611441
Gxylt1	gene:ENSMUSG00000036197	gene:ENSMUSG00000036197:t:93261747-93261918	0.12868769096100388;-0.12868774818879752	0.5870552940328684;0.5870556813014168	0.0008025969580492832;0.0008026359685087137	0.434;0.566	0.635;0.365	t|1e1.1o1|1e2.1o1	0	0	1	2	3	1;1	15	-	93261918-93274876;93261918-93265871	93261747-93261918;93265871-93265963;93274876-93275179		http://genome.ucsc.edu/cgi-bin/hgTracks?db=GRCm38&position=15%3A93275179-93261747
Edc4	gene:ENSMUSG00000036270	gene:ENSMUSG00000036270:s:105888388-105888518	0.11424209601951126;-0.11424213962205293	0.5931891168014342;0.5931895253971504	0.0007058554970051675;0.0007058970402058495	0.429;0.571	0.562;0.438	s|1e1.1o2|1e1.2o2	0	1	0	2	2	1;1	8	+	105888518-105888596;105888518-105888599	105888388-105888518;105888596-105888755		http://genome.ucsc.edu/cgi-bin/hgTracks?db=GRCm38&position=8%3A105888755-105888388
Slc38a7	gene:ENSMUSG00000036534	gene:ENSMUSG00000036534:s:95853472-95853539	0.1495219461724329;-0.103020660538096;-0.006079165778119602	0.6756398761104494;0.4869688378826518;0.004889209425220733	0.0006035158862422107;0.0010441297269694338;0.025341354397351523	0.383;0.572;0.044	0.600;0.396;0.004	s|1e1.1o1|1e2.1o1|2e3.1o1	1	0	1	3	4	1;1;1	8	-	95852907-95853486;95848768-95853486;95852907-95853472	95848381-95848768;95852802-95852907;95853472-95853539		http://genome.ucsc.edu/cgi-bin/hgTracks?db=GRCm38&position=8%3A95853539-95848381
Clcn7	gene:ENSMUSG00000036636	gene:ENSMUSG00000036636:t:25144430-25144498	-0.10922966299154441;0.10922968025864817	0.5857279319057356;0.5857279342825528	0.0006499905047286925;0.0006499491555760623	0.867;0.133	0.744;0.256	t|1e1.1o1|1e2.1o1	0	0	1	2	3	1;1	17	+	25133614-25144430;25136763-25144430	25133391-25133614;25136622-25136763;25144430-25144498		http://genome.ucsc.edu/cgi-bin/hgTracks?db=GRCm38&position=17%3A25144498-25133391
Sun1	gene:ENSMUSG00000036817	gene:ENSMUSG00000036817:s:139237879-139237922	0.10712406145212901;-0.10712411302245244	0.5449344857601666;0.54493499901052	0.0008395801350418533;0.0008396287168238592	0.707;0.293	0.850;0.150	s|1e1.1o2|1e1.2o2	0	1	0	2	2	1;1	5	+	139237922-139238828;139237922-139238831	139237879-139237922;139238828-139238939		http://genome.ucsc.edu/cgi-bin/hgTracks?db=GRCm38&position=5%3A139238939-139237879
Sh3glb1	gene:ENSMUSG00000037062	gene:ENSMUSG00000037062:t:144683678-144685139	0.12034332074530951;-0.1203433216028039	0.6575182332080232;0.6575182629521161	0.0005225076393615989;0.0005225400647458356	0.137;0.863	0.267;0.733	t|1e1.2o2|1e2.1o4	0	0	1	2	3	1;1	3	-	144685139-144691900;144685139-144691458	144683678-144685139;144686911-144691532;144691900-144692128		http://genome.ucsc.edu/cgi-bin/hgTracks?db=GRCm38&position=3%3A144692128-144683678
Cyb561d2	gene:ENSMUSG00000037190	gene:ENSMUSG00000037190:t:107541003-107541069	-0.13483205272713514;-4.033904008515495e-05;0.13674093503484303	0.6645686775884494;3.4361456281026764e-06;0.6725606872172843	0.0005789133442354322;0.1857985794469763;0.0005632246287522169	0.379;0.005;0.616	0.201;0.003;0.796	t|1e1.1o1|2e2.1o1|2e3.1o1	0	1	1	3	4	1;1;1	9	-	107541069-107541497;107541040-107542035;107541040-107541497	107541003-107541069;107541497-107541865;107542035-107542193		http://genome.ucsc.edu/cgi-bin/hgTracks?db=GRCm38&position=9%3A107542193-107541003
Sirpa	gene:ENSMUSG00000037902	gene:ENSMUSG00000037902:t:129593195-129593694	-0.14048547658262664;0.060723149387160315;0.05090390582116612	0.7536344145881;0.24757573972334807;0.1337361508782222	0.00034760694177315976;0.0023448784844384797;0.0053520986413853975	0.775;0.160;0.064	0.622;0.243;0.133	t|1e1.1o1|1e2.1o2|1e2.2o2	1	0	1	3	3	1;1;1	2	+	129592892-129593604;129593004-129593604;129593075-129593604	129592835-129592892;129592914-129593075;129593195-129593694		http://genome.ucsc.edu/cgi-bin/hgTracks?db=GRCm38&position=2%3A129593694-129592835
Slc9b2	gene:ENSMUSG00000037994	gene:ENSMUSG00000037994:t:135317054-135317193	-0.10272593448650029;-9.276202412826906e-06;0.10469793689115478	0.5332199623663065;2.2973973215556885e-07;0.5464970112114615	0.0008224671691055008;0.32522330685918044;0.000776781691322223	0.914;0.003;0.082	0.788;0.002;0.210	t|1e1.1o1|1e2.1o1|1e3.1o1	0	0	1	3	4	1;1;1	3	+	135307781-135317054;135310087-135317054;135315950-135317054	135307700-135307781;135309998-135310087;135315881-135315950;135317054-135317193		http://genome.ucsc.edu/cgi-bin/hgTracks?db=GRCm38&position=3%3A135317193-135307700
Kmt2c	gene:ENSMUSG00000038056	gene:ENSMUSG00000038056:s:25295398-25295610	-0.196764090116831;0.19676409735160294	0.8695014627195949;0.8695013570142716	0.00022594766861205873;0.00022593564164720488	0.861;0.139	0.631;0.369	s|1e1.1o1|1e2.2o3	0	0	1	2	3	1;1	5	-	25294721-25295398;25293248-25295398	25293107-25293379;25294557-25294721;25295398-25295610		http://genome.ucsc.edu/cgi-bin/hgTracks?db=GRCm38&position=5%3A25295610-25293107
Btbd10	gene:ENSMUSG00000038187	gene:ENSMUSG00000038187:s:113368617-113368958	-0.1343362856429134;0.13433627290235203	0.7072709664353887;0.7072707831094465	0.0004468817437434103;0.00044685560490230567	0.636;0.364	0.472;0.528	s|1e1.1o1|1e2.1o1	0	0	1	2	3	1;1	7	-	113364969-113368872;113335518-113368872	113335322-113335518;113364905-113364969;113368617-113368958		http://genome.ucsc.edu/cgi-bin/hgTracks?db=GRCm38&position=7%3A113368958-113335322
Btbd10	gene:ENSMUSG00000038187	gene:ENSMUSG00000038187:t:113335322-113335518	0.10505635870477126;-0.10840014530629116;1.4817101648197793e-09	0.5491449495629842;0.5725855293247327;6.626046464212144e-21	0.0007767631864887834;0.0007096227338253547;0.4777132431258922	0.259;0.740;0.001	0.382;0.614;0.004	t|1e1.1o2|1e2.1o1|1e3.1o1	0	0	1	3	4	1;1;1	7	-	113335518-113368872;113335518-113351781;113335518-113347032	113335322-113335518;113347032-113347285;113351781-113351938;113368617-113368958		http://genome.ucsc.edu/cgi-bin/hgTracks?db=GRCm38&position=7%3A113368958-113335322
Bcl9	gene:ENSMUSG00000038256	gene:ENSMUSG00000038256:t:97223842-97224209	0.13271553388817686;-2.0931217387796203e-05;-0.002599389930147493;4.0196120727239674e-05;-0.12522182240771718;0.00022082305349927888	0.6952416750264491;2.5622305932800788e-06;0.0010269648952256818;4.017905769720834e-06;0.6798021903388872;1.1743769677048618e-05	0.0001975080084138647;0.2814812742517301;0.1260477810254309;0.3653103865996058;0.00025980932933755696;0.3710996658425535	0.788;0.003;0.033;0.003;0.171;0.003	0.951;0.001;0.001;0.010;0.019;0.017	t|1e1.1o1|1e2.1o1|1e3.1o1|1e4.1o1|1e5.1o1|i	0	0	1	6	6	1;1;1;1;1;0	3	-	97223977-97297757;97223977-97228743;97223977-97228192;97223977-97227475;97223977-97227218;97224210-97227217	97223842-97224209;97227218-97227364;97227475-97227535;97228192-97228330;97228743-97228846;97297757-97297917	97224210-97227217	http://genome.ucsc.edu/cgi-bin/hgTracks?db=GRCm38&position=3%3A97297917-97223842
Ubn2	gene:ENSMUSG00000038538	gene:ENSMUSG00000038538:s:38463741-38464049	0.11416730299339023;-0.11416735946689638	0.5390879720605616;0.539088342657899	0.0008971529947504392;0.0008971982426350111	0.646;0.354	0.828;0.172	s|1e1.1o1|2e1.1o1	1	0	0	2	2	1;1	6	+	38464043-38470152;38464049-38470152	38463741-38464049;38470152-38470222		http://genome.ucsc.edu/cgi-bin/hgTracks?db=GRCm38&position=6%3A38470222-38463741
Mboat1	gene:ENSMUSG00000038732	gene:ENSMUSG00000038732:s:30136489-30136762	-0.08954070137368852;0.10321773093020281;-0.006051307566092434	0.4432779432338426;0.5219237608659483;0.007743821029448289	0.0011343950136547543;0.0008924081534959834;0.02986358644241749	0.303;0.595;0.100	0.182;0.734;0.084	s|1e1.1o1|1e2.1o1|1e3.1o1	0	0	1	3	4	1;1;1	13	+	30136762-30163046;30136762-30194536;30136762-30202325	30136489-30136762;30163046-30163625;30194536-30194681;30202325-30202420		http://genome.ucsc.edu/cgi-bin/hgTracks?db=GRCm38&position=13%3A30202420-30136489
Azi2	gene:ENSMUSG00000039285	gene:ENSMUSG00000039285:s:118059056-118059175	-0.026511392518135828;-0.003490131609522515;0.10186163428417533;-0.02374936152632457	0.07045754538268062;1.8938614285621318e-07;0.5216380895573399;0.0259021017230971	0.005855334621686414;0.47447134300154425;0.0009076546926300197;0.016607804917281532	0.238;0.043;0.582;0.134	0.192;0.011;0.702;0.094	s|1e1.1o1|1e2.1o1|1e3.1o1|1e4.1o1	0	0	1	4	5	1;1;1;1	9	+	118059175-118059620;118059175-118061450;118059175-118061714;118059175-118069031	118059056-118059175;118059620-118060484;118061450-118061517;118061714-118063839;118069031-118069794		http://genome.ucsc.edu/cgi-bin/hgTracks?db=GRCm38&position=9%3A118069794-118059056
Tk2	gene:ENSMUSG00000035824	gene:ENSMUSG00000035824:s:104238744-104238975	0.10365725956841987;-0.10365728273690458	0.5000161852458287;0.500016424316447	0.0009841398861317797;0.000984190761676662	0.385;0.615	0.552;0.448	s|1e1.1o1|1e2.2o3	0	0	1	2	3	1;1	8	-	104236845-104238744;104231248-104238744	104231160-104231634;104236772-104236845;104238744-104238975		http://genome.ucsc.edu/cgi-bin/hgTracks?db=GRCm38&position=8%3A104238975-104231160
Ints6l	gene:ENSMUSG00000035967	gene:ENSMUSG00000035967:s:56493039-56493133	0.21879368066582056;-0.2187936878127953	0.9223996593514247;0.9223997052944793	0.0001399105917538609;0.000139918176169207	0.557;0.443	0.804;0.196	s|1e1.1o1|1e2.1o1	0	0	1	2	3	1;1	X	+	56493133-56494133;56493133-56496516	56493039-56493133;56494133-56495720;56496516-56496734		http://genome.ucsc.edu/cgi-bin/hgTracks?db=GRCm38&position=X%3A56496734-56493039
Galt	gene:ENSMUSG00000036073	gene:ENSMUSG00000036073:s:41755758-41756130	-0.10460359173500378;0.104603514513876	0.5465317971727738;0.5465310740498149	0.0007585286488805965;0.0007584829803802392	0.254;0.746	0.128;0.872	s|1e1.4o5|1e1.5o5	0	1	0	2	2	1;1	4	+	41756130-41756344;41756130-41756347	41755758-41756130;41756210-41756447		http://genome.ucsc.edu/cgi-bin/hgTracks?db=GRCm38&position=4%3A41756447-41755758
Cenpt	gene:ENSMUSG00000036672	gene:ENSMUSG00000036672:s:105849187-105849323	0.10597969478053358;-0.10597972843698855	0.5377705107337185;0.5377708237516433	0.0008545379744459062;0.0008545876018184462	0.796;0.204	0.941;0.059	s|1e1.1o1|1e2.1o1	0	0	1	2	3	1;1	8	-	105849055-105849187;105848899-105849187	105848747-105848899;105849011-105849055;105849187-105849323		http://genome.ucsc.edu/cgi-bin/hgTracks?db=GRCm38&position=8%3A105849323-105848747
Cenpt	gene:ENSMUSG00000036672	gene:ENSMUSG00000036672:t:105849626-105849787	-3.5350669696894355e-06;0.12892004634522033;-0.12846939575954935	4.3272688540222976e-08;0.7360484195518207;0.7288718565532425	0.40345845788001544;0.0002624815668635215;0.00030341133200362247	0.003;0.030;0.967	0.002;0.168;0.830	t|1e1.1o1|2e1.1o1|3e2.2o2	0	1	1	3	3	1;1;1	8	-	105849787-105851871;105849769-105851871;105849713-105849833	105849626-105849787;105849833-105849923;105851871-105852162		http://genome.ucsc.edu/cgi-bin/hgTracks?db=GRCm38&position=8%3A105852162-105849626
2410004B18Rik	gene:ENSMUSG00000036873	gene:ENSMUSG00000036873:t:145938898-145939096	-0.10856058191273342;0.10856058046915437	0.5692653374394285;0.5692651421619918	0.0007807857009586305;0.000780736935264932	0.853;0.147	0.730;0.270	t|1e1.1o1|1e2.1o2	0	0	1	2	3	1;1	3	+	145938328-145938898;145938669-145938898	145938014-145938328;145938543-145938787;145938898-145939096		http://genome.ucsc.edu/cgi-bin/hgTracks?db=GRCm38&position=3%3A145939096-145938014
Sik2	gene:ENSMUSG00000037112	gene:ENSMUSG00000037112:s:50895344-50895961	0.022950259837711297;-0.10974554053631974;0.03889537245611065	0.0735223885768903;0.5878354407037377;0.13801495178237233	0.010726665602405167;0.0007581714680759966;0.006122409208128839	0.615;0.161;0.226	0.669;0.044;0.286	s|1e1.1o1|1e2.1o1|i	0	0	1	3	3	1;1;0	9	-	50894081-50895344;50893389-50895344;50894082-50895343	50892801-50893389;50893958-50894081;50895344-50895961	50894082-50895343	http://genome.ucsc.edu/cgi-bin/hgTracks?db=GRCm38&position=9%3A50895961-50892801
Sik2	gene:ENSMUSG00000037112	gene:ENSMUSG00000037112:t:50892801-50893389	-0.07918122939458867;-0.0530275930268759;0.15543797167992562	0.3323315892542347;0.18739514791226636;0.844102318418922	0.003572974261213391;0.006102153176878344;5.328252151176783e-05	0.141;0.201;0.655	0.050;0.122;0.828	t|1e1.1o1|1e2.1o1|i	0	0	1	3	3	1;1;1	9	-	50893389-50895344;50893389-50893958;50893390-50893957	50892801-50893389;50893958-50894081;50895344-50895961	50893390-50893957	http://genome.ucsc.edu/cgi-bin/hgTracks?db=GRCm38&position=9%3A50895961-50892801
Ttc13	gene:ENSMUSG00000037300	gene:ENSMUSG00000037300:s:124707981-124709973	-0.07643920311658615;-0.09916427047419125;0.2554322923017744	0.36703531772438835;0.490719629461696;0.9906091119061278	0.0014343557864269219;0.0009908706702523862;1.2236179632128631e-05	0.354;0.528;0.117	0.231;0.380;0.387	s|1e1.1o1|1e2.1o1|1e3.1o1	0	0	1	3	4	1;1;1	8	-	124699721-124709903;124695752-124709903;124690359-124709903	124690277-124690359;124695636-124695752;124699656-124699721;124707981-124709973		http://genome.ucsc.edu/cgi-bin/hgTracks?db=GRCm38&position=8%3A124709973-124690277
Ttc13	gene:ENSMUSG00000037300	gene:ENSMUSG00000037300:t:124690277-124690359	0.1504811728258701;-2.6756157909881347e-05;-0.15465872732039743	0.764678333578645;2.938513523120798e-06;0.7797978294064486	0.00035799264496868155;0.21357035481542075;0.0003342749426686886	0.147;0.004;0.848	0.332;0.009;0.659	t|1e1.1o2|1e2.1o1|1e3.1o1	0	0	1	3	4	1;1;1	8	-	124690359-124709903;124690359-124699656;124690359-124694830	124690277-124690359;124694830-124694940;124699656-124699721;124707981-124709973		http://genome.ucsc.edu/cgi-bin/hgTracks?db=GRCm38&position=8%3A124709973-124690277
Atp8a1	gene:ENSMUSG00000037685	gene:ENSMUSG00000037685:s:67786281-67786666	-0.14325291644005478;0.008917227828578799;0.03900268627328476;0.050034136939750576	0.748710653444709;0.0037059149875145678;0.12610179620012738;0.13815247276445838	0.00012236221783246126;0.13779528314691897;0.008321640198202317;0.011712659036195016	0.906;0.024;0.046;0.024	0.735;0.053;0.115;0.096	s|1e1.1o1|1e2.1o1|1e3.2o2|i	0	0	1	4	4	1;1;1;0	5	-	67781061-67786626;67779033-67786626;67776198-67786626;67781062-67786280	67776129-67776759;67778960-67779033;67780879-67781061;67786281-67786666	67781062-67786280	http://genome.ucsc.edu/cgi-bin/hgTracks?db=GRCm38&position=5%3A67786666-67776129
Dhx38	gene:ENSMUSG00000037993	gene:ENSMUSG00000037993:s:109561949-109562136	0.11429740678210501;-0.11429741107611946	0.613794732407073;0.6137948386549835	0.0006306152662195843;0.0006306544381816659	0.631;0.369	0.761;0.239	s|1e1.1o2|1e1.2o2	0	1	0	2	2	1;0	8	-	109561407-109561949;109561404-109561949	109561300-109561407;109561949-109562136		http://genome.ucsc.edu/cgi-bin/hgTracks?db=GRCm38&position=8%3A109562136-109561300
Slc43a2	gene:ENSMUSG00000038178	gene:ENSMUSG00000038178:t:75532588-75532788	-0.021856289747742425;0.12728932800941362;-0.0028375967214788714;-0.000261826807121019;-0.05596550529361145	0.052332402051294344;0.6577978744619141;0.010514437436356047;2.695667418780212e-06;0.246451209380472	0.007307236846351928;0.0005616003282911693;0.022298958339040054;0.4113196016114504;0.0021498219443422117	0.161;0.311;0.141;0.021;0.364	0.112;0.470;0.133;0.014;0.271	t|1e1.1o1|1e2.1o2|1e2.2o2|1e3.1o2|1e3.2o2	1	0	1	5	4	1;1;1;1;1	11	+	75531741-75532588;75531778-75532588;75531822-75532588;75532208-75532588;75532414-75532588	75531694-75531741;75531743-75531822;75532112-75532414;75532588-75532788		http://genome.ucsc.edu/cgi-bin/hgTracks?db=GRCm38&position=11%3A75532788-75531694
Cep250	gene:ENSMUSG00000038241	gene:ENSMUSG00000038241:s:155956458-155956662	0.17061452516738435;-0.17061453920581993	0.7534529350952596;0.7534531452986547	0.00045586197541794586;0.00045588573321164727	0.501;0.499	0.731;0.269	s|1e1.1o1|2e1.1o1	1	0	0	2	2	1;1	2	+	155956657-155961872;155956662-155961872	155956458-155956662;155961872-155962154		http://genome.ucsc.edu/cgi-bin/hgTracks?db=GRCm38&position=2%3A155962154-155956458
Cep250	gene:ENSMUSG00000038241	gene:ENSMUSG00000038241:s:155973343-155973489	0.11626515837792539;-0.11626521868935516	0.6233241256526469;0.6233247487990228	0.0006101312369573453;0.0006101670622964406	0.045;0.955	0.182;0.818	s|1e1.1o2|1e1.2o2	0	1	0	2	2	1;1	2	+	155973489-155974250;155973489-155974253	155973343-155973489;155974250-155974483		http://genome.ucsc.edu/cgi-bin/hgTracks?db=GRCm38&position=2%3A155974483-155973343
Ptger4	gene:ENSMUSG00000039942	gene:ENSMUSG00000039942:s:5243620-5244187	-0.12552452087142268;0.12552449711966238	0.5857391273997603;0.5857389610765638	0.0007856905779013434;0.000785650768064979	0.663;0.337	0.470;0.530	s|1e1.1o2|2e1.1o2	1	0	0	2	2	1;1	15	-	5243195-5243683;5243195-5243620	5242261-5243195;5243620-5244187		http://genome.ucsc.edu/cgi-bin/hgTracks?db=GRCm38&position=15%3A5244187-5242261
Mynn	gene:ENSMUSG00000037730	gene:ENSMUSG00000037730:t:30613511-30613638	0.11188917227814424;-0.11188920384914539	0.5683165501003302;0.5683169726735595	0.0007733165167110563;0.0007733605534243626	0.331;0.669	0.477;0.523	t|1e1.1o1|1e2.1o1	0	0	1	2	3	1;1	3	+	30611619-30613552;30612552-30613552	30611441-30611619;30612469-30612552;30613511-30613638		http://genome.ucsc.edu/cgi-bin/hgTracks?db=GRCm38&position=3%3A30613638-30611441
Parp11	gene:ENSMUSG00000037997	gene:ENSMUSG00000037997:s:127468032-127468152	0.12193237185636724;-0.12193244137576875	0.6035459598539549;0.6035464290049833	0.0007111193250105802;0.0007111588878465636	0.708;0.292	0.879;0.121	s|1e1.1o2|1e1.2o2	0	1	0	2	2	1;1	6	+	127468152-127470702;127468152-127470705	127468032-127468152;127470702-127470926		http://genome.ucsc.edu/cgi-bin/hgTracks?db=GRCm38&position=6%3A127470926-127468032
Tmco3	gene:ENSMUSG00000038497	gene:ENSMUSG00000038497:s:13303728-13304085	0.11479045764224868;-0.11502645769831779;8.78623394476095e-07	0.5792320418691197;0.5803235630163716;5.829065443287136e-09	0.00028571995957287085;0.00028381907732810685;0.467080349622382	0.308;0.689;0.002	0.463;0.534;0.003	s|1e1.2o2|2e1.1o2|i	1	1	0	3	2	0;1;0	8	+	13303912-13308347;13303914-13308346;13304086-13308345	13303728-13304085;13308346-13308466	13304086-13308345	http://genome.ucsc.edu/cgi-bin/hgTracks?db=GRCm38&position=8%3A13308466-13303728
Rabggtb	gene:ENSMUSG00000038975	gene:ENSMUSG00000038975:t:153911925-153912311	-0.02293729235133779;-0.05764341788797344;-0.0009518080217154684;-0.002516071934217951;0.15401726423840154	0.0837514997846471;0.2270918351769389;5.1824293722727446e-05;0.0002429372414706287;0.7635131440934232	0.007994996171639679;0.004205765150498975;0.36086101348334454;0.2938992093378091;9.944397287582485e-05	0.257;0.137;0.027;0.036;0.541	0.200;0.052;0.010;0.002;0.737	t|1e1.1o1|1e2.1o3|1e2.2o3|1e2.3o3|i	1	0	1	5	3	1;1;1;1;0	3	-	153912032-153912934;153912032-153912914;153912032-153912618;153912032-153912597;153912312-153912596	153911925-153912311;153912597-153912931;153912934-153913009	153912312-153912596	http://genome.ucsc.edu/cgi-bin/hgTracks?db=GRCm38&position=3%3A153913009-153911925
Adk	gene:ENSMUSG00000039197	gene:ENSMUSG00000039197:s:21052574-21052700	-0.11221242244079807;-8.295250403102874e-08;0.11447488554838549	0.5973674314494443;6.626173821762218e-21;0.6243629311177359	0.000677024262152548;0.4750139207639942;0.0006005796925918562	0.294;0.024;0.681	0.172;0.022;0.803	s|1e1.1o1|1e2.1o2|1e3.1o1	0	0	1	3	4	1;1;1	14	+	21052700-21053722;21052700-21053945;21052700-21092367	21052574-21052700;21053722-21053920;21053945-21054017;21092367-21092441		http://genome.ucsc.edu/cgi-bin/hgTracks?db=GRCm38&position=14%3A21092441-21052574
Arid4b	gene:ENSMUSG00000039219	gene:ENSMUSG00000039219:t:14177983-14181304	0.011012407926363514;0.09587076897670309;-0.12085717225852893	0.009827962785484054;0.470256391614408;0.5884102522008824	0.031217708059207747;0.0010548540704153693;0.0007486494651191	0.042;0.281;0.677	0.066;0.428;0.506	t|1e1.1o2|1e2.2o3|1e2.3o3	1	0	1	3	3	1;1;1	13	+	14164942-14181220;14170071-14181220;14170179-14181220	14164767-14165682;14169919-14170179;14177983-14181304		http://genome.ucsc.edu/cgi-bin/hgTracks?db=GRCm38&position=13%3A14181304-14164767
Picalm	gene:ENSMUSG00000039361	gene:ENSMUSG00000039361:s:90177500-90177603	7.771559974021898e-16;-0.12662727661043968;0.12631464446771493	6.626045978353769e-21;0.6973343522464505;0.6965356091171107	0.9999999936895302;0.00024169219319414292;0.00027836354230594977	0.005;0.439;0.556	0.006;0.316;0.678	s|1e1.2o2|2e1.1o2|2e2.2o2	1	1	1	3	3	0;1;1	7	+	90177601-90182238;90177603-90182219;90177603-90189150	90177500-90177603;90182219-90182368;90188803-90189257		http://genome.ucsc.edu/cgi-bin/hgTracks?db=GRCm38&position=7%3A90189257-90177500
Etfbkmt	gene:ENSMUSG00000039958	gene:ENSMUSG00000039958:s:149141513-149141704	0.1411335323832903;-3.176778809546377e-05;-0.09995963825686294;-0.004964112343168237	0.6290279281394401;2.32861493601932e-05;0.4662571863672129;0.0033993239786593147	0.0007196281706058835;0.10349537966146638;0.0011288662210892086;0.030275572915827387	0.347;0.005;0.608;0.041	0.560;0.004;0.432;0.004	s|1e1.1o1|1e2.1o2|1e2.2o2|1e3.1o1	0	1	1	4	4	1;1;1;1	6	+	149141704-149142606;149141704-149144015;149141704-149144034;149141704-149147158	149141513-149141704;149142606-149142715;149144015-149145132;149147158-149147288		http://genome.ucsc.edu/cgi-bin/hgTracks?db=GRCm38&position=6%3A149147288-149141513
Arhgap9	gene:ENSMUSG00000040345	gene:ENSMUSG00000040345:t:127325119-127325199	7.771559974021898e-16;-0.10024279656259424;0.10027528118811273	6.626045978353769e-21;0.5143050881080583;0.5144798547618356	0.9999999936895302;0.0007674353887439089;0.0007666126262536984	0.000;0.484;0.515	0.000;0.388;0.612	t|1e1.1o1|1e2.1o1|1e3.1o1	0	0	1	3	4	1;1;1	10	+	127322890-127325119;127323830-127325119;127324459-127325119	127322694-127322890;127323707-127323830;127324323-127324459;127325119-127325199		http://genome.ucsc.edu/cgi-bin/hgTracks?db=GRCm38&position=10%3A127325199-127322694
Pitpnc1	gene:ENSMUSG00000040430	gene:ENSMUSG00000040430:t:107337412-107337637	-0.15895646809820546;0.15895642825882206	0.8471038281022711;0.8471035438912096	0.0001572342834879059;0.0001572257648458015	0.984;0.016	0.793;0.207	t|1e1.1o1|1e2.1o1	0	0	1	2	3	1;1	11	-	107337560-107469891;107337560-107348089	107337412-107337637;107348089-107348130;107469891-107470699		http://genome.ucsc.edu/cgi-bin/hgTracks?db=GRCm38&position=11%3A107470699-107337412
Tasor	gene:ENSMUSG00000040651	gene:ENSMUSG00000040651:s:27479924-27480091	-0.11482602421140378;0.11482595522065656	0.608413680965296;0.6084131188183386	0.0006392325679931421;0.0006391944392187959	0.943;0.057	0.807;0.193	s|1e1.1o2|1e1.2o2	0	1	0	2	2	1;1	14	+	27480091-27480642;27480091-27480916	27479924-27480091;27480642-27483555		http://genome.ucsc.edu/cgi-bin/hgTracks?db=GRCm38&position=14%3A27483555-27479924
Camta2	gene:ENSMUSG00000040712	gene:ENSMUSG00000040712:s:70683890-70684025	-0.0017273288309400659;0.001908604422630159;0.11687704856682253;-0.12054391141507566	0.000565049429362083;0.00241307700596972;0.5792732275024849;0.6045890906670178	0.12180693024941125;0.08173440494434236;0.0007623923307741532;0.0006992797504232762	0.035;0.046;0.530;0.387	0.030;0.051;0.690;0.228	s|1e1.2o4|1e1.3o4|1e1.4o4|1e2.1o1	0	1	1	4	3	1;1;1;1	11	-	70683417-70683890;70683365-70683890;70683350-70683890;70683047-70683890	70682894-70683047;70683279-70683776;70683890-70684025		http://genome.ucsc.edu/cgi-bin/hgTracks?db=GRCm38&position=11%3A70684025-70682894
Ttc3	gene:ENSMUSG00000040785	gene:ENSMUSG00000040785:s:94382908-94384066	0.1446923338183271;-0.14469235000685976	0.7062148261857352;0.706215031071489	0.0004990040796021336;0.0004990320341797805	0.586;0.414	0.770;0.230	s|1e1.1o1|1e2.1o1	0	0	1	2	3	1;1	16	+	94384066-94384346;94384066-94384784	94382908-94384066;94384346-94384388;94384784-94384934		http://genome.ucsc.edu/cgi-bin/hgTracks?db=GRCm38&position=16%3A94384934-94382908
Abhd4	gene:ENSMUSG00000040997	gene:ENSMUSG00000040997:t:54261626-54261714	-0.10446551891289138;0.13276563040360828;-0.003857220843816168	0.5278947132504355;0.675962733530122;0.0005514253127809241	0.0008789717630497407;0.0005351829772199596;0.12230108479730739	0.389;0.572;0.040	0.245;0.739;0.015	t|1e1.1o1|1e2.1o2|1e2.2o2	1	0	1	3	3	1;1;1	14	+	54254471-54261626;54259319-54261626;54259426-54261626	54254188-54254471;54259232-54259426;54261626-54261714		http://genome.ucsc.edu/cgi-bin/hgTracks?db=GRCm38&position=14%3A54261714-54254188
D11Wsu47e	gene:ENSMUSG00000041623	gene:ENSMUSG00000041623:t:113687774-113689221	-0.10370762704464212;0.10541220026991993;0.004061088292426012	0.5305011754640401;0.5530111599217769;0.03842776274225301	0.0008595760981213729;0.0007759514005638285;0.00899749580690079	0.347;0.087;0.564	0.215;0.211;0.574	t|1e1.1o2|1e1.2o2|1e2.1o1	1	0	1	3	3	1;1;1	11	+	113684711-113687774;113684810-113687774;113685271-113687774	113684412-113684810;113685086-113685271;113687774-113689221		http://genome.ucsc.edu/cgi-bin/hgTracks?db=GRCm38&position=11%3A113689221-113684412
Acd	gene:ENSMUSG00000038000	gene:ENSMUSG00000038000:s:105700703-105700839	-0.10156762033417292;0.10156763491723575	0.5242770586739918;0.5242769568180128	0.0007826162293704808;0.0007825666865678165	0.837;0.163	0.716;0.284	s|1e1.1o1|1e2.1o2	0	0	1	2	3	1;1	8	-	105700540-105700703;105700402-105700703	105700282-105700402;105700447-105700540;105700703-105700839		http://genome.ucsc.edu/cgi-bin/hgTracks?db=GRCm38&position=8%3A105700839-105700282
Acd	gene:ENSMUSG00000038000	gene:ENSMUSG00000038000:t:105700282-105700402	0.1308797783980576;-0.1308798253138918	0.7022457758143086;0.7022460734408342	0.0004302560344982844;0.0004302813189019927	0.219;0.781	0.367;0.633	t|1e1.1o1|2e2.1o1	0	1	1	2	3	1;1	8	-	105700402-105700703;105700358-105700447	105700282-105700402;105700447-105700540;105700703-105700839		http://genome.ucsc.edu/cgi-bin/hgTracks?db=GRCm38&position=8%3A105700839-105700282
Zzz3	gene:ENSMUSG00000039068	gene:ENSMUSG00000039068:s:152422618-152422771	0.11915704518065433;3.057117621801232e-06;-0.00012290874531914686;-0.1231641447449346	0.6501739292822772;6.627194939878984e-21;3.3234635416143886e-07;0.7038033971691036	0.0004982753026698364;0.475001512220311;0.4500187710774842;0.00026437758479702644	0.820;0.001;0.019;0.161	0.949;0.012;0.005;0.035	s|1e1.1o1|1e2.2o2|1e3.1o1|1e4.1o1	0	0	1	4	5	1;1;1;1	3	+	152422771-152427277;152422771-152437738;152422771-152446629;152422771-152446799	152422618-152422771;152427277-152428832;152435899-152439088;152446629-152446689;152446799-152446937		http://genome.ucsc.edu/cgi-bin/hgTracks?db=GRCm38&position=3%3A152446937-152422618
Zzz3	gene:ENSMUSG00000039068	gene:ENSMUSG00000039068:t:152420015-152420140	-0.10159492971013787;-0.0385615021623688;0.24218294399647622	0.4802476863144646;0.19658076138574856;0.9751556307187034	0.001065033447298136;0.0026819442969727714;4.13796458121467e-05	0.404;0.549;0.047	0.233;0.456;0.309	t|1e1.1o1|1e2.1o1|1e3.1o1	0	0	1	3	4	1;1;1	3	+	152395583-152420015;152396138-152420015;152396761-152420015	152395473-152395583;152396003-152396138;152396684-152396761;152420015-152420140		http://genome.ucsc.edu/cgi-bin/hgTracks?db=GRCm38&position=3%3A152420140-152395473
Tbc1d19	gene:ENSMUSG00000039178	gene:ENSMUSG00000039178:t:53832794-53833045	0.0003261384076697131;-0.10896970819009683;-0.0005713855044070404;0.11658761578452426	3.678969893174384e-05;0.5512521035190941;9.79938259559301e-05;0.5980563487734571	0.16049415390909766;0.000815332456035045;0.10897934221276517;0.0006932792127218693	0.003;0.892;0.017;0.087	0.015;0.739;0.003;0.242	t|1e1.1o4|1e1.2o4|1e1.3o4|1e2.1o1	1	0	1	4	3	1;1;1;1	5	+	53830498-53832970;53830500-53832970;53830555-53832970;53831488-53832970	53830455-53830966;53831367-53831488;53832794-53833045		http://genome.ucsc.edu/cgi-bin/hgTracks?db=GRCm38&position=5%3A53833045-53830455
Zmym5	gene:ENSMUSG00000040123	gene:ENSMUSG00000040123:t:56804415-56804863	0.10189653762551515;-0.045934515514694255;-0.006436832236848139;-0.0036891399271725485	0.5030180366791435;0.2189731496779158;0.003907589289213659;0.024661459749288312	0.00036716061321921136;0.0015191364883526681;0.0864481325262173;0.02747290618891496	0.219;0.606;0.046;0.126	0.377;0.504;0.002;0.114	t|1e1.1o1|1e2.1o1|1e3.1o1|i	0	0	1	4	4	1;1;1;0	14	-	56804863-56811592;56804863-56810740;56804863-56810541;56804864-56810540	56804415-56804863;56810541-56810596;56810740-56810859;56811592-56811716	56804864-56810540	http://genome.ucsc.edu/cgi-bin/hgTracks?db=GRCm38&position=14%3A56811716-56804415
Prrc2c	gene:ENSMUSG00000040225	gene:ENSMUSG00000040225:s:162676691-162676817	-0.13619080942950804;0.020509862038344956;0.10366605489529246	0.7942029651857336;0.00553605572896354;0.5324702207182644	0.00010346525151438968;0.0732500856689592;0.0007808290153174113	0.337;0.181;0.483	0.203;0.209;0.587	s|1e1.1o1|1e2.1o1|1e3.1o2	0	0	1	3	4	1;1;1	1	-	162675841-162676691;162674151-162676691;162673656-162676691	162670725-162673656;162674099-162674151;162675605-162675841;162676691-162676817		http://genome.ucsc.edu/cgi-bin/hgTracks?db=GRCm38&position=1%3A162676817-162670725
Bcor	gene:ENSMUSG00000040363	gene:ENSMUSG00000040363:t:12054969-12055155	0.19235966776181204;-0.19235968344025356	0.9088946633360117;0.9088947939755626	0.00012869697721728152;0.00012870403201725722	0.278;0.722	0.491;0.509	t|1e1.3o3|1e2.1o1	0	0	1	2	3	1;1	X	-	12055155-12056344;12055155-12055639	12054969-12055155;12055639-12055692;12056344-12059190		http://genome.ucsc.edu/cgi-bin/hgTracks?db=GRCm38&position=X%3A12059190-12054969
Madd	gene:ENSMUSG00000040687	gene:ENSMUSG00000040687:s:91142756-91142862	2.3613668602527312e-05;0.11594521945844949;-0.11856062675816001	1.367006217985048e-06;0.6129200939276921;0.6293489783418444	0.24073817403468378;0.0006169395824622447;0.0005786808506695884	0.003;0.789;0.208	0.004;0.930;0.065	s|1e1.1o1|1e2.1o1|1e3.2o2	0	0	1	3	4	1;1;1	2	-	91140817-91142756;91140626-91142756;91138755-91142756	91138709-91139256;91140557-91140626;91140809-91140817;91142756-91142862		http://genome.ucsc.edu/cgi-bin/hgTracks?db=GRCm38&position=2%3A91142862-91138709
Madd	gene:ENSMUSG00000040687	gene:ENSMUSG00000040687:t:91138709-91139256	-0.3084820510416033;0.3084820394288682	0.9838602348835128;0.9838602180224012	5.696750830741504e-05;5.696468568104327e-05	0.439;0.561	0.106;0.894	t|1e1.1o1|1e2.1o1	0	0	1	2	3	1;1	2	-	91138755-91142756;91138755-91140557	91138709-91139256;91140557-91140626;91142756-91142862		http://genome.ucsc.edu/cgi-bin/hgTracks?db=GRCm38&position=2%3A91142862-91138709
[truncated: 201 more rows]

## Sheet: MAJIQ UN SRSF2
#Gene Name	Gene ID	LSV ID	E(dPSI) per LSV junction	P(|dPSI|>=0.10) per LSV junction	P(|dPSI|<=0.05) per LSV junction	CON_SR_UN E(PSI)	SR2_UN E(PSI)	LSV Type	A5SS	A3SS	ES	Num. Junctions	Num. Exons	De Novo Junctions	chr	strand	Junctions coords	Exons coords	IR coords	UCSC LSV Link
[truncated: 1,024 more rows]

[truncated: 38 more sheets: MAJIQ UN SRSF6, MAJIQ UN SRSF7, MAJIQ UN SRSF9, MAJIQ SAL SRSF1, MAJIQ SAL SRSF2, MAJIQ SAL SRSF6, MAJIQ SAL SRSF7, MAJIQ SAL SRSF9, MAJIQ UN hnRNP C, MAJIQ UN hnRNP F, MAJIQ UN hnRNP K, MAJIQ UN hnRNP M, MAJIQ UN hnRNP U, MAJIQ SAL hnRNP C, MAJIQ SAL hnRNP U, MAJIQ SAL hnRNP M, MAJIQ SAL hnRNP K, MAJIQ SAL hnRNP F, Primary response DEGs, Secondary response DEGs …]
